# Supplementary material for: Higher order genetic interactions switch cancer genes from two-hit to one-hit drivers
Source: Nat Commun. 2021 Dec 3;12:7051. doi: 10.1038/s41467-021-27242-3 (PMC8642467; doi:10.1038/s41467-021-27242-3)
Supplement: Supplementary file 3 — Supplementary Dataset 1 [file 41467_2021_27242_MOESM3_ESM.xlsx]

## Sheet: Sheet1
Pair	Gene	Mut_Freq	Loss_Freq	Gain_Freq	MutLoss_Freq	MutGain_Freq	MutLoss_Effect	MutLoss_P	MutLoss_FDR	MutGain_Effect	MutGain_P	MutGain_FDR
ACVR1_UCEC	ACVR1	4.56853	4.56853	18.5279	0	0.507614	0	0.997445	0.681521	-0.482699	0.370095	0.571956
ACVR2A_COADREAD	ACVR2A	2.44565	3.80435	22.5543	0	0.543478	0	0.997631	0.681315	0.187531	0.753981	0.780954
ACVR2A_LIHC	ACVR2A	2.80899	14.8876	11.5169	1.1236	0.280899	-1.00018	0.040008	0.122307	0.163421	0.834858	0.821548
AJUBA_HNSC	AJUBA	5.67515	14.4814	28.9628	1.56556	2.34834	-0.93605	0.008733	0.045816	0.711518	0.026392	0.147049
AKT1_BRCA	AKT1	2.74463	27.9236	14.7971	0	0.954654	0	0.997163	0.681829	0.535765	0.092176	0.312738
AKT1_UCEC	AKT1	2.79188	11.6751	15.4822	0	0.507614	0	0.99739	0.681582	0.032531	0.953839	0.882885
ALB_LIHC	ALB	12.6404	41.0112	5.33708	4.21348	0	0.357619	0.134093	0.244645	0	0.997267	0.877697
AMER1_COADREAD	AMER1	9.78261	17.663	17.3913	2.44565	1.08696	-0.281196	0.344725	0.446537	-0.341004	0.390083	0.589671
APC_COADREAD	APC	67.3913	32.337	8.96739	21.1957	5.97826	0.103761	0.54889	0.537715	-0.068398	0.808373	0.809629
APC_STAD	APC	8.10056	41.0615	6.14525	4.46927	0	-0.449221	0.119954	0.23041	0	0.997397	0.877603
APOB_LIHC	APOB	8.42697	7.86517	15.7303	0.280899	1.1236	0.710872	0.333598	0.445396	-0.194056	0.62391	0.717637
ARHGAP35_LUSC	ARHGAP35	5.56745	27.6231	32.1199	1.07066	2.56959	0.163991	0.684066	0.597808	0.379418	0.238628	0.49489
ARHGAP35_UCEC	ARHGAP35	12.4365	12.9442	12.4365	0.761421	2.28426	0.590032	0.178735	0.305359	0.315726	0.274596	0.517283
ARID1A_BLCA	ARID1A	25.0653	22.1932	16.9713	4.96084	6.00522	0.031837	0.882207	0.663222	0.422862	0.048456	0.230058
ARID1A_BRCA	ARID1A	2.74463	38.3055	6.44391	1.07399	0.238663	-0.050822	0.87228	0.662043	0.254244	0.643839	0.732885
ARID1A_CESC	ARID1A	3.23741	11.5108	27.3381	0.719424	0.359712	-0.415628	0.484263	0.515943	-0.722417	0.348214	0.568124
ARID1A_COADREAD	ARID1A	4.07609	44.0217	2.44565	1.3587	0.271739	0.291981	0.46738	0.513731	0.674893	0.391658	0.590713
ARID1A_ESCA	ARID1A	5.91716	39.645	11.2426	3.5503	0	-0.451415	0.339136	0.446201	0	0.997448	0.877566
ARID1A_LGG	ARID1A	3.23232	37.9798	2.62626	2.22222	0	-0.904202	0.019566	0.076291	0	0.997654	0.877414
ARID1A_LIHC	ARID1A	7.58427	38.2022	5.33708	3.08989	0.280899	-0.05407	0.853297	0.665901	-0.271166	0.718003	0.77018
ARID1A_LUAD	ARID1A	4.2394	21.9451	22.9426	0.997506	0.498753	0.07077	0.867083	0.662146	-0.609684	0.268351	0.513558
ARID1A_LUSC	ARID1A	5.99572	44.7537	9.85011	2.78373	0.642398	-0.06734	0.817535	0.664259	0.103103	0.826968	0.819416
ARID1A_PAAD	ARID1A	5	35	1.875	2.5	0	-0.426126	0.407687	0.478161	0	0.997735	0.877355
ARID1A_STAD	ARID1A	15.3631	33.2402	6.42458	1.67598	1.39665	1.13355	0.000398	0.000294	0.036498	0.922968	0.871483
ARID1A_UCEC	ARID1A	37.5635	17.2589	7.86802	1.52284	0.253807	1.59788	0	0	-2.35153	0.001154	0.000447
ARID1A_UCS	ARID1A	9.25926	25.9259	29.6296	0	7.40741	0	0.997515	0.681444	1.44029	0.082578	0.319833
ARID2_HNSC	ARID2	3.32681	9.98043	17.2211	0.391389	0.782779	-0.206694	0.709136	0.599214	0.315695	0.454034	0.616649
ARID2_LGG	ARID2	2.0202	13.1313	2.62626	0.40404	0	-0.331992	0.558311	0.544173	0	0.997635	0.877429
ARID2_LIHC	ARID2	5.33708	11.5169	12.3596	1.68539	0.561798	-0.978419	0.010193	0.050276	0.072662	0.896052	0.858817
ARID2_SKCM	ARID2	10.1227	22.3926	11.3497	1.84049	0.920245	0.235814	0.48536	0.515938	-0.24629	0.586293	0.688588
ARID2_STAD	ARID2	4.46927	13.9665	20.6704	1.11732	0.558659	-0.455475	0.293695	0.416203	-0.351455	0.527374	0.662318
ARID5B_UCEC	ARID5B	8.62944	9.13706	25.3807	0	1.77665	0	0.997245	0.68174	-0.311204	0.318887	0.542896
ASXL1_LAML	ASXL1	3.1746	0.529101	1.0582	0	0	0	0.997921	0.680987	0	0.997824	0.877288
ASXL2_BLCA	ASXL2	7.3107	7.5718	33.1593	1.04439	2.87206	-0.678155	0.115674	0.225805	0.308258	0.305732	0.532757
ATF7IP_UCEC	ATF7IP	4.06091	9.39086	15.9898	0	0.253807	0	0.997349	0.681627	-0.853876	0.246636	0.497801
ATM_BLCA	ATM	12.2715	36.2924	11.7493	3.65535	2.34987	0.12124	0.632675	0.600808	0.44654	0.145417	0.371308
ATM_KIRC	ATM	2.5641	5.32544	6.1144	0.394477	0	-0.817634	0.146188	0.259977	0	0.99748	0.877542
ATM_LUAD	ATM	7.4813	21.6958	21.9451	2.74314	0.74813	-0.44697	0.126772	0.237286	-0.5509	0.225061	0.475657
ATM_UCEC	ATM	8.88325	19.2893	5.07614	1.26904	0	0.333007	0.347384	0.446227	0	0.997332	0.87765
ATR_UCEC	ATR	4.82233	4.31472	24.6193	0	0.507614	0	0.997433	0.681535	-0.793225	0.138406	0.363512
ATRX_ACC	ATRX	4.5977	14.9425	49.4253	0	3.44828	0	0.997558	0.681396	0.549442	0.510279	0.654908
ATRX_GBM	ATRX	4.05405	22.973	4.5045	0.900901	0.45045	-0.032895	0.955454	0.678544	0.741026	0.355099	0.569244
ATRX_LGG	ATRX	37.1717	13.7374	9.89899	3.83838	7.87879	0.191269	0.354088	0.447587	1.44099	0	0
ATRX_SARC	ATRX	14.2202	39.9083	15.5963	6.42202	3.66973	-0.30267	0.35041	0.446482	0.636952	0.093499	0.312287
AXIN1_LIHC	AXIN1	7.02247	29.7753	10.1124	6.74157	0	0	0.99687	0.682142	0	0.999826	0.875677
B2M_DLBC	B2M	14.5833	16.6667	6.25	4.16667	0	-0.623943	0.36559	0.454502	0	0.997569	0.877477
BAP1_CHOL	BAP1	17.6471	79.4118	2.94118	17.6471	0	0	0.997371	0.681603	0	0.999823	0.875678
BAP1_KIRC	BAP1	6.70611	85.2071	1.18343	6.70611	0	0	0.997227	0.68176	0	0.99978	0.875716
BAP1_KIRP	BAP1	4.71014	9.42029	25	2.17391	0.362319	-1.66267	0.000297	0.000162	-0.469632	0.547706	0.67263
BAP1_LIHC	BAP1	5.33708	17.4157	10.9551	3.65169	0	-1.82514	3e-06	0	0	0.99748	0.877543
BAP1_MESO	BAP1	20.9302	44.186	8.13954	15.1163	0	-0.703382	0.095193	0.200548	0	0.997404	0.877598
BAP1_UVM	BAP1	16.25	55	0	16.25	0	0	0.997067	0.681933	0	0.998882	0.876463
BCOR_STAD	BCOR	5.02793	16.2011	13.1285	0.27933	0.558659	0.919283	0.212729	0.341376	-0.262002	0.630452	0.723448
BCOR_UCEC	BCOR	10.4061	16.2437	14.7208	0.507614	0.253807	1.14589	0.028405	0.096296	-1.57656	0.029421	0.156147
BRAF_COADREAD	BRAF	4.07609	1.63044	58.6957	0	2.17391	0	0.997613	0.681335	-0.190588	0.610404	0.703657
BRAF_LUAD	BRAF	6.73317	10.9726	40.399	0	2.24439	0	0.997237	0.68175	-0.387095	0.1955	0.42164
BRAF_SKCM	BRAF	50.6135	4.90798	60.1227	0.920245	40.4908	0.308806	0.517579	0.531926	1.23994	0	0
BRAF_THCA	BRAF	57.3469	0.204082	4.4898	0	0.204082	0	0.997387	0.681585	-2.44968	0.000751	0.000209
BRCA1_BRCA	BRCA1	2.6253	32.8162	19.2124	1.19332	0.596659	-0.527256	0.135231	0.245872	0.411804	0.326177	0.549985
BRCA1_OV	BRCA1	2.80561	75.9519	6.61323	2.20441	0.200401	-0.11746	0.831064	0.664981	0.148892	0.865432	0.843381
BRD7_LIHC	BRD7	2.80899	39.0449	5.33708	2.24719	0	-1.26155	0.025481	0.089865	0	0.997674	0.8774
BRD7_SKCM	BRD7	2.14724	30.0614	11.3497	1.22699	0	-0.685988	0.210163	0.338975	0	0.997518	0.877515
BTG2_DLBC	BTG2	20.8333	4.16667	33.3333	2.08333	2.08333	-0.71531	0.492303	0.515706	-1.19957	0.127201	0.346886
CARD11_DLBC	CARD11	16.6667	4.16667	33.3333	0	10.4167	0	0.997656	0.681287	0.996149	0.083203	0.31991
CASP8_CESC	CASP8	3.95683	25.8993	10.7914	1.43885	0.359712	-0.344372	0.461497	0.512891	-0.033282	0.96583	0.879376
CASP8_HNSC	CASP8	9.98043	18.591	13.8943	1.17417	0.782779	0.504418	0.115707	0.225841	-0.590347	0.122774	0.340399
CASP8_STAD	CASP8	2.23464	10.3352	20.1117	0	0	0	0.997415	0.681554	0	0.997323	0.877657
CCND1_UCEC	CCND1	5.83756	11.9289	13.4518	0	0.253807	0	0.997259	0.681726	-1.01835	0.163521	0.383365
CD70_DLBC	CD70	6.25	8.33333	4.16667	0	0	0	0.997607	0.681342	0	0.997703	0.877378
CD79B_DLBC	CD79B	10.4167	10.4167	8.33333	2.08333	0	-0.553494	0.526655	0.534654	0	0.997555	0.877487
CDH1_BRCA	CDH1	11.2172	59.5465	9.42721	10.0239	0	-1.17726	4e-06	0	0	0.997291	0.87768
CDH1_STAD	CDH1	8.65922	32.6816	13.4078	1.11732	0.558659	1.03677	0.007931	0.043315	-0.891393	0.094356	0.312101
CDK12_OV	CDK12	3.40681	74.7495	9.01804	2.60521	0.601202	-0.685402	0.353934	0.447534	1.16772	0.158404	0.379482
CDK4_SKCM	CDK4	2.76074	18.0982	15.6442	1.22699	0	-0.792936	0.102966	0.21071	0	0.997419	0.877587
CDKN1A_BLCA	CDKN1A	9.39948	21.671	23.7598	2.61097	1.30548	-0.178782	0.538551	0.534991	-0.427234	0.242237	0.49675
CDKN2A_BLCA	CDKN2A	5.22193	27.154	14.3603	2.61097	1.04439	-0.647915	0.132638	0.243159	0.432374	0.401064	0.591534
CDKN2A_ESCA	CDKN2A	8.28402	39.0533	4.14201	7.69231	0	-1.3101	0.081918	0.181639	0	0.997629	0.877433
CDKN2A_HNSC	CDKN2A	19.5695	28.9628	12.1331	7.24071	4.30528	0.032591	0.864081	0.662477	0.32151	0.164358	0.384038
CDKN2A_LIHC	CDKN2A	2.52809	35.9551	4.49438	0.280899	0	1.20823	0.109259	0.218522	0	0.997497	0.87753
CDKN2A_LUAD	CDKN2A	3.24189	40.399	9.47631	2.24439	0	-0.46902	0.278882	0.411258	0	0.997426	0.877582
CDKN2A_LUSC	CDKN2A	14.9893	52.0343	7.70878	11.1349	1.49893	-0.310729	0.243565	0.386467	0.225624	0.556794	0.679851
CDKN2A_PAAD	CDKN2A	21.25	36.875	0	17.5	0	-1.36832	0.000133	3e-05	0	0.999799	0.875699
CDKN2A_SKCM	CDKN2A	12.2699	45.092	2.45399	9.81595	0.306748	-1.27037	0.003954	0.020934	0.798935	0.354895	0.569264
CDKN2A_STAD	CDKN2A	3.35195	37.7095	9.77654	1.39665	0.558659	-0.194872	0.686104	0.597051	0.516419	0.410547	0.588396
CHD3_UCEC	CHD3	9.89848	28.1726	3.80711	0	0	0	0.997035	0.681967	0	0.997314	0.877663
CHD4_BRCA	CHD4	2.02864	13.8425	23.8663	0.119332	0.357995	0.763251	0.300656	0.418675	-0.36703	0.421679	0.594692
CHD4_UCEC	CHD4	15.4822	8.88325	19.0355	0.507614	3.04569	0.838238	0.111813	0.221512	-0.028507	0.909105	0.866887
CHD4_UCS	CHD4	14.8148	24.0741	40.7407	3.7037	7.40741	-0.307816	0.684755	0.597598	0.449712	0.493934	0.647913
CIC_LGG	CIC	21.4141	47.4747	5.05051	21.4141	0	0	0.996714	0.682305	0	0.999781	0.875715
CNBD1_STAD	CNBD1	3.63129	4.46927	58.3799	0	2.23464	0	0.997511	0.681448	0.013243	0.974293	0.878868
COL5A1_SKCM	COL5A1	16.2577	46.0123	6.44172	7.66871	0.613497	0.00546	0.979929	0.687283	-0.45932	0.401241	0.591528
CREBBP_BLCA	CREBBP	11.7493	39.4256	8.87729	4.96084	0.522193	-0.000931	0.996832	0.682183	-0.588956	0.274507	0.517245
CSDE1_PCPG	CSDE1	2.54777	68.7898	0.636943	2.54777	0	0	0.997376	0.681598	0	0.999629	0.875844
CTCF_UCEC	CTCF	17.0051	33.2487	3.29949	1.01523	0	1.68722	6e-06	0	0	0.997238	0.877718
CTNNB1_ACC	CTNNB1	16.092	22.9885	11.4943	2.29885	2.29885	0.45938	0.429719	0.49814	0.114034	0.851911	0.83336
CTNNB1_BLCA	CTNNB1	3.13316	20.6266	31.8538	0.261097	1.30548	0.691539	0.369001	0.456785	0.159798	0.714238	0.770226
CTNNB1_COADREAD	CTNNB1	3.26087	14.9457	12.2283	0.815217	0	-0.358483	0.458426	0.512464	0	0.997383	0.877613
CTNNB1_LIHC	CTNNB1	25.8427	14.3258	11.236	2.52809	4.21348	0.337112	0.225461	0.358917	0.390938	0.119998	0.336343
CTNNB1_LUAD	CTNNB1	2.99252	42.6434	5.98504	0.74813	0	0.664237	0.163954	0.282712	0	0.997433	0.877577
CTNNB1_SKCM	CTNNB1	4.90798	19.6319	16.8712	1.22699	0.613497	-0.192735	0.65484	0.601769	-0.209676	0.707366	0.77051
CTNNB1_STAD	CTNNB1	4.18994	36.5922	7.26257	0.558659	0.837989	0.864244	0.118513	0.228874	0.64174	0.191171	0.415483
CTNNB1_UCEC	CTNNB1	19.2893	13.4518	9.89848	0.253807	0.507614	1.98864	0.005757	0.03428	-1.25786	0.01598	0.096292
CTNND1_UCEC	CTNND1	4.56853	11.4213	9.89848	0.253807	0.253807	0.619854	0.400816	0.475094	-0.51619	0.484862	0.641314
CUL1_BLCA	CUL1	3.65535	12.5326	32.1149	0.78329	1.30548	-0.582091	0.256854	0.39498	0.261632	0.548366	0.673101
CUL3_HNSC	CUL3	3.13111	27.3973	7.24071	0.782779	0.782779	-0.103782	0.813138	0.665349	1.10515	0.014469	0.083891
CUL3_KIRP	CUL3	3.62319	2.53623	15.942	1.08696	0.724638	-2.45943	8.9e-05	1.3e-05	0.510049	0.398031	0.591715
CUL3_LUSC	CUL3	3.85439	31.9058	13.9186	1.07066	0.428266	0.214218	0.581526	0.562437	-0.277583	0.615534	0.708629
CYLD_HNSC	CYLD	2.15264	17.4168	21.5264	1.95695	0	-2.59488	0.000513	0.000489	0	0.99759	0.877461
CYSLTR2_UVM	CYSLTR2	3.75	3.75	7.5	0	1.25	0	0.997787	0.681139	1.36579	0.140175	0.365781
DACH1_SKCM	DACH1	7.05521	20.5521	27.3006	0.920245	1.84049	0.459246	0.320152	0.432271	-0.152935	0.669376	0.74453
DDX3X_SKCM	DDX3X	6.13497	22.0859	15.0307	1.22699	1.53374	-0.025986	0.951213	0.679054	0.491589	0.218211	0.461971
DHX9_LIHC	DHX9	3.08989	2.52809	71.9101	0.280899	2.52809	-1.71146	0.097713	0.203894	0.839792	0.263099	0.510039
DIAPH2_BLCA	DIAPH2	5.22193	19.5822	14.3603	0.78329	1.04439	0.209492	0.650826	0.602155	0.237769	0.570242	0.688438
DICER1_UCEC	DICER1	4.82233	11.9289	13.4518	0	0	0	0.997281	0.681702	0	0.997264	0.877699
DMD_STAD	DMD	9.21788	14.8045	13.4078	1.39665	1.11732	-0.114918	0.760749	0.628084	0.018658	0.963733	0.880133
DNMT3A_LAML	DNMT3A	4.7619	0	1.0582	0	0	0	0.999706	0.678812	0	0.997765	0.877332
EEF1A1_LIHC	EEF1A1	2.80899	25	17.1348	0.280899	0.280899	0.918732	0.223963	0.355802	-0.647915	0.392212	0.591008
EGFR_GBM	EGFR	18.018	0.45045	91.8919	0	18.018	0	0.99972	0.678794	0	0.997247	0.877711
EGFR_LGG	EGFR	6.86869	0.808081	24.4444	0	6.06061	0	0.997883	0.68103	2.40888	0	0
EGFR_LUAD	EGFR	13.217	5.73566	51.6209	0.249377	11.4713	-0.149163	0.848431	0.66809	1.44902	5e-06	0
EIF1AX_UVM	EIF1AX	12.5	15	12.5	0	0	0	0.997318	0.681661	0	0.997343	0.877642
ELF3_BLCA	ELF3	12.7937	15.9269	30.0261	1.82768	4.69974	0.023859	0.94111	0.676829	0.229805	0.333896	0.556057
EP300_BLCA	EP300	13.577	45.953	10.1828	5.22193	2.61097	0.133883	0.566144	0.550907	0.565738	0.064272	0.284669
EP300_CESC	EP300	10.4317	28.777	11.1511	1.43885	2.8777	0.556648	0.169782	0.290812	0.778642	0.02285	0.132409
EP300_HNSC	EP300	7.04501	14.4814	21.9178	0.782779	1.76125	0.203129	0.606514	0.58134	0.097177	0.737106	0.782549
EP300_LUSC	EP300	3.64026	19.4861	47.3233	0.214133	2.14133	0.915249	0.234332	0.375335	0.110436	0.767135	0.7792
EP300_UCEC	EP300	7.1066	25.6345	7.86802	0.507614	0.253807	1.17469	0.025666	0.090284	-0.820589	0.263595	0.510378
EPAS1_PCPG	EPAS1	5.09554	6.36943	4.4586	1.27388	1.27388	-1.51326	0.02271	0.083441	1.8456	0.00764	0.017117
EPHA2_CHOL	EPHA2	11.7647	79.4118	0	11.7647	0	0	0.997465	0.681499	0	0.998978	0.876384
EPHA2_HNSC	EPHA2	4.10959	17.2211	10.9589	0.587084	0.391389	0.088504	0.846745	0.668609	-0.05442	0.920378	0.870838
ERBB2_BLCA	ERBB2	11.4883	6.26632	40.7311	1.04439	4.43864	-0.316801	0.448243	0.509621	-0.03097	0.897259	0.859543
ERBB2_BRCA	ERBB2	2.14797	23.5084	29.7136	0.119332	1.19332	0.898578	0.236125	0.37832	0.589341	0.09528	0.311885
ERBB2_CESC	ERBB2	3.59712	10.4317	19.4245	0	1.07914	0	0.997434	0.681533	0.319602	0.523166	0.66021
ERBB2_ESCA	ERBB2	4.73373	10.0592	41.4201	0	4.14201	0	0.997664	0.681278	1.55367	0.042315	0.203042
ERBB2_STAD	ERBB2	3.07263	10.3352	38.8268	0.27933	1.11732	0.144812	0.851706	0.666606	-0.099176	0.830587	0.82059
ERBB2_UCEC	ERBB2	4.06091	16.2437	15.736	0.253807	0.761421	0.7657	0.302533	0.419189	0.05752	0.902123	0.862805
ERBB3_BLCA	ERBB3	10.1828	16.188	22.1932	1.56658	3.65535	-0.142741	0.681401	0.598573	0.574055	0.031657	0.162911
ERBB3_CESC	ERBB3	3.59712	5.7554	18.3453	0	0.719424	0	0.99751	0.681449	0.024813	0.965292	0.879502
ERBB3_UCEC	ERBB3	6.34518	5.83756	20.3046	0	2.03046	0	0.997396	0.681575	0.412024	0.194097	0.419581
ERBB4_STAD	ERBB4	8.37989	12.8492	19.5531	1.11732	3.07263	-0.294679	0.480999	0.516037	0.769666	0.011113	0.050994
ERCC2_BLCA	ERCC2	8.09399	12.2715	40.2089	1.56658	4.17755	-0.731328	0.062356	0.152982	0.566677	0.063586	0.282214
FAT1_BLCA	FAT1	10.705	40.7311	8.87729	3.65535	1.56658	0.154681	0.551013	0.53894	0.394264	0.272806	0.516369
FAT1_CESC	FAT1	6.47482	35.9712	8.63309	2.51799	0.719424	-0.085815	0.816038	0.664743	0.219313	0.703477	0.769798
FAT1_HNSC	FAT1	21.7221	34.4423	7.82779	8.21918	0.978474	-0.065473	0.688759	0.595778	-0.490129	0.166282	0.385643
FAT1_LUSC	FAT1	13.0621	60.5996	5.56745	8.13705	1.07066	-0.027799	0.900059	0.660193	0.330856	0.404622	0.590259
FAT1_UCEC	FAT1	10.4061	24.1117	3.29949	1.01523	0	0.884369	0.020676	0.07884	0	0.997349	0.877638
FBXW7_BLCA	FBXW7	7.3107	39.9478	8.87729	3.13316	0.522193	-0.051788	0.857975	0.664346	-0.166521	0.762701	0.779133
FBXW7_CESC	FBXW7	10.0719	37.4101	6.47482	2.15827	1.07914	0.59913	0.081793	0.181435	0.237922	0.61988	0.713269
FBXW7_COADREAD	FBXW7	9.78261	39.1304	3.80435	3.80435	0.815217	-0.048671	0.852497	0.666242	0.70571	0.150636	0.374226
FBXW7_ESCA	FBXW7	4.73373	51.4793	14.2012	1.77515	0.591716	0.556262	0.315738	0.427411	-0.417167	0.606659	0.700422
FBXW7_HNSC	FBXW7	6.45793	35.0294	7.04501	1.76125	0.391389	0.312801	0.277859	0.410799	-0.2383	0.657735	0.738006
FBXW7_LUSC	FBXW7	4.28266	63.1692	5.35332	3.21199	0.642398	-1.41968	0.053082	0.144552	2.08034	0.012453	0.064638
FBXW7_STAD	FBXW7	2.7933	47.486	6.98324	0.837989	0.27933	0.547434	0.279496	0.411527	0.047475	0.951427	0.882754
FBXW7_UCEC	FBXW7	13.7056	24.3655	1.52284	2.79188	0.253807	0.187364	0.46325	0.513189	0.120452	0.877821	0.849657
FBXW7_UCS	FBXW7	38.8889	64.8148	9.25926	22.2222	1.85185	0.663457	0.146944	0.261026	-1.18368	0.177593	0.398355
FGFR2_LUSC	FGFR2	2.56959	50.1071	10.7066	1.07066	0.428266	0.186137	0.681011	0.598695	0.270816	0.653192	0.736497
FGFR2_UCEC	FGFR2	10.6599	12.9442	24.3655	1.01523	3.04569	0.228952	0.563547	0.548876	0.137289	0.601509	0.696782
FGFR3_BLCA	FGFR3	14.3603	32.1149	18.0157	1.56658	3.39426	1.07727	0.000874	0.001396	-0.009534	0.970064	0.878864
FLNA_HNSC	FLNA	3.13111	10.9589	28.3757	0.782779	0.978474	-0.85056	0.061993	0.152615	0.308029	0.463631	0.622257
FLT3_LAML	FLT3	3.7037	0.529101	3.1746	0	0	0	0.997894	0.681017	0	0.997644	0.877422
FOXA1_BLCA	FOXA1	3.13316	29.765	16.4491	0.78329	1.04439	-0.033589	0.948812	0.678877	0.683898	0.159242	0.380058
FOXA1_BRCA	FOXA1	3.10263	23.1504	19.0931	0.357995	0	0.817244	0.062242	0.152866	0	0.997156	0.877777
FOXA1_PRAD	FOXA1	4.79798	7.07071	6.31313	0	0.505051	0	0.997393	0.681579	0.359397	0.513598	0.656255
FOXA2_UCEC	FOXA2	5.32995	4.56853	25.1269	0.507614	1.26904	-0.603625	0.285085	0.413456	-0.000538	0.998866	0.876475
FOXQ1_BLCA	FOXQ1	3.13316	21.671	27.154	0.78329	1.04439	-0.235392	0.653878	0.601874	0.281028	0.560171	0.683189
FUBP1_LGG	FUBP1	8.88889	36.1616	2.82828	8.88889	0	0	0.996806	0.682209	0	0.999698	0.875786
GATA3_BRCA	GATA3	11.3365	11.5752	26.3723	0.71599	1.67064	0.66363	0.032762	0.105663	-0.645642	0.002587	0.001321
GNA11_SKCM	GNA11	2.14724	26.6871	14.4172	0.306748	0.306748	0.592583	0.447457	0.509122	-0.150142	0.847993	0.829654
GNA11_UVM	GNA11	45	5	3.75	2.5	0	-0.097016	0.89374	0.661619	0	0.997312	0.877665
GNA13_BLCA	GNA13	2.34987	5.48303	46.7363	0.261097	1.04439	-0.569475	0.480912	0.516037	0.01598	0.974786	0.878924
GNAQ_UVM	GNAQ	50	7.5	5	3.75	5	-0.0809	0.893038	0.661821	0	0.997236	0.877719
GNAS_PAAD	GNAS	3.75	2.5	25	0.625	0.625	-1.57939	0.07671	0.173173	-0.234305	0.770011	0.779812
GTF2I_THYM	GTF2I	49.5868	1.65289	13.2231	0	0	0	0.997303	0.681678	0	0.997012	0.877878
HIST1H1E_DLBC	HIST1H1E	14.5833	6.25	12.5	0	4.16667	0	0.997591	0.681359	1.02313	0.15384	0.376394
HLA-A_HNSC	HLA-A	3.52251	16.2427	17.2211	0.587084	0.391389	0	1	1	0	1	1
HLA-B_DLBC	HLA-B	8.33333	8.33333	14.5833	2.08333	2.08333	0	1	1	0	1	1
HLA-B_HNSC	HLA-B	3.7182	16.4384	17.8082	0.391389	0.195695	0	1	1	0	1	1
HRAS_BLCA	HRAS	4.17755	52.4804	6.00522	1.04439	0.261097	0.932017	0.026498	0.092143	-0.362183	0.63191	0.724639
HRAS_HNSC	HRAS	5.87084	30.9198	12.5245	0	1.95695	0	0.997102	0.681896	0.642658	0.028532	0.153607
HRAS_PCPG	HRAS	9.55414	33.758	3.82166	0	1.91083	0	0.997163	0.681829	1.37597	0.025793	0.144961
HRAS_THCA	HRAS	3.26531	1.63265	1.22449	0	0.204082	0	0.997633	0.681312	1.28251	0.10736	0.31744
HRAS_THYM	HRAS	8.26446	8.26446	0.826446	0	0	0	0.997446	0.681521	0	0.997767	0.87733
HUWE1_HNSC	HUWE1	8.80626	24.4618	9.98043	0.978474	1.36986	0.68138	0.050605	0.142034	0.265983	0.400559	0.591536
IDH1_CHOL	IDH1	14.7059	5.88235	17.6471	0	2.94118	0	0.997587	0.681364	0.067394	0.937877	0.876432
IDH1_GBM	IDH1	3.15315	5.85586	4.05405	0	0	0	0.997551	0.681404	0	0.997602	0.877453
IDH1_LAML	IDH1	2.1164	0.529101	0.529101	0	0	0	0.997979	0.680919	0	0.997979	0.87717
IDH1_LGG	IDH1	77.1717	4.84849	2.42424	3.83838	1.0101	-0.049207	0.892535	0.66196	-1.1327	0.007221	0.013518
IDH1_LIHC	IDH1	2	10.67	14.04	0.280899	0	0	0.999	0.701	0	0.997445	0.877607
IDH1_SKCM	IDH1	4.60123	15.6442	19.0184	0.920245	0.920245	-0.24629	0.611481	0.585277	0.100388	0.835302	0.821664
IDH2_LAML	IDH2	4.2328	2.1164	0	0	0	0	0.997685	0.681255	0	0.999694	0.875788
IDH2_LGG	IDH2	4.24242	10.5051	2.62626	0.20202	0	0.646184	0.377451	0.462289	0	0.997509	0.877521
IL6ST_LIHC	IL6ST	2.52809	9.83146	28.6517	0	1.1236	0	0.997474	0.68149	0.39447	0.413242	0.589123
INPPL1_UCEC	INPPL1	9.39086	12.9442	10.9137	0.253807	0	1.35736	0.061214	0.151822	0	0.997199	0.877746
KANSL1_BLCA	KANSL1	4.96084	8.35509	38.1201	0.261097	1.56658	0.467679	0.53214	0.535111	-0.266787	0.461358	0.620746
KANSL1_UCEC	KANSL1	7.36041	22.8426	8.37564	0	0.253807	0	0.997119	0.681877	-0.922689	0.207365	0.440362
KDM5C_KIRC	KDM5C	3.74754	9.46746	5.52268	0	0.197239	0	0.997343	0.681634	-0.116804	0.87457	0.848556
KDM6A_BLCA	KDM6A	25.0653	19.8433	15.6658	4.43864	4.69974	0.127006	0.566501	0.551188	0.153734	0.495563	0.648877
KDM6A_HNSC	KDM6A	3.13111	26.4188	7.04501	0.587084	0	0.376551	0.415363	0.484205	0	0.9974	0.877601
KDM6A_KIRP	KDM6A	3.26087	11.2319	33.6957	0	1.44928	0	0.997438	0.681529	0.197037	0.683782	0.75362
KDM6A_LUSC	KDM6A	4.49679	25.6959	13.7045	0.428266	0.642398	0.899552	0.0946	0.199754	-0.146288	0.749677	0.782331
KDM6A_PAAD	KDM6A	4.375	13.75	2.5	0.625	0	0.01704	0.982611	0.688287	0	0.997674	0.8774
KEAP1_HNSC	KEAP1	3.91389	22.1135	12.1331	1.36986	0	-0.350141	0.304233	0.419725	0	0.997318	0.87766
KEAP1_LIHC	KEAP1	5.05618	22.7528	13.2022	3.08989	0	-1.12933	0.001484	0.003837	0	0.99739	0.877608
KEAP1_LUAD	KEAP1	17.207	49.3766	3.74065	13.217	0.498753	-1.06207	3e-06	0	0.450169	0.431205	0.604152
KEAP1_LUSC	KEAP1	9.85011	38.3298	20.7709	7.28051	1.49893	-1.52774	1.1e-05	0	0.747425	0.077861	0.317801
KIT_SKCM	KIT	3.37423	17.7914	16.5644	0	1.84049	0	0.9974	0.681571	1.16917	0.008292	0.023012
KIT_TGCT	KIT	13.2867	55.2448	12.5874	5.59441	2.0979	0.442008	0.246045	0.388213	-0.03627	0.944925	0.880482
KLF5_BLCA	KLF5	4.96084	21.671	30.2872	0.78329	1.30548	0.394103	0.402217	0.475787	-0.264475	0.498859	0.650438
KLF5_CESC	KLF5	2.51799	25.5396	19.4245	0.719424	1.07914	-0.549089	0.442225	0.506043	1.04954	0.109399	0.319918
KLF5_LUSC	KLF5	2.14133	59.1006	14.3469	1.71306	0	-0.400217	0.4783	0.515853	0	0.997428	0.87758
KMT2B_UCEC	KMT2B	16.4975	8.12183	20.3046	0	0.253807	0	0.997133	0.681862	-2.22628	0.001949	0.000986
KMT2C_BLCA	KMT2C	17.4935	12.0104	31.5927	2.34987	4.17755	-0.027641	0.924239	0.666563	-0.303057	0.181461	0.403022
KMT2C_BRCA	KMT2C	8.23389	16.2291	25.6563	1.07399	2.2673	0.200035	0.458559	0.512474	0.021492	0.916684	0.869822
KMT2C_CESC	KMT2C	15.4676	21.223	12.5899	3.95683	2.51799	-0.286298	0.311094	0.423747	0.347824	0.301435	0.531052
KMT2C_UCEC	KMT2C	10.6599	13.198	15.4822	0	2.28426	0	0.997174	0.681817	0.177294	0.536718	0.666571
KMT2D_BLCA	KMT2D	25.5875	18.0157	20.3655	3.13316	6.78851	0.340829	0.169717	0.290718	0.270816	0.175819	0.396153
KMT2D_CESC	KMT2D	11.1511	6.11511	18.3453	1.07914	1.07914	-0.326001	0.491993	0.515733	-0.545256	0.222509	0.4707
KMT2D_DLBC	KMT2D	25	4.16667	20.8333	2.08333	2.08333	-0.75015	0.469321	0.513992	-0.803523	0.311503	0.536509
KMT2D_ESCA	KMT2D	10.6509	20.7101	21.3018	0.591716	4.14201	0.897487	0.237019	0.379711	0.590955	0.1271	0.346738
KMT2D_HNSC	KMT2D	14.09	10.3718	15.2642	0.978474	3.52251	0.252809	0.469451	0.514011	0.495162	0.023574	0.135643
KMT2D_LUSC	KMT2D	20.1285	12.2056	30.621	1.49893	7.49465	0.386588	0.205796	0.335416	0.206907	0.238841	0.495085
KMT2D_PRAD	KMT2D	5.30303	5.30303	3.53535	0.757576	0.505051	-0.904528	0.05771	0.148071	0.904528	0.112242	0.32368
KRAS_BLCA	KRAS	3.91645	12.2715	31.8538	0.261097	2.61097	-0.090084	0.910222	0.660018	1.08903	0.010657	0.046331
KRAS_CESC	KRAS	5.39568	14.0288	19.4245	0.359712	1.43885	0.54828	0.466142	0.513577	0.237922	0.583051	0.687975
KRAS_COADREAD	KRAS	38.8587	13.587	23.3696	4.8913	12.2283	-0.047015	0.838093	0.668314	0.519684	0.004138	0.000768
KRAS_LAML	KRAS	3.1746	2.6455	0	0.529101	0	-1.54973	0.069282	0.161049	0	0.999647	0.875829
KRAS_LUAD	KRAS	31.9202	19.202	31.4214	4.48878	13.4663	0.181507	0.410806	0.480148	0.454523	0.00725	0.013756
KRAS_PAAD	KRAS	70	8.125	22.5	6.875	21.25	-0.908098	0.105265	0.21362	1.70604	0.001355	0.000581
KRAS_STAD	KRAS	6.98324	12.5698	30.7263	0.837989	3.35195	-0.227015	0.636807	0.602222	0.608143	0.053688	0.248877
KRAS_TGCT	KRAS	8.39161	0	97.9021	0	7.69231	-0.490129	0.999932	0.67852	-1.25071	0.161835	0.38203
KRAS_UCEC	KRAS	17.5127	7.86802	18.7817	0	3.80711	0	0.997172	0.68182	0.071499	0.756559	0.78014
KRAS_UCS	KRAS	12.963	20.3704	50	0	11.1111	0	0.997489	0.681473	1.02904	0.198502	0.426159
LATS1_CESC	LATS1	3.23741	32.0144	8.63309	2.15827	0	-1.24534	0.033333	0.106927	0	0.997615	0.877443
LATS2_MESO	LATS2	9.30233	43.0233	2.32558	5.81395	0	-0.570133	0.29297	0.415932	0	0.997721	0.877365
LZTR1_GBM	LZTR1	2.25225	30.1802	6.75676	1.8018	0	-1.53982	0.053605	0.144964	0	0.997757	0.877338
LZTR1_LIHC	LZTR1	3.37079	19.6629	13.764	0.561798	0.842697	0.027258	0.96221	0.678851	0.535833	0.284973	0.522592
MAP2K1_SKCM	MAP2K1	5.52147	11.0429	24.2331	0.306748	1.84049	0.463103	0.536829	0.534783	0.28406	0.444697	0.611787
MAP2K4_BRCA	MAP2K4	3.69928	56.9212	5.2506	3.34129	0.119332	-1.57147	0.002523	0.010037	0.873993	0.317136	0.541065
MAP3K1_BRCA	MAP3K1	7.5179	24.5823	18.6158	0.835322	1.43198	0.747062	0.011194	0.053271	-0.137191	0.568718	0.688048
MAP3K1_UCEC	MAP3K1	5.83756	22.335	5.83756	0.253807	0.253807	1.38414	0.057617	0.147987	-0.411964	0.578029	0.68786
MAP3K4_UCS	MAP3K4	5.55556	14.8148	44.4444	0	5.55556	-0.71531	0.9999	0.678561	0	0.997286	0.877683
MAPK1_CESC	MAPK1	3.95683	21.223	12.5899	0.719424	0.359712	0.183043	0.747818	0.621549	-0.307816	0.686089	0.755548
MAX_UCEC	MAX	2.03046	13.7056	8.88325	0	0	0	0.997394	0.681578	0	0.997454	0.877562
MECOM_SKCM	MECOM	17.4847	14.1104	20.2454	1.84049	3.68098	0.265625	0.427087	0.496024	0.012298	0.962094	0.881035
MEN1_ACC	MEN1	6.89655	26.4368	6.89655	3.44828	0	-0.702335	0.246698	0.388721	0	0.997599	0.877455
MET_KIRP	MET	7.97101	0.724638	63.0435	0	5.43478	0	0.99771	0.681226	0.15969	0.635164	0.727207
MET_LUAD	MET	3.99003	11.7207	39.9002	0.498753	1.74564	-0.113795	0.84419	0.66886	0.134292	0.727762	0.776158
MGA_LUAD	MGA	5.23691	49.1272	6.23441	2.99252	0	-0.287253	0.404766	0.476863	0	0.997435	0.877575
MSH6_UCEC	MSH6	4.06091	2.28426	21.3198	0	0	0	0.997541	0.681416	0	0.997229	0.877724
MTOR_KIRC	MTOR	6.1144	19.1321	1.57791	1.97239	0.394477	-0.592314	0.040228	0.122773	1.34518	0.025157	0.142563
MUC6_STAD	MUC6	5.86592	22.3464	14.5251	1.39665	0.837989	-0.167152	0.670666	0.600269	0.106936	0.821525	0.81791
MYCN_UCEC	MYCN	2.79188	4.56853	24.3655	0	0.507614	0	0.997518	0.681441	-0.314842	0.573429	0.688922
MYD88_DLBC	MYD88	14.5833	10.4167	22.9167	0	4.16667	0	0.997488	0.681474	0.286707	0.668769	0.744141
MYH9_HNSC	MYH9	4.10959	14.4814	21.9178	0.587084	0.195695	0.191225	0.672584	0.600368	-1.28403	0.079327	0.318844
NCOR1_BRCA	NCOR1	4.05728	56.4439	6.44391	2.38664	0.477327	-0.268495	0.352323	0.447014	0.688821	0.116169	0.33033
NF1_BRCA	NF1	2.98329	30.1909	20.7637	2.14797	0.238663	-1.44667	0.000251	0.000115	0.113684	0.853521	0.834846
NF1_GBM	NF1	7.65766	11.2613	9.90991	4.05405	0	-1.72892	9e-06	0	0	0.997436	0.877575
NF1_LGG	NF1	5.65657	3.83838	3.43434	1.21212	0	-1.56187	4.3e-05	2e-06	0	0.997467	0.877552
NF1_LUAD	NF1	10.7232	11.4713	34.1646	1.74564	4.2394	-0.446336	0.18439	0.313384	0.279015	0.264036	0.510672
NF1_LUSC	NF1	10.0642	24.8394	30.1927	3.64026	3.21199	-0.538216	0.042612	0.127596	0.279185	0.302475	0.531414
NF1_OV	NF1	4.60922	76.3527	5.21042	4.40882	0	0	0.997264	0.68172	0.591317	0.999917	0.875598
NF1_PCPG	NF1	9.55414	24.2038	2.54777	8.9172	0	-2.94901	8.2e-05	1.1e-05	0	0.99791	0.877223
NF1_SKCM	NF1	9.5092	20.5521	16.2577	3.68098	0.920245	-0.673172	0.020673	0.078833	-0.239692	0.601413	0.696719
NF2_KIRP	NF2	3.26087	21.0145	1.81159	2.89855	0	-2.48515	0.001047	0.001979	0	0.997967	0.877179
NF2_MESO	NF2	22.093	70.9302	2.32558	17.4419	0	0.015541	0.973001	0.683276	0	0.997502	0.877526
NFE2L2_BLCA	NFE2L2	6.26632	25.5875	14.8825	0.522193	1.56658	0.91019	0.090334	0.193998	0.313907	0.377924	0.578708
NFE2L2_CESC	NFE2L2	4.31655	14.7482	14.3885	0.719424	0.719424	-0.135687	0.812709	0.665352	0.154055	0.788032	0.793142
NFE2L2_ESCA	NFE2L2	10.6509	11.2426	33.7278	1.18343	3.5503	0.025408	0.965012	0.679253	-0.025408	0.947561	0.881871
NFE2L2_HNSC	NFE2L2	5.28376	9.58904	21.3307	0.195695	2.15264	0.534718	0.468965	0.513941	0.656141	0.024723	0.140801
NFE2L2_LIHC	NFE2L2	2.80899	10.6742	17.6966	0	0.280899	0	0.9974	0.681571	-0.57914	0.441279	0.610161
NFE2L2_LUSC	NFE2L2	14.7752	9.85011	33.833	1.49893	6.85225	-0.234894	0.464347	0.513346	0.480334	0.014245	0.081883
NFE2L2_UCEC	NFE2L2	5.32995	4.06091	20.0508	0.253807	0.507614	-0.028237	0.969978	0.681435	-0.638288	0.232703	0.488276
NIPBL_LGG	NIPBL	3.43434	6.26263	2.22222	0.20202	0.20202	0.019112	0.979461	0.687005	0.757724	0.321623	0.545866
NOTCH1_CESC	NOTCH1	5.7554	18.3453	21.223	1.43885	0.719424	-0.204925	0.637217	0.602323	-0.421608	0.450338	0.614676
NOTCH1_ESCA	NOTCH1	7.69231	27.2189	35.503	1.77515	4.14201	-0.235569	0.691867	0.594783	0.686849	0.174505	0.394496
NOTCH1_HNSC	NOTCH1	16.6341	14.6771	31.8982	1.17417	6.26223	0.588956	0.068095	0.159348	0.141405	0.436871	0.608289
NOTCH1_LGG	NOTCH1	7.27273	9.49495	7.67677	0.20202	0.20202	1.0098	0.164183	0.283018	-0.855848	0.239555	0.495674
NOTCH1_LUSC	NOTCH1	7.70878	46.6809	22.2698	3.42612	2.56959	-0.20517	0.516304	0.531213	0.557873	0.097442	0.311462
NPM1_LAML	NPM1	4.7619	2.6455	0	0	0	0	0.997635	0.68131	0	0.999707	0.875778
NRAS_BLCA	NRAS	2.08877	12.5326	24.0209	0.522193	0.522193	-0.675057	0.278457	0.411069	0.20047	0.745879	0.783791
NRAS_COADREAD	NRAS	5.16304	32.0652	7.06522	1.63044	0.271739	0.045636	0.899984	0.660211	-0.252207	0.73701	0.782515
NRAS_SKCM	NRAS	30.6748	20.2454	23.3129	2.45399	12.5767	0.723001	0.012971	0.058491	0.78966	7.9e-05	2e-06
NRAS_TGCT	NRAS	3.4965	11.1888	30.7692	0	0.699301	0	0.997475	0.681488	-0.550162	0.492636	0.647096
NRAS_THCA	NRAS	7.55102	0.612245	0.816327	0	0	0	0.99764	0.681305	0	0.9976	0.877455
NRAS_THYM	NRAS	2.47934	4.95868	4.13223	0	0	0	0.997695	0.681243	0	0.99772	0.877365
NRAS_UCEC	NRAS	2.03046	6.59898	12.6904	0	0	0	0.997502	0.681459	0	0.99741	0.877593
NSD1_ESCA	NSD1	3.5503	44.3787	13.6095	0	0	0	0.997201	0.681788	0	0.997366	0.877625
NSD1_HNSC	NSD1	11.1546	37.182	7.4364	6.65362	0.587084	-0.728213	0.000585	0.000636	0.068312	0.880906	0.850883
NUP133_LIHC	NUP133	2.52809	2.24719	72.4719	0	1.68539	0	0.997626	0.681321	-0.261894	0.605944	0.699877
PBRM1_CHOL	PBRM1	17.6471	79.4118	2.94118	17.6471	0	0	0.997371	0.681603	0	0.999823	0.875678
PBRM1_KIRC	PBRM1	28.2051	85.2071	1.18343	27.6134	0	-2.30084	0.001339	0.003163	0	0.997752	0.877341
PBRM1_UCEC	PBRM1	4.56853	14.7208	12.4365	0	1.01523	0	0.997293	0.681688	0.386347	0.353879	0.569359
PCBP1_COADREAD	PCBP1	4.07609	2.71739	23.0978	0	1.08696	0	0.997567	0.681386	0.114759	0.785931	0.791369
PDGFRA_GBM	PDGFRA	2.7027	6.30631	19.3694	0	2.25225	0	0.997789	0.681136	2.17203	0.005658	0.003376
PDS5B_UCEC	PDS5B	3.80711	21.8274	6.09137	0.253807	0	1.04884	0.154805	0.271575	0	0.997415	0.87759
PIK3CA_BLCA	PIK3CA	20.6266	2.34987	53.5248	0.261097	12.2715	0.414488	0.586993	0.566193	0.198569	0.278361	0.518674
PIK3CA_BRCA	PIK3CA	31.1456	5.2506	29.2363	1.43198	8.35322	0.180109	0.467438	0.513738	-0.134473	0.25819	0.506455
PIK3CA_CESC	PIK3CA	25.8993	1.07914	77.6978	0	19.0647	0	0.997396	0.681575	-0.268006	0.236777	0.493068
PIK3CA_COADREAD	PIK3CA	19.837	7.88044	21.4674	2.17391	3.53261	-0.297843	0.342185	0.446499	-0.168582	0.484137	0.640659
PIK3CA_ESCA	PIK3CA	10.0592	6.50888	66.8639	0	6.50888	0	0.997372	0.681601	-0.251218	0.511618	0.655436
PIK3CA_GBM	PIK3CA	8.55856	4.5045	15.7658	0	0.900901	0	0.997437	0.68153	-0.39697	0.466875	0.624503
PIK3CA_HNSC	PIK3CA	16.8297	1.36986	71.82	0.195695	12.5245	0.058472	0.940392	0.676539	0.109049	0.57377	0.688896
PIK3CA_LGG	PIK3CA	7.87879	4.84849	3.83838	0.40404	0.20202	-0.03484	0.948221	0.678759	-0.313394	0.670583	0.745325
PIK3CA_LIHC	PIK3CA	2.80899	11.7978	17.6966	0.280899	0	0.298299	0.692716	0.594703	0	0.997327	0.877654
PIK3CA_LUAD	PIK3CA	4.2394	25.6858	22.6933	0.74813	0.997506	0.379111	0.42336	0.492256	-0.077216	0.85688	0.837482
PIK3CA_LUSC	PIK3CA	10.7066	0.428266	91.0064	0	10.2784	0	0.99776	0.68117	0.624654	0.233503	0.489299
PIK3CA_STAD	PIK3CA	10.0559	8.65922	39.9441	0.27933	4.46927	0.876594	0.235499	0.377303	0.063575	0.802384	0.805118
PIK3CA_TGCT	PIK3CA	2.0979	13.2867	30.7692	0	0.699301	0	0.997546	0.681409	-0.069041	0.937208	0.875963
PIK3CA_UCEC	PIK3CA	43.6548	2.03046	31.7259	0.761421	11.4213	0.29589	0.572153	0.555589	-0.341526	0.031006	0.160828
PIK3CA_UCS	PIK3CA	33.3333	7.40741	66.6667	1.85185	20.3704	0.573414	0.52468	0.534425	-0.377099	0.411996	0.588736
PIK3R1_BRCA	PIK3R1	2.50597	25.6563	16.7064	0.357995	0.596659	0.426383	0.354161	0.447612	0.253951	0.506944	0.653614
PIK3R1_GBM	PIK3R1	10.3604	7.20721	6.30631	0.45045	0	0.440297	0.556317	0.542488	0	0.997369	0.877624
PIK3R1_LGG	PIK3R1	4.24242	6.66667	1.41414	0.20202	0	0.27303	0.710683	0.600023	0	0.997604	0.877451
PIK3R1_UCEC	PIK3R1	26.1421	23.0964	4.31472	2.53807	1.26904	0.923843	0.000273	0.000137	-0.063721	0.86929	0.845875
PIK3R1_UCS	PIK3R1	11.1111	55.5556	9.25926	1.85185	3.7037	1.19736	0.156813	0.273857	0.896973	0.252555	0.502197
PIK3R2_UCEC	PIK3R2	3.29949	11.9289	18.2741	0.253807	0	0.524245	0.481395	0.516033	0	0.99728	0.877688
PIM1_DLBC	PIM1	16.6667	4.16667	20.8333	0	4.16667	0	0.997574	0.681379	0.157786	0.805935	0.807806
PLCB4_UVM	PLCB4	2.5	1.25	10	0	0	0	0.99794	0.680965	0	0.99765	0.877418
PPP2R1A_UCEC	PPP2R1A	14.7208	12.1827	13.7056	3.04569	4.56853	-0.835447	0.002436	0.009445	1.12215	7e-06	0
PPP2R1A_UCS	PPP2R1A	27.7778	18.5185	53.7037	7.40741	9.25926	0	1	0.67843	-0.822472	0.106557	0.316473
PPP6C_SKCM	PPP6C	6.44172	47.2393	6.44172	4.60123	0	-0.672904	0.055754	0.146508	0	0.997465	0.877554
PRKAR1A_ACC	PRKAR1A	5.74713	20.6897	12.6437	1.14942	0	0.217425	0.789668	0.649373	0	0.997464	0.877554
PSIP1_BLCA	PSIP1	4.43864	45.6919	19.5822	3.39426	0.261097	-1.63599	0.026759	0.092718	0.376334	0.708156	0.77065
PTCH1_ESCA	PTCH1	2.95858	33.7278	27.8107	1.18343	0.591716	-0.096026	0.893761	0.661613	-0.267749	0.760088	0.77923
PTEN_BLCA	PTEN	3.13316	38.9034	7.5718	1.56658	0	-0.182088	0.661421	0.601003	0	0.997454	0.877561
PTEN_BRCA	PTEN	4.8926	25.0597	7.5179	2.74463	0.477327	-1.11288	1.1e-05	0	0.691705	0.096228	0.311674
PTEN_CESC	PTEN	6.47482	25.8993	6.11511	2.8777	0	-0.51616	0.141603	0.253906	0	0.997443	0.87757
PTEN_COADREAD	PTEN	3.53261	27.4457	3.80435	1.08696	0.271739	-0.473907	0.325442	0.437836	0.914765	0.253059	0.502598
PTEN_GBM	PTEN	27.4775	85.1351	0.45045	26.5766	0	-1.13696	0.12792	0.238496	0	0.99778	0.87732
PTEN_HNSC	PTEN	2.15264	24.0705	6.84931	1.36986	0	-1.14562	0.010849	0.052246	0	0.997568	0.877478
PTEN_KICH	PTEN	9.375	71.875	3.125	9.375	0	0	0.997333	0.681645	0	0.999801	0.875697
PTEN_KIRC	PTEN	2.36686	17.357	2.16962	1.38067	0	-1.36364	0.001262	0.002831	0	0.997722	0.877364
PTEN_LGG	PTEN	4.24242	22.0202	0.40404	3.83838	0	-2.60479	1e-06	0	0	0.99808	0.877093
PTEN_LUSC	PTEN	10.7066	45.6103	7.06638	7.70878	0.428266	-0.860388	0.00112	0.002255	0.048481	0.931611	0.872664
PTEN_PRAD	PTEN	3.78788	15.9091	1.51515	2.27273	0	-2.64293	0.000447	0.000372	0	0.997967	0.877179
PTEN_SKCM	PTEN	8.89571	56.135	1.84049	7.66871	0	-1.51035	0.004165	0.022608	0	0.997751	0.877342
PTEN_STAD	PTEN	3.91061	25.419	12.0112	1.67598	0	-0.48894	0.226118	0.360337	0	0.997387	0.87761
PTEN_UCEC	PTEN	57.6142	12.9442	21.3198	1.52284	13.4518	1.94124	0	0	-0.137259	0.462764	0.621679
PTEN_UCS	PTEN	16.6667	35.1852	31.4815	5.55556	1.85185	0.56463	0.332582	0.444851	-1.34147	0.101984	0.31218
PTMA_TGCT	PTMA	5.59441	6.99301	24.4755	0	3.4965	0	0.997607	0.681342	1.17628	0.028554	0.153669
PTPDC1_LAML	PTPDC1	2.1164	1.5873	0.529101	0.529101	0	-2.40893	0.011996	0.055641	0	0.998018	0.877141
RAC1_HNSC	RAC1	2.54403	4.50098	39.726	0	0	0	0.997433	0.681535	0	0.997129	0.877796
RAC1_SKCM	RAC1	4.90798	4.60123	55.8282	0	3.06749	0	0.997489	0.681472	0.124108	0.740394	0.783501
RASA1_HNSC	RASA1	3.13111	42.0744	4.69667	1.36986	0	-0.06064	0.870453	0.662034	0	0.997488	0.877537
RASA1_LUSC	RASA1	5.35332	77.7302	1.71306	4.06852	0	0.190298	0.578184	0.560021	0	0.997522	0.877512
RASA1_STAD	RASA1	2.51397	42.4581	5.30726	1.11732	0	0.035265	0.941537	0.676985	0	0.997532	0.877505
RB1_BLCA	RB1	18.2768	28.9817	16.7102	9.13838	2.34987	-1.03703	7e-06	0	0.305365	0.327301	0.550841
RB1_BRCA	RB1	2.2673	42.3628	6.80191	1.19332	0.119332	-0.455117	0.21725	0.346302	0.1126	0.883798	0.852297
RB1_CESC	RB1	5.39568	38.8489	7.19424	2.15827	0	0.015773	0.967991	0.68032	0	0.99742	0.877586
RB1_GBM	RB1	7.20721	37.3874	2.7027	6.30631	0	-2.30854	0.001797	0.005473	0	0.997874	0.87725
RB1_HNSC	RB1	2.73973	40.7045	10.7632	1.56556	0.391389	-0.613133	0.16184	0.279914	0.57193	0.357616	0.569123
RB1_LIHC	RB1	4.77528	44.1011	3.65169	4.21348	0	-1.53942	0.004245	0.023239	0	0.997705	0.877376
RB1_LUAD	RB1	4.73815	51.6209	7.4813	1.99501	0.249377	0.376776	0.273585	0.408614	-0.485269	0.520625	0.659041
RB1_LUSC	RB1	6.42398	65.7388	7.28051	4.92505	0.214133	-0.382206	0.285793	0.413624	-0.312899	0.691053	0.760235
RB1_OV	RB1	2.60521	55.1102	12.024	1.002	0.200401	0.732429	0.092496	0.196922	-0.795046	0.303147	0.531656
RB1_SARC	RB1	8.7156	57.7982	0.917431	7.33945	0	-0.967283	0.074954	0.170441	0	0.997809	0.877299
RB1_SKCM	RB1	3.06749	22.3926	25.7669	0.613497	1.53374	-0.300948	0.645034	0.602889	0.873367	0.096465	0.311626
RB1_UCEC	RB1	5.83756	21.8274	7.1066	1.77665	0.253807	-0.303415	0.366748	0.45532	-0.313394	0.673654	0.747393
RB1_UCS	RB1	7.40741	50	24.0741	5.55556	0	0	0.997429	0.681539	-0.260021	0.999964	0.875558
RBM10_BLCA	RBM10	3.13316	20.1044	16.7102	0.78329	0.522193	-0.208861	0.674306	0.600331	0.047263	0.934591	0.874156
RBM10_LUAD	RBM10	6.48379	19.7007	10.7232	1.74564	0.74813	-0.37444	0.266606	0.403462	0.190938	0.680079	0.751241
RET_PCPG	RET	3.82166	0.636943	5.73248	0	0	0	0.997886	0.681026	0	0.99758	0.877469
RFC1_UCS	RFC1	3.7037	44.4444	29.6296	1.85185	0	0.460035	0.655517	0.601694	0	0.997406	0.877597
RHOA_BLCA	RHOA	4.96084	27.9373	25.0653	1.56658	1.04439	-0.068878	0.857349	0.664581	-0.151833	0.726891	0.775528
RHOA_STAD	RHOA	5.58659	37.7095	6.42458	0.837989	1.11732	0.809731	0.078404	0.175871	0.764321	0.081519	0.319648
RHOB_BLCA	RHOB	6.00522	7.3107	33.6815	0.261097	2.61097	0.296597	0.692509	0.594722	0.282735	0.366957	0.570037
RNF43_PAAD	RNF43	5.625	28.125	7.5	3.125	0	-0.798595	0.104904	0.213166	0	0.997547	0.877494
RNF43_STAD	RNF43	3.35195	18.7151	21.5084	1.11732	0	-0.428165	0.346478	0.446321	0	0.997309	0.877667
RPS6KA3_LIHC	RPS6KA3	4.21348	27.809	10.1124	1.1236	0	0.110989	0.795138	0.655367	0	0.997366	0.877626
RQCD1_SKCM	RQCD1	3.06749	15.6442	19.3252	0.613497	1.22699	-0.532148	0.392693	0.471451	0.890955	0.081096	0.319545
RUNX1_BRCA	RUNX1	3.57995	15.3938	20.8831	0.238663	0.954654	0.646525	0.22171	0.351919	0.140123	0.643146	0.732571
RUNX1_LAML	RUNX1	4.7619	1.0582	4.2328	0.529101	0.529101	-2.26386	0.028951	0.097468	0.887896	0.269199	0.514117
RXRA_BLCA	RXRA	5.48303	40.47	15.1436	2.87206	0.522193	-0.299682	0.375905	0.461355	-0.237922	0.676218	0.749032
SCAF4_UCEC	SCAF4	7.86802	11.4213	10.9137	0.253807	0	1.10661	0.12844	0.239027	0	0.997231	0.877723
SETD2_KIRC	SETD2	9.46746	85.4043	1.18343	8.87574	0	-1.28407	0.075476	0.171273	0	0.99775	0.877343
SETD2_KIRP	SETD2	6.15942	9.05797	24.6377	1.44928	0.362319	-0.706067	0.108378	0.217462	-1.09456	0.140708	0.366442
SETD2_LUAD	SETD2	6.98254	43.6409	4.98753	2.74314	0.498753	0.111545	0.701101	0.594973	0.245365	0.661341	0.739849
SETD2_MESO	SETD2	9.30233	48.8372	9.30233	8.13954	0	-1.3126	0.090517	0.194247	0	0.997639	0.877425
SF1_BLCA	SF1	2.08877	21.4099	22.7154	0.261097	0.522193	0.467788	0.54874	0.537635	-0.011743	0.984347	0.88183
SF3B1_BLCA	SF3B1	5.22193	30.8094	9.92167	1.30548	1.04439	0.099396	0.798891	0.659166	0.592073	0.171493	0.390821
SF3B1_LAML	SF3B1	2.1164	0	0.529101	0	0	0	0.999622	0.67892	0	0.99798	0.87717
SF3B1_UVM	SF3B1	22.5	0	10	0	0	-0.763619	0.999893	0.678569	0	0.997306	0.877669
SIN3A_UCEC	SIN3A	6.34518	26.1421	4.56853	0.253807	0	1.61614	0.026102	0.091261	0	0.997369	0.877623
SMAD2_COADREAD	SMAD2	2.71739	75.2717	1.90217	1.63044	0	0.612298	0.188459	0.318557	0	0.997585	0.877465
SMAD4_CESC	SMAD4	2.8777	26.6187	10.4317	1.79856	0	-0.981964	0.06204	0.152663	0	0.997536	0.877502
SMAD4_COADREAD	SMAD4	9.78261	74.7283	0.543478	7.33696	0	-0.22352	0.532883	0.535058	0	0.997703	0.877378
SMAD4_ESCA	SMAD4	6.50888	59.7633	10.6509	5.32544	0.591716	0	0.997274	0.681709	0	0.997345	0.877641
SMAD4_PAAD	SMAD4	22.5	60.625	1.25	19.375	0	-1.22276	0.00682	0.039727	0	0.997696	0.877383
SMAD4_STAD	SMAD4	7.82123	47.486	8.93855	6.14525	0	-1.59841	0.002521	0.010025	0	0.997544	0.877496
SMARCA4_LGG	SMARCA4	4.64647	3.23232	23.4343	0.40404	0.606061	-0.712242	0.204388	0.334084	-0.477723	0.285804	0.523228
SMARCA4_LIHC	SMARCA4	2.80899	21.9101	13.4831	0.561798	0.842697	-0.116405	0.845917	0.668745	0.773686	0.143713	0.369823
SMARCA4_LUAD	SMARCA4	6.73317	49.3766	3.49127	4.73815	0.249377	-0.710006	0.027175	0.093631	0.482316	0.537764	0.667088
SMARCB1_KIRP	SMARCB1	2.17391	21.3768	1.81159	0.724638	0	-0.425211	0.49382	0.515662	0	0.997773	0.877326
SMC1A_LAML	SMC1A	2.1164	2.6455	1.5873	0	0	0	0.99775	0.681181	0	0.997821	0.87729
SMC1A_UCEC	SMC1A	4.56853	12.4365	17.0051	0.761421	0.253807	-0.14359	0.756891	0.626661	-0.888521	0.228838	0.482705
SOS1_UCEC	SOS1	3.80711	2.79188	22.5888	0.253807	0.761421	-0.665689	0.389019	0.469241	-0.079	0.866158	0.843864
SOX17_UCEC	SOX17	4.31472	2.03046	37.8173	0	1.26904	0	0.997565	0.681389	-0.303477	0.429201	0.60236
SOX9_COADREAD	SOX9	10.8696	16.8478	24.4565	1.63044	2.44565	0.149002	0.660255	0.601172	-0.123286	0.671242	0.745767
SPOP_PRAD	SPOP	11.3636	4.54545	4.54545	0	0	0	0.997314	0.681666	0	0.997314	0.877663
SPOP_UCEC	SPOP	7.36041	17.7665	10.4061	0.507614	1.77665	0.674402	0.205903	0.335512	0.701564	0.036915	0.182411
SPTA1_GBM	SPTA1	7.65766	2.25225	15.7658	0.45045	1.35135	-0.833435	0.307284	0.421181	0.139884	0.767422	0.779233
SPTAN1_BLCA	SPTAN1	10.705	40.9922	14.6214	5.48303	1.30548	-0.31657	0.21119	0.339864	-0.004637	0.990332	0.881103
STAG2_BLCA	STAG2	13.8381	19.5822	15.4047	2.61097	1.30548	0.121516	0.653446	0.60192	-0.480546	0.173778	0.393584
STAG2_GBM	STAG2	4.05405	22.0721	3.15315	0.45045	0	0.636952	0.401372	0.475381	0	0.997589	0.877463
STK11_CESC	STK11	4.67626	33.813	11.5108	3.59712	0	-1.49925	0.007043	0.040492	0	0.997555	0.877487
STK11_LUAD	STK11	15.7107	49.3766	4.73815	10.2244	0.997506	-0.612935	0.004352	0.024088	0.627726	0.148937	0.373355
TAF1_UCEC	TAF1	11.4213	12.6904	16.7513	1.52284	0.761421	0.061526	0.853259	0.665916	-0.805468	0.065014	0.287262
TBX3_BRCA	TBX3	2.74463	20.5251	14.6778	0.238663	0.357995	0.759038	0.152667	0.268943	-0.226041	0.612864	0.706029
TCF12_LGG	TCF12	2.82828	13.1313	2.42424	0.606061	0	-0.411816	0.381473	0.464601	0	0.997603	0.877452
TCF7L2_COADREAD	TCF7L2	7.33696	26.9022	6.52174	1.63044	0.815217	0.155256	0.65228	0.602036	0.406844	0.38625	0.586466
TGFBR2_CESC	TGFBR2	2.15827	37.0504	11.5108	1.43885	0.359712	-1.21511	0.126896	0.237418	1.0559	0.295733	0.528672
TGFBR2_HNSC	TGFBR2	4.50098	68.4932	2.34834	2.34834	0	0.614122	0.0434	0.129194	0	0.997444	0.877569
TGFBR2_PAAD	TGFBR2	4.375	23.125	4.375	2.5	0	-1.06116	0.057192	0.147616	0	0.997678	0.877396
TGIF1_COADREAD	TGIF1	2.71739	68.2065	6.52174	1.63044	0	0.461841	0.320645	0.43285	0	0.997429	0.87758
TMSB4X_DLBC	TMSB4X	12.5	16.6667	8.33333	0	2.08333	0	0.997406	0.681565	0.490129	0.579728	0.687584
TNFAIP3_DLBC	TNFAIP3	10.4167	20.8333	4.16667	2.08333	0	0.230108	0.783259	0.642983	0	0.99761	0.877447
TP53_ACC	TP53	17.2414	36.7816	8.04598	6.89655	2.29885	-0.32207	0.469294	0.513988	0.711011	0.286777	0.523965
TP53_BLCA	TP53	48.0418	50.3916	10.4439	28.1984	6.00522	-0.586505	0.000257	0.000121	0.630912	0.014341	0.082744
TP53_BRCA	TP53	30.7876	59.3079	5.48926	23.5084	2.50597	-1.04034	0	0	1.21445	1e-06	0
TP53_CESC	TP53	6.47482	35.9712	5.03597	3.23741	1.07914	-0.663288	0.084273	0.185375	1.38054	0.011534	0.055312
TP53_COADREAD	TP53	59.2391	66.8478	3.26087	47.5543	1.63044	-1.2113	0	0	0.573414	0.187452	0.410545
TP53_DLBC	TP53	10.4167	22.9167	4.16667	8.33333	0	0	0.997032	0.68197	0	0.99972	0.875766
TP53_ESCA	TP53	88.7574	48.5207	12.426	41.4201	12.426	0.357156	0.341124	0.44632	0	0.997338	0.877646
TP53_GBM	TP53	22.5225	14.4144	6.30631	8.10811	2.7027	-1.41221	1e-06	0	1.03108	0.01199	0.059957
TP53_HNSC	TP53	67.319	24.4618	11.7417	18.591	10.3718	-0.53565	0.001471	0.003775	1.15204	9.6e-05	3e-06
TP53_KICH	TP53	31.25	75	0	25	0	-0.286707	0.534971	0.53485	0.776836	0.999892	0.87562
TP53_LAML	TP53	4.7619	6.87831	0.529101	2.1164	0.529101	-2.07371	0.000189	6.4e-05	0	0.996923	0.877941
TP53_LGG	TP53	47.8788	3.0303	4.44444	2.22222	2.22222	-0.808485	0.053184	0.144635	0.093175	0.762799	0.779131
TP53_LIHC	TP53	29.4944	58.7079	3.08989	26.9663	0.280899	-2.1494	0	0	0.63651	0.431259	0.604199
TP53_LUAD	TP53	44.1397	48.6284	6.73317	27.9302	2.99252	-0.859806	0	0	0.490129	0.100396	0.311554
TP53_LUSC	TP53	81.1563	62.0985	9.42184	52.6767	8.13705	-0.584161	0.001079	0.002097	0.672327	0.047439	0.225739
TP53_MESO	TP53	16.2791	32.5581	3.48837	9.30233	0	-0.837052	0.04915	0.139922	0	0.997586	0.877465
TP53_OV	TP53	65.5311	73.5471	10.2204	48.8978	7.41483	-0.270612	0.128471	0.239059	0.473464	0.083428	0.319935
TP53_PAAD	TP53	65	53.125	1.875	47.5	0	-1.82822	0	0	0	0.997356	0.877633
TP53_PRAD	TP53	13.1313	31.3131	0	10.8586	0	-2.07484	0	0	0	0.999648	0.875828
TP53_SARC	TP53	29.8165	39.9083	15.1376	17.8899	6.88073	-1.08725	8.6e-05	1.2e-05	1.10515	0.001091	0.000406
TP53_SKCM	TP53	12.5767	34.3558	9.81595	9.81595	0.306748	-1.61595	0	0	-0.164334	0.830656	0.820609
TP53_STAD	TP53	51.1173	45.8101	4.7486	32.6816	2.51397	-1.18467	0	0	0.623056	0.085619	0.320064
TP53_THYM	TP53	2.47934	11.5702	1.65289	1.65289	0	-2.01028	0.024292	0.087124	0	0.997996	0.877158
TP53_UCEC	TP53	38.3249	26.9036	4.56853	22.5888	3.80711	-2.28357	0	0	2.25106	1e-06	0
TP53_UCS	TP53	92.5926	77.7778	9.25926	74.0741	9.25926	-1.47039	0.060273	0.150832	0	0.997349	0.877638
TSC1_BLCA	TSC1	8.09399	39.6867	15.1436	6.00522	0	-0.899026	0.002917	0.012862	0	0.997297	0.877675
TSC2_LIHC	TSC2	3.37079	28.3708	11.5169	2.80899	0	-1.72936	0.001829	0.00565	0	0.997577	0.877471
TXNIP_BLCA	TXNIP	3.39426	4.69974	45.1697	0.261097	1.30548	-0.311998	0.687974	0.596151	-0.169762	0.686663	0.756084
U2AF1_LUAD	U2AF1	3.24189	30.1746	21.197	0.498753	1.49626	0.320791	0.591262	0.569354	0.745729	0.089032	0.316516
VHL_KIRC	VHL	32.3471	85.2071	1.38067	29.783	0	-0.812912	0.003655	0.018552	0	0.997421	0.877585
ZBTB20_LGG	ZBTB20	3.43434	7.07071	2.0202	0.20202	0	0.164644	0.823854	0.663747	0	0.997584	0.877466
ZBTB7B_UCS	ZBTB7B	9.25926	9.25926	72.2222	0	9.25926	-0.490129	0.999932	0.67852	0	0.997392	0.877607
ZFHX3_UCEC	ZFHX3	14.2132	31.7259	5.07614	1.01523	0.507614	1.4526	0.000116	2.2e-05	-0.595399	0.269394	0.514244
ZFP36L1_BLCA	ZFP36L1	7.3107	32.1149	15.4047	2.87206	0.522193	-0.131721	0.65325	0.60194	-0.596104	0.272271	0.516052
ZFP36L2_COADREAD	ZFP36L2	2.98913	4.34783	22.0109	0	0.543478	0	0.997528	0.681429	-0.221214	0.692921	0.761769
ZMYM2_UCEC	ZMYM2	5.83756	19.2893	7.1066	0.253807	0.253807	1.25495	0.085432	0.187111	-0.53253	0.470367	0.627184
ZNF750_ESCA	ZNF750	7.10059	21.8935	29.5858	2.95858	1.18343	-0.592788	0.208738	0.337829	-0.341834	0.572665	0.688917
ZNF750_HNSC	ZNF750	3.32681	12.1331	18.7867	1.17417	0	-0.838363	0.024639	0.087935	0	0.997286	0.877683
