# Supplementary material for: Higher order genetic interactions switch cancer genes from two-hit to one-hit drivers
Source: Nat Commun. 2021 Dec 3;12:7051. doi: 10.1038/s41467-021-27242-3 (PMC8642467; doi:10.1038/s41467-021-27242-3)
Supplement: Supplementary file 4 — Supplementary Dataset 2 [file 41467_2021_27242_MOESM4_ESM.xlsx]

## Sheet: Sheet1
Model	Pair	Gene	Tissue	Freq_Mut	Freq_Loss	Freq_Meth	Freq_MethLoss	Freq_MethMut	Meth_Loss_Coefficient	Meth_Loss_Pval	Meth_Loss_FDR
Meth_Loss	BCOR_STAD	BCOR	STAD	5.02793	16.2011	7.26257	0.558659	1.11732	0.66928	0.213912	1
Meth_Loss	SMC1A_UCEC	SMC1A	UCEC	4.56853	12.4365	6.34518	0.761421	0.507614	0.101497	0.824286	1
Meth_Loss	FAT1_CESC	FAT1	CESC	6.47482	35.9712	1.43885	0.359712	0	0.316801	0.716291	1
Meth_Loss	BCOR_UCEC	BCOR	UCEC	10.4061	16.2437	7.36041	1.01523	0.253807	0.0615263	0.879867	1
Meth_Loss	COL5A1_SKCM	COL5A1	SKCM	16.2577	46.0123	1.84049	0.613497	0	0.525199	0.396246	1
Meth_Loss	BRCA1_OV	BRCA1	OV	2.80561	75.9519	21.0421	17.8357	0.200401	-0.553466	0.0293567	0.908104
Meth_Loss	BRCA1_BRCA	BRCA1	BRCA	2.6253	32.8162	1.31265	0.596659	0.119332	-0.309742	0.49438	1
Meth_Loss	CDKN2A_SKCM	CDKN2A	SKCM	12.2699	45.092	2.45399	0.613497	0	0.357156	0.553136	1
Meth_Loss	CDKN2A_HNSC	CDKN2A	HNSC	19.5695	28.9628	1.36986	0.195695	0	1.47449	0.0639902	1
Meth_Loss	CDKN2A_STAD	CDKN2A	STAD	3.35195	37.7095	16.7598	2.51397	0	1.25194	2.49779e-06	0
Meth_Loss	SMC1A_LAML	SMC1A	LAML	2.1164	2.6455	7.93651	0	0.529101	0	0.997551	1
Meth_Loss	FAT1_LUSC	FAT1	LUSC	13.0621	60.5996	4.92505	2.14133	0.856531	0.48219	0.142775	1
Meth_Loss	PTPDC1_LAML	PTPDC1	LAML	2.1164	1.5873	3.7037	0	0.529101	0	0.997698	1
Meth_Loss	CDKN2A_ESCA	CDKN2A	ESCA	8.28402	39.0533	1.77515	0.591716	0	0.664048	0.450075	1
Meth_Loss	VHL_KIRC	VHL	KIRC	32.3471	85.2071	4.93097	3.94477	0	0.252207	0.586908	1
Meth_Loss	MECOM_SKCM	MECOM	SKCM	17.4847	14.1104	1.53374	0.306748	0	-0.385735	0.640979	1
Meth_Loss	NRAS_UCEC	NRAS	UCEC	2.03046	6.59898	4.82233	0.507614	0	-0.237922	0.667382	1
Meth_Loss	EGFR_LUAD	EGFR	LUAD	13.217	5.73566	2.24439	0.249377	0	-0.0487853	0.950779	1
Meth_Loss	NRAS_BLCA	NRAS	BLCA	2.08877	12.5326	1.30548	0.261097	0	-0.0183674	0.981931	1
Meth_Loss	CDKN2A_BLCA	CDKN2A	BLCA	5.22193	27.154	2.08877	0	0	-0.747163	0.336544	1
Meth_Loss	MGA_LUAD	MGA	LUAD	5.23691	49.1272	1.74564	0.997506	0	-0.100763	0.85437	1
Meth_Loss	DACH1_SKCM	DACH1	SKCM	7.05521	20.5521	4.90798	0.306748	0	0.985718	0.189136	1
Meth_Loss	FAT1_UCEC	FAT1	UCEC	10.4061	24.1117	4.06091	1.26904	1.01523	-0.121516	0.756899	1
Meth_Loss	CDH1_STAD	CDH1	STAD	8.65922	32.6816	1.67598	0.27933	0.27933	0.094421	0.879023	1
Meth_Loss	PTEN_SKCM	PTEN	SKCM	8.89571	56.135	25.1534	13.4969	2.14724	0.43256	0.0276127	0.933843
Model	Pair	Gene	Tissue	Freq_Mut	Freq_Loss	Freq_Meth	Freq_MethLoss	Freq_MethMut	Meth_Mut_Coefficient	Meth_Mut_Pval	Meth_Loss_FDR
Meth_Mut	BCOR_STAD	BCOR	STAD	5.02793	16.2011	7.26257	0.558659	1.11732	-1.2639	0.00721981	1
Meth_Mut	SMC1A_UCEC	SMC1A	UCEC	4.56853	12.4365	6.34518	0.761421	0.507614	-0.56183	0.319847	1
Meth_Mut	FAT1_CESC	FAT1	CESC	6.47482	35.9712	1.43885	0.359712	0	0	0.997621	1
Meth_Mut	BCOR_UCEC	BCOR	UCEC	10.4061	16.2437	7.36041	1.01523	0.253807	0.694899	0.344226	1
Meth_Mut	COL5A1_SKCM	COL5A1	SKCM	16.2577	46.0123	1.84049	0.613497	0	0	0.99743	1
Meth_Mut	ATF7IP_UCEC	ATF7IP	UCEC	4.06091	9.39086	1.01523	0	0	0	0.997679	1
Meth_Mut	BRCA1_OV	BRCA1	OV	2.80561	75.9519	21.0421	17.8357	0.200401	0.968698	0.188189	1
Meth_Mut	BRCA1_BRCA	BRCA1	BRCA	2.6253	32.8162	1.31265	0.596659	0.119332	-0.98173	0.202243	1
Meth_Mut	CDKN2A_SKCM	CDKN2A	SKCM	12.2699	45.092	2.45399	0.613497	0	0	0.997415	1
Meth_Mut	CDKN2A_HNSC	CDKN2A	HNSC	19.5695	28.9628	1.36986	0.195695	0	0	0.99736	1
Meth_Mut	CDKN2A_STAD	CDKN2A	STAD	3.35195	37.7095	16.7598	2.51397	0	0	0.99732	1
Meth_Mut	SMC1A_LAML	SMC1A	LAML	2.1164	2.6455	7.93651	0	0.529101	-0.963219	0.251451	1
Meth_Mut	FAT1_LUSC	FAT1	LUSC	13.0621	60.5996	4.92505	2.14133	0.856531	-0.186685	0.65339	1
Meth_Mut	PTPDC1_LAML	PTPDC1	LAML	2.1164	1.5873	3.7037	0	0.529101	-1.59603	0.0658605	1
Meth_Mut	CDKN2A_ESCA	CDKN2A	ESCA	8.28402	39.0533	1.77515	0.591716	0	0	0.997625	1
Meth_Mut	VHL_KIRC	VHL	KIRC	32.3471	85.2071	4.93097	3.94477	0	0	0.997024	1
Meth_Mut	MECOM_SKCM	MECOM	SKCM	17.4847	14.1104	1.53374	0.306748	0	0	0.997452	1
Meth_Mut	NRAS_UCEC	NRAS	UCEC	2.03046	6.59898	4.82233	0.507614	0	0	0.997603	1
Meth_Mut	EGFR_LUAD	EGFR	LUAD	13.217	5.73566	2.24439	0.249377	0	0	0.997386	1
Meth_Mut	NRAS_BLCA	NRAS	BLCA	2.08877	12.5326	1.30548	0.261097	0	0	0.997745	1
Meth_Mut	CDKN2A_BLCA	CDKN2A	BLCA	5.22193	27.154	2.08877	0	0	0	0.997576	1
Meth_Mut	MGA_LUAD	MGA	LUAD	5.23691	49.1272	1.74564	0.997506	0	0	0.9976	1
Meth_Mut	DACH1_SKCM	DACH1	SKCM	7.05521	20.5521	4.90798	0.306748	0	0	0.9974	1
Meth_Mut	FAT1_UCEC	FAT1	UCEC	10.4061	24.1117	4.06091	1.26904	1.01523	-0.918732	0.0343304	1
Meth_Mut	CDH1_STAD	CDH1	STAD	8.65922	32.6816	1.67598	0.27933	0.27933	-0.469198	0.552206	1
Meth_Mut	PTEN_SKCM	PTEN	SKCM	8.89571	56.135	25.1534	13.4969	2.14724	-0.0397184	0.906507	1
