# Supplementary material for: Higher order genetic interactions switch cancer genes from two-hit to one-hit drivers
Source: Nat Commun. 2021 Dec 3;12:7051. doi: 10.1038/s41467-021-27242-3 (PMC8642467; doi:10.1038/s41467-021-27242-3)
Supplement: Supplementary file 5 — Supplementary Dataset 4 [file 41467_2021_27242_MOESM5_ESM.xlsx]

## Sheet: Sheet1
CNV_type	Tissue	Pair (geneA_geneB)	Freq_GaMut	Freq_GaLoss	Freq_GaGain	Freq_GbMut	Freq_GaMutCNA	Freq_GaMutCNA_wGb	Freq_GaMutCNV_woGb	GaMut:CNA:GbMut_Coefficient	GaMut:CNA:GbMut_Pval	GaMut:CNA:GbMut_FDR
Gain	BLCA	KRAS_CDKN1A	3.91645	12.2715	31.8538	9.39948	2.61097	0	2.61097	0.098751	0.929767	0.956364
Gain	BLCA	KRAS_PIK3CA	3.91645	12.2715	31.8538	20.6266	2.61097	0.78329	1.82768	0.008911	0.990855	0.965093
Gain	BLCA	KRAS_RXRA	3.91645	12.2715	31.8538	5.48303	2.61097	0.261097	2.34987	-0.285986	0.751475	0.929122
Gain	BLCA	TP53_KANSL1	48.0418	50.3916	10.4439	4.96084	6.00522	0.261097	5.74413	-0.119791	0.905378	0.952955
Gain	BLCA	KRAS_CTNNB1	3.91645	12.2715	31.8538	3.13316	2.61097	0	2.61097	-2.39668	0.019763	0.11168
Gain	BLCA	TP53_KDM6A	48.0418	50.3916	10.4439	25.0653	6.00522	0.78329	5.22193	-0.678268	0.273355	0.753341
Gain	BLCA	KRAS_RHOA	3.91645	12.2715	31.8538	4.96084	2.61097	0	2.61097	-0.439398	0.697106	0.942969
Gain	BLCA	KRAS_ATM	3.91645	12.2715	31.8538	12.2715	2.61097	0	2.61097	-1.66232	0.0865493	0.562031
Gain	BLCA	TP53_HRAS	48.0418	50.3916	10.4439	4.17755	6.00522	0	6.00522	-0.361208	0.723192	0.934633
Gain	BLCA	TP53_KMT2C	48.0418	50.3916	10.4439	17.4935	6.00522	0.522193	5.48303	-0.271398	0.687654	0.94601
Gain	BLCA	KRAS_EP300	3.91645	12.2715	31.8538	13.577	2.61097	0.522193	2.08877	0.32175	0.731051	0.933464
Gain	BLCA	TP53_KRAS	48.0418	50.3916	10.4439	3.91645	6.00522	0	6.00522	-0.123189	0.907676	0.953333
Gain	BLCA	TP53_ERBB2	48.0418	50.3916	10.4439	11.4883	6.00522	1.04439	4.96084	0.991221	0.258959	0.737505
Gain	BLCA	KRAS_FAT1	3.91645	12.2715	31.8538	10.705	2.61097	0	2.61097	-0.69505	0.526532	0.889453
Gain	BLCA	KRAS_KANSL1	3.91645	12.2715	31.8538	4.96084	2.61097	0.261097	2.34987	-0.294667	0.770434	0.932422
Gain	BLCA	KRAS_SF3B1	3.91645	12.2715	31.8538	5.22193	2.61097	0.261097	2.34987	-0.942583	0.290354	0.764634
Gain	BLCA	KRAS_KMT2C	3.91645	12.2715	31.8538	17.4935	2.61097	0.522193	2.08877	-0.43815	0.583485	0.916189
Gain	BLCA	KRAS_SPTAN1	3.91645	12.2715	31.8538	10.705	2.61097	0	2.61097	-0.371707	0.7357	0.933227
Gain	BLCA	KRAS_ERCC2	3.91645	12.2715	31.8538	8.09399	2.61097	0	2.61097	-0.765822	0.488807	0.895205
Gain	BLCA	TP53_NFE2L2	48.0418	50.3916	10.4439	6.26632	6.00522	0.522193	5.48303	1.63138	0.106519	0.567003
Gain	BLCA	TP53_TSC1	48.0418	50.3916	10.4439	8.09399	6.00522	0.522193	5.48303	0.414464	0.623729	0.900391
Gain	BLCA	TP53_EP300	48.0418	50.3916	10.4439	13.577	6.00522	1.82768	4.17755	0.80876	0.24448	0.715803
Gain	BLCA	TP53_RHOB	48.0418	50.3916	10.4439	6.00522	6.00522	0.522193	5.48303	0.205027	0.836166	0.943602
Gain	BLCA	KRAS_FOXQ1	3.91645	12.2715	31.8538	3.13316	2.61097	0	2.61097	-0.938751	0.38272	0.816485
Gain	BLCA	TP53_STAG2	48.0418	50.3916	10.4439	13.8381	6.00522	0.261097	5.74413	0.48978	0.564408	0.902242
Gain	BLCA	TP53_PTEN	48.0418	50.3916	10.4439	3.13316	6.00522	0.522193	5.48303	0.211499	0.837691	0.943427
Gain	BLCA	TP53_RXRA	48.0418	50.3916	10.4439	5.48303	6.00522	0	6.00522	-0.249941	0.828478	0.944629
Gain	BLCA	TP53_SF3B1	48.0418	50.3916	10.4439	5.22193	6.00522	0	6.00522	-0.998194	0.327921	0.792441
Gain	BLCA	TP53_RHOA	48.0418	50.3916	10.4439	4.96084	6.00522	0	6.00522	-0.11303	0.921461	0.955056
Gain	BLCA	KRAS_ERBB3	3.91645	12.2715	31.8538	10.1828	2.61097	0.522193	2.08877	-0.034729	0.970617	0.957295
Gain	BLCA	KRAS_ARID1A	3.91645	12.2715	31.8538	25.0653	2.61097	0.261097	2.34987	-1.03057	0.207933	0.703077
Gain	BLCA	TP53_RBM10	48.0418	50.3916	10.4439	3.13316	6.00522	0	6.00522	-1.41907	0.280721	0.756231
Gain	BLCA	KRAS_GNA13	3.91645	12.2715	31.8538	2.34987	2.61097	0	2.61097	-0.388731	0.741658	0.932625
Gain	BLCA	TP53_FOXA1	48.0418	50.3916	10.4439	3.13316	6.00522	0	6.00522	-0.844571	0.468274	0.884337
Gain	BLCA	KRAS_NRAS	3.91645	12.2715	31.8538	2.08877	2.61097	0	2.61097	-0.095683	0.937179	0.956982
Gain	BLCA	TP53_SPTAN1	48.0418	50.3916	10.4439	10.705	6.00522	0.261097	5.74413	0.049397	0.951855	0.956135
Gain	BLCA	KRAS_NFE2L2	3.91645	12.2715	31.8538	6.26632	2.61097	0	2.61097	-0.703682	0.493368	0.893811
Gain	BLCA	TP53_TXNIP	48.0418	50.3916	10.4439	3.39426	6.00522	0.261097	5.74413	-1.14933	0.236288	0.710547
Gain	BLCA	TP53_CDKN1A	48.0418	50.3916	10.4439	9.39948	6.00522	0	6.00522	-1.14232	0.212916	0.708694
Gain	BLCA	KRAS_RB1	3.91645	12.2715	31.8538	18.2768	2.61097	0.522193	2.08877	0.332676	0.721546	0.935247
Gain	BLCA	TP53_ERCC2	48.0418	50.3916	10.4439	8.09399	6.00522	0.522193	5.48303	-0.805581	0.293009	0.767116
Gain	BLCA	KRAS_FGFR3	3.91645	12.2715	31.8538	14.3603	2.61097	0.261097	2.34987	0.904158	0.361392	0.805743
Gain	BLCA	KRAS_ELF3	3.91645	12.2715	31.8538	12.7937	2.61097	0.522193	2.08877	1.09776	0.251458	0.725947
Gain	BLCA	KRAS_PTEN	3.91645	12.2715	31.8538	3.13316	2.61097	0	2.61097	-1.14911	0.289596	0.763933
Gain	BLCA	TP53_ATM	48.0418	50.3916	10.4439	12.2715	6.00522	1.04439	4.96084	0.562389	0.415502	0.849805
Gain	BLCA	KRAS_CUL1	3.91645	12.2715	31.8538	3.65535	2.61097	0.261097	2.34987	0.05741	0.95547	0.955832
Gain	BLCA	TP53_PIK3CA	48.0418	50.3916	10.4439	20.6266	6.00522	0.78329	5.22193	-0.001077	0.998691	0.967854
Gain	BLCA	TP53_RB1	48.0418	50.3916	10.4439	18.2768	6.00522	2.87206	3.13316	-0.298252	0.609487	0.901472
Gain	BLCA	KRAS_HRAS	3.91645	12.2715	31.8538	4.17755	2.61097	0	2.61097	-0.199878	0.861845	0.941998
Gain	BLCA	KRAS_FBXW7	3.91645	12.2715	31.8538	7.3107	2.61097	0	2.61097	-0.579099	0.601653	0.908684
Gain	BLCA	TP53_CDKN2A	48.0418	50.3916	10.4439	5.22193	6.00522	0.261097	5.74413	-0.791149	0.463637	0.877464
Gain	BLCA	TP53_ASXL2	48.0418	50.3916	10.4439	7.3107	6.00522	0.522193	5.48303	0.196757	0.81036	0.947044
Gain	BLCA	KRAS_SF1	3.91645	12.2715	31.8538	2.08877	2.61097	0.261097	2.34987	0.217021	0.846507	0.943237
Gain	BLCA	TP53_KLF5	48.0418	50.3916	10.4439	4.96084	6.00522	0.261097	5.74413	-0.121382	0.888876	0.948699
Gain	BLCA	TP53_FAT1	48.0418	50.3916	10.4439	10.705	6.00522	0.522193	5.48303	0.187567	0.803842	0.947739
Gain	BLCA	TP53_FBXW7	48.0418	50.3916	10.4439	7.3107	6.00522	0.261097	5.74413	-0.346001	0.680614	0.946239
Gain	BLCA	TP53_GNA13	48.0418	50.3916	10.4439	2.34987	6.00522	0.261097	5.74413	0.403494	0.747011	0.931116
Gain	BLCA	TP53_FOXQ1	48.0418	50.3916	10.4439	3.13316	6.00522	0.261097	5.74413	0.909165	0.448617	0.86993
Gain	BLCA	TP53_ELF3	48.0418	50.3916	10.4439	12.7937	6.00522	0.522193	5.48303	0.094161	0.909168	0.95349
Gain	BLCA	TP53_NRAS	48.0418	50.3916	10.4439	2.08877	6.00522	0	6.00522	-0.647275	0.604905	0.904812
Gain	BLCA	KRAS_FOXA1	3.91645	12.2715	31.8538	3.13316	2.61097	0	2.61097	-1.00762	0.386254	0.815924
Gain	BLCA	TP53_CREBBP	48.0418	50.3916	10.4439	11.7493	6.00522	0.78329	5.22193	0.203114	0.784101	0.940159
Gain	BLCA	TP53_SF1	48.0418	50.3916	10.4439	2.08877	6.00522	0	6.00522	-0.620589	0.619712	0.899076
Gain	BLCA	TP53_ERBB3	48.0418	50.3916	10.4439	10.1828	6.00522	0.78329	5.22193	0.195054	0.791309	0.944776
Gain	BLCA	KRAS_CREBBP	3.91645	12.2715	31.8538	11.7493	2.61097	0.522193	2.08877	-0.194025	0.811501	0.946881
Gain	BLCA	KRAS_PSIP1	3.91645	12.2715	31.8538	4.43864	2.61097	0	2.61097	-0.852191	0.448663	0.869936
Gain	BLCA	KRAS_ZFP36L1	3.91645	12.2715	31.8538	7.3107	2.61097	0.261097	2.34987	-0.186377	0.850975	0.94222
Gain	BLCA	KRAS_RHOB	3.91645	12.2715	31.8538	6.00522	2.61097	0.261097	2.34987	-0.983716	0.332951	0.788186
Gain	BLCA	TP53_ARID1A	48.0418	50.3916	10.4439	25.0653	6.00522	2.34987	3.65535	0.910404	0.108061	0.567652
Gain	BLCA	KRAS_KMT2D	3.91645	12.2715	31.8538	25.5875	2.61097	1.04439	1.56658	0.849173	0.343809	0.783099
Gain	BLCA	KRAS_ASXL2	3.91645	12.2715	31.8538	7.3107	2.61097	0.261097	2.34987	-0.065647	0.94731	0.956453
Gain	BLCA	KRAS_STAG2	3.91645	12.2715	31.8538	13.8381	2.61097	0.261097	2.34987	0.064155	0.947651	0.95642
Gain	BLCA	KRAS_CDKN2A	3.91645	12.2715	31.8538	5.22193	2.61097	0.261097	2.34987	-0.540149	0.589613	0.917949
Gain	BLCA	TP53_CUL1	48.0418	50.3916	10.4439	3.65535	6.00522	0.261097	5.74413	-0.854894	0.356189	0.798147
Gain	BLCA	KRAS_KLF5	3.91645	12.2715	31.8538	4.96084	2.61097	0.261097	2.34987	-0.655022	0.466987	0.8825
Gain	BLCA	TP53_KMT2D	48.0418	50.3916	10.4439	25.5875	6.00522	1.30548	4.69974	-0.283617	0.609835	0.90126
Gain	BLCA	KRAS_DIAPH2	3.91645	12.2715	31.8538	5.22193	2.61097	0.261097	2.34987	-0.519584	0.567888	0.9048
Gain	BLCA	TP53_FGFR3	48.0418	50.3916	10.4439	14.3603	6.00522	0	6.00522	-0.599685	0.500826	0.893406
Gain	BLCA	KRAS_KDM6A	3.91645	12.2715	31.8538	25.0653	2.61097	0.522193	2.08877	-0.058016	0.941943	0.95705
Gain	BLCA	TP53_PSIP1	48.0418	50.3916	10.4439	4.43864	6.00522	0.522193	5.48303	1.01607	0.390307	0.814705
Gain	BLCA	KRAS_TP53	3.91645	12.2715	31.8538	48.0418	2.61097	1.04439	1.56658	0.527694	0.554927	0.898149
Gain	BLCA	TP53_CTNNB1	48.0418	50.3916	10.4439	3.13316	6.00522	0.261097	5.74413	-0.125241	0.8973	0.951226
Gain	BLCA	KRAS_ERBB2	3.91645	12.2715	31.8538	11.4883	2.61097	0.261097	2.34987	-0.645191	0.452524	0.871134
Gain	BLCA	TP53_DIAPH2	48.0418	50.3916	10.4439	5.22193	6.00522	0.522193	5.48303	-0.497885	0.554538	0.898002
Gain	BLCA	KRAS_RBM10	3.91645	12.2715	31.8538	3.13316	2.61097	0	2.61097	-0.578124	0.61322	0.899481
Gain	BLCA	TP53_ZFP36L1	48.0418	50.3916	10.4439	7.3107	6.00522	0.261097	5.74413	-0.540152	0.525062	0.889779
Gain	BLCA	KRAS_TSC1	3.91645	12.2715	31.8538	8.09399	2.61097	0.261097	2.34987	0.341568	0.731591	0.933466
Gain	BLCA	KRAS_TXNIP	3.91645	12.2715	31.8538	3.39426	2.61097	0	2.61097	-0.578124	0.61322	0.899481
Gain	BRCA	TP53_BRCA1	30.7876	59.3079	5.48926	2.6253	2.50597	0.119332	2.38664	0.60006	0.610931	0.900617
Gain	BRCA	TP53_TBX3	30.7876	59.3079	5.48926	2.74463	2.50597	0	2.50597	0.520041	0.681192	0.946319
Gain	BRCA	TP53_PIK3CA	30.7876	59.3079	5.48926	31.1456	2.50597	0.71599	1.78998	2.10006	0.00150598	0
Gain	BRCA	TP53_RUNX1	30.7876	59.3079	5.48926	3.57995	2.50597	0	2.50597	-0.29402	0.794141	0.946553
Gain	BRCA	TP53_RB1	30.7876	59.3079	5.48926	2.2673	2.50597	0.238663	2.2673	-0.18518	0.854383	0.941603
Gain	BRCA	TP53_CHD4	30.7876	59.3079	5.48926	2.02864	2.50597	0	2.50597	-0.949322	0.374195	0.818509
Gain	BRCA	TP53_PTEN	30.7876	59.3079	5.48926	4.8926	2.50597	0.238663	2.2673	1.08682	0.279381	0.755539
Gain	BRCA	TP53_NF1	30.7876	59.3079	5.48926	2.98329	2.50597	0.119332	2.38664	-0.210189	0.846804	0.943196
Gain	BRCA	TP53_AKT1	30.7876	59.3079	5.48926	2.74463	2.50597	0	2.50597	0.233228	0.840381	0.943308
Gain	BRCA	TP53_KMT2C	30.7876	59.3079	5.48926	8.23389	2.50597	0	2.50597	-0.874649	0.341621	0.782427
Gain	BRCA	TP53_FOXA1	30.7876	59.3079	5.48926	3.10263	2.50597	0	2.50597	0.233228	0.840381	0.943308
Gain	BRCA	TP53_MAP2K4	30.7876	59.3079	5.48926	3.69928	2.50597	0	2.50597	-0.733212	0.540141	0.893186
Gain	BRCA	TP53_GATA3	30.7876	59.3079	5.48926	11.3365	2.50597	0	2.50597	0.028057	0.976991	0.9595
Gain	BRCA	TP53_ERBB2	30.7876	59.3079	5.48926	2.14797	2.50597	0	2.50597	-0.43146	0.71444	0.93756
Gain	BRCA	TP53_PIK3R1	30.7876	59.3079	5.48926	2.50597	2.50597	0	2.50597	-1.25489	0.222518	0.712753
Gain	BRCA	TP53_NCOR1	30.7876	59.3079	5.48926	4.05728	2.50597	0.238663	2.2673	0.785477	0.43809	0.862246
Gain	BRCA	TP53_ARID1A	30.7876	59.3079	5.48926	2.74463	2.50597	0	2.50597	-0.563226	0.634924	0.907584
Gain	BRCA	TP53_CDH1	30.7876	59.3079	5.48926	11.2172	2.50597	0	2.50597	0.730472	0.511375	0.893484
Gain	BRCA	TP53_MAP3K1	30.7876	59.3079	5.48926	7.5179	2.50597	0.119332	2.38664	0.850743	0.375967	0.819143
Gain	CESC	TP53_FBXW7	6.47482	35.9712	5.03597	10.0719	1.07914	0	1.07914	-0.77426	0.482553	0.895647
Gain	CESC	TP53_ERBB3	6.47482	35.9712	5.03597	3.59712	1.07914	0	1.07914	-1.41236	0.225362	0.712374
Gain	CESC	TP53_ERBB2	6.47482	35.9712	5.03597	3.59712	1.07914	0	1.07914	-1.27877	0.269371	0.749676
Gain	CESC	TP53_NOTCH1	6.47482	35.9712	5.03597	5.7554	1.07914	0.359712	0.719424	0.679266	0.591785	0.917035
Gain	CESC	TP53_KMT2D	6.47482	35.9712	5.03597	11.1511	1.07914	0	1.07914	-0.443382	0.695716	0.943597
Gain	CESC	TP53_KLF5	6.47482	35.9712	5.03597	2.51799	1.07914	0	1.07914	-0.261573	0.847145	0.943142
Gain	CESC	TP53_RB1	6.47482	35.9712	5.03597	5.39568	1.07914	0	1.07914	-1.14274	0.35398	0.794253
Gain	CESC	TP53_KRAS	6.47482	35.9712	5.03597	5.39568	1.07914	0	1.07914	-0.841846	0.490732	0.894688
Gain	CESC	TP53_PIK3CA	6.47482	35.9712	5.03597	25.8993	1.07914	0.359712	0.719424	0.281073	0.768952	0.931761
Gain	CESC	TP53_SMAD4	6.47482	35.9712	5.03597	2.8777	1.07914	0	1.07914	-1.16733	0.343149	0.78278
Gain	CESC	TP53_LATS1	6.47482	35.9712	5.03597	3.23741	1.07914	0	1.07914	-0.423996	0.756287	0.928525
Gain	CESC	TP53_CASP8	6.47482	35.9712	5.03597	3.95683	1.07914	0	1.07914	-1.48155	0.185648	0.64895
Gain	CESC	TP53_ARID1A	6.47482	35.9712	5.03597	3.23741	1.07914	0	1.07914	-1.63287	0.146021	0.61607
Gain	CESC	TP53_KMT2C	6.47482	35.9712	5.03597	15.4676	1.07914	0	1.07914	-1.40629	0.180144	0.639651
Gain	CESC	TP53_TGFBR2	6.47482	35.9712	5.03597	2.15827	1.07914	0	1.07914	-0.127985	0.924517	0.955544
Gain	CESC	TP53_PTEN	6.47482	35.9712	5.03597	6.47482	1.07914	0.359712	0.719424	0.069608	0.950751	0.956227
Gain	CESC	TP53_FAT1	6.47482	35.9712	5.03597	6.47482	1.07914	0	1.07914	0.390815	0.769778	0.932133
Gain	CESC	TP53_NFE2L2	6.47482	35.9712	5.03597	4.31655	1.07914	0	1.07914	0.084865	0.949619	0.956302
Gain	CESC	TP53_STK11	6.47482	35.9712	5.03597	4.67626	1.07914	0	1.07914	-0.014285	0.991535	0.965351
Gain	CESC	TP53_EP300	6.47482	35.9712	5.03597	10.4317	1.07914	0	1.07914	-1.18046	0.285952	0.760546
Gain	CESC	TP53_MAPK1	6.47482	35.9712	5.03597	3.95683	1.07914	0	1.07914	0.172912	0.897367	0.951244
Gain	COADREAD	KRAS_NRAS	38.8587	13.587	23.3696	5.16304	12.2283	0	12.2283	-0.248441	0.793976	0.946474
Gain	COADREAD	KRAS_SMAD4	38.8587	13.587	23.3696	9.78261	12.2283	1.08696	11.1413	0.743997	0.376058	0.819167
Gain	COADREAD	KRAS_SMAD2	38.8587	13.587	23.3696	2.71739	12.2283	0.815217	11.413	0.334313	0.722064	0.93505
Gain	COADREAD	KRAS_PIK3CA	38.8587	13.587	23.3696	19.837	12.2283	3.26087	8.96739	-0.020942	0.966123	0.956172
Gain	COADREAD	KRAS_FBXW7	38.8587	13.587	23.3696	9.78261	12.2283	2.17391	10.0543	0.374543	0.519854	0.890882
Gain	COADREAD	KRAS_TCF7L2	38.8587	13.587	23.3696	7.33696	12.2283	1.08696	11.1413	0.213069	0.758432	0.928478
Gain	COADREAD	KRAS_TGIF1	38.8587	13.587	23.3696	2.71739	12.2283	0	12.2283	-0.871375	0.385402	0.816154
Gain	COADREAD	KRAS_SOX9	38.8587	13.587	23.3696	10.8696	12.2283	2.44565	9.78261	0.161277	0.777818	0.93654
Gain	COADREAD	KRAS_APC	38.8587	13.587	23.3696	67.3913	12.2283	10.0543	2.17391	0.271575	0.50682	0.893473
Gain	COADREAD	KRAS_ARID1A	38.8587	13.587	23.3696	4.07609	12.2283	0.271739	11.9565	0.056823	0.944521	0.956799
Gain	COADREAD	KRAS_CTNNB1	38.8587	13.587	23.3696	3.26087	12.2283	0.543478	11.6848	0.184371	0.818629	0.945749
Gain	COADREAD	KRAS_PTEN	38.8587	13.587	23.3696	3.53261	12.2283	1.08696	11.1413	1.05059	0.268152	0.748393
Gain	COADREAD	KRAS_BRAF	38.8587	13.587	23.3696	4.07609	12.2283	0	12.2283	-0.866042	0.369133	0.815255
Gain	COADREAD	KRAS_PCBP1	38.8587	13.587	23.3696	4.07609	12.2283	0.815217	11.413	-0.488695	0.600533	0.910012
Gain	COADREAD	KRAS_TP53	38.8587	13.587	23.3696	59.2391	12.2283	5.97826	6.25	-0.116787	0.744915	0.931979
Gain	COADREAD	KRAS_ZFP36L2	38.8587	13.587	23.3696	2.98913	12.2283	0.271739	11.9565	-0.756526	0.452089	0.870918
Gain	COADREAD	KRAS_AMER1	38.8587	13.587	23.3696	9.78261	12.2283	1.3587	10.8696	0.714117	0.3891	0.814947
Gain	COADREAD	KRAS_ACVR2A	38.8587	13.587	23.3696	2.44565	12.2283	0.815217	11.413	0.214159	0.836345	0.943579
Gain	GBM	TP53_RB1	22.5225	14.4144	6.30631	7.20721	2.7027	0.45045	2.25225	-0.556549	0.592572	0.916532
Gain	GBM	PDGFRA_LZTR1	2.7027	6.30631	19.3694	2.25225	2.25225	0.45045	1.8018	-1.20631	0.316433	0.792245
Gain	GBM	PDGFRA_RB1	2.7027	6.30631	19.3694	7.20721	2.25225	0	2.25225	-0.743732	0.550926	0.896802
Gain	GBM	PDGFRA_SPTA1	2.7027	6.30631	19.3694	7.65766	2.25225	0.45045	1.8018	-0.873852	0.434679	0.858843
Gain	GBM	TP53_SPTA1	22.5225	14.4144	6.30631	7.65766	2.7027	0	2.7027	-1.18775	0.248469	0.720742
Gain	GBM	TP53_LZTR1	22.5225	14.4144	6.30631	2.25225	2.7027	0	2.7027	0.122317	0.926307	0.955825
Gain	GBM	PDGFRA_PTEN	2.7027	6.30631	19.3694	27.4775	2.25225	0	2.25225	-1.11505	0.346322	0.784959
Gain	GBM	TP53_PDGFRA	22.5225	14.4144	6.30631	2.7027	2.7027	0.45045	2.25225	0.204632	0.855434	0.941584
Gain	GBM	PDGFRA_EGFR	2.7027	6.30631	19.3694	18.018	2.25225	0	2.25225	-1.18902	0.330199	0.790184
Gain	GBM	PDGFRA_PIK3CA	2.7027	6.30631	19.3694	8.55856	2.25225	0	2.25225	-0.805702	0.511588	0.893469
Gain	GBM	PDGFRA_PIK3R1	2.7027	6.30631	19.3694	10.3604	2.25225	0	2.25225	-0.628803	0.607737	0.902563
Gain	GBM	TP53_EGFR	22.5225	14.4144	6.30631	18.018	2.7027	0.45045	2.25225	1.22256	0.233489	0.711142
Gain	GBM	PDGFRA_NF1	2.7027	6.30631	19.3694	7.65766	2.25225	0	2.25225	-0.582906	0.639434	0.910265
Gain	GBM	TP53_ATRX	22.5225	14.4144	6.30631	4.05405	2.7027	0.45045	2.25225	-1.06116	0.325534	0.794338
Gain	GBM	PDGFRA_TP53	2.7027	6.30631	19.3694	22.5225	2.25225	0.900901	1.35135	-0.099758	0.924904	0.955602
Gain	GBM	PDGFRA_ATRX	2.7027	6.30631	19.3694	4.05405	2.25225	0	2.25225	-0.804211	0.532768	0.890073
Gain	GBM	TP53_IDH1	22.5225	14.4144	6.30631	3.15315	2.7027	0.45045	2.25225	-1.68713	0.17032	0.638446
Gain	GBM	PDGFRA_IDH1	2.7027	6.30631	19.3694	3.15315	2.25225	0	2.25225	-0.394597	0.775856	0.935435
Gain	GBM	TP53_PIK3CA	22.5225	14.4144	6.30631	8.55856	2.7027	0.45045	2.25225	-0.200014	0.826611	0.944806
Gain	GBM	TP53_PIK3R1	22.5225	14.4144	6.30631	10.3604	2.7027	0	2.7027	-0.20312	0.85762	0.941637
Gain	GBM	TP53_PTEN	22.5225	14.4144	6.30631	27.4775	2.7027	0.900901	1.8018	0.312969	0.703032	0.94085
Gain	GBM	TP53_NF1	22.5225	14.4144	6.30631	7.65766	2.7027	0	2.7027	-0.314121	0.774158	0.934431
Gain	GBM	PDGFRA_STAG2	2.7027	6.30631	19.3694	4.05405	2.25225	0	2.25225	-1.10978	0.37717	0.819207
Gain	GBM	TP53_STAG2	22.5225	14.4144	6.30631	4.05405	2.7027	0.45045	2.25225	0.01458	0.989222	0.964463
Gain	HNSC	CUL3_FLNA	3.13111	27.3973	7.24071	3.13111	0.782779	0	0.782779	-1.20797	0.251738	0.726468
Gain	HNSC	TP53_RB1	67.319	24.4618	11.7417	2.73973	10.3718	0.391389	9.98043	0.64626	0.531511	0.88956
Gain	HNSC	TP53_KDM6A	67.319	24.4618	11.7417	3.13111	10.3718	0	10.3718	-1.86833	0.10136	0.565928
Gain	HNSC	CUL3_EPHA2	3.13111	27.3973	7.24071	4.10959	0.782779	0	0.782779	0.169047	0.888766	0.948678
Gain	HNSC	TP53_AJUBA	67.319	24.4618	11.7417	5.67515	10.3718	0.782779	9.58904	-0.603069	0.498493	0.893285
Gain	HNSC	TP53_HRAS	67.319	24.4618	11.7417	5.87084	10.3718	0	10.3718	-0.346806	0.747163	0.931043
Gain	HNSC	TP53_NFE2L2	67.319	24.4618	11.7417	5.28376	10.3718	0.978474	9.39335	0.277853	0.752121	0.928948
Gain	HNSC	TP53_CDKN2A	67.319	24.4618	11.7417	19.5695	10.3718	3.91389	6.45793	-0.94702	0.162581	0.639825
Gain	HNSC	CUL3_TGFBR2	3.13111	27.3973	7.24071	4.50098	0.782779	0	0.782779	0.490129	0.683716	0.94651
Gain	HNSC	CUL3_MYH9	3.13111	27.3973	7.24071	4.10959	0.782779	0	0.782779	-0.349635	0.751096	0.929247
Gain	HNSC	TP53_ZNF750	67.319	24.4618	11.7417	3.32681	10.3718	0.587084	9.78474	-0.044726	0.962477	0.955825
Gain	HNSC	CUL3_ARID2	3.13111	27.3973	7.24071	3.32681	0.782779	0	0.782779	0.04795	0.968458	0.956683
Gain	HNSC	CUL3_CYLD	3.13111	27.3973	7.24071	2.15264	0.782779	0	0.782779	0.325444	0.804816	0.947761
Gain	HNSC	TP53_NSD1	67.319	24.4618	11.7417	11.1546	10.3718	1.36986	9.00196	-1.02384	0.151086	0.628467
Gain	HNSC	TP53_TGFBR2	67.319	24.4618	11.7417	4.50098	10.3718	0.195695	10.1761	-0.552511	0.566429	0.903649
Gain	HNSC	TP53_CUL3	67.319	24.4618	11.7417	3.13111	10.3718	0.391389	9.98043	-1.50652	0.139757	0.602724
Gain	HNSC	CUL3_NSD1	3.13111	27.3973	7.24071	11.1546	0.782779	0.195695	0.587084	-1.48137	0.0700054	0.552263
Gain	HNSC	TP53_KEAP1	67.319	24.4618	11.7417	3.91389	10.3718	0.587084	9.78474	-1.05995	0.177702	0.637144
Gain	HNSC	TP53_KMT2D	67.319	24.4618	11.7417	14.09	10.3718	1.76125	8.61057	-0.114877	0.8618	0.941992
Gain	HNSC	CUL3_CDKN2A	3.13111	27.3973	7.24071	19.5695	0.782779	0.391389	0.391389	1.65354	0.0981554	0.568996
Gain	HNSC	TP53_FLNA	67.319	24.4618	11.7417	3.13111	10.3718	0.195695	10.1761	-0.80746	0.419391	0.852667
Gain	HNSC	CUL3_AJUBA	3.13111	27.3973	7.24071	5.67515	0.782779	0.195695	0.587084	-0.136954	0.882699	0.94763
Gain	HNSC	CUL3_PIK3CA	3.13111	27.3973	7.24071	16.8297	0.782779	0.391389	0.391389	0.730724	0.382258	0.816662
Gain	HNSC	CUL3_PTEN	3.13111	27.3973	7.24071	2.15264	0.782779	0	0.782779	-0.49426	0.676361	0.945198
Gain	HNSC	TP53_EPHA2	67.319	24.4618	11.7417	4.10959	10.3718	0	10.3718	-1.22514	0.261598	0.740902
Gain	HNSC	TP53_EP300	67.319	24.4618	11.7417	7.04501	10.3718	0.782779	9.58904	0.433383	0.618229	0.898777
Gain	HNSC	TP53_CASP8	67.319	24.4618	11.7417	9.98043	10.3718	0.391389	9.98043	-0.11313	0.898906	0.95162
Gain	HNSC	CUL3_CASP8	3.13111	27.3973	7.24071	9.98043	0.782779	0.195695	0.587084	0.815607	0.38563	0.816101
Gain	HNSC	TP53_FAT1	67.319	24.4618	11.7417	21.7221	10.3718	2.93542	7.4364	0.437487	0.585846	0.917386
Gain	HNSC	CUL3_FBXW7	3.13111	27.3973	7.24071	6.45793	0.782779	0	0.782779	0.320172	0.783695	0.939919
Gain	HNSC	CUL3_RAC1	3.13111	27.3973	7.24071	2.54403	0.782779	0	0.782779	0.04795	0.968458	0.956683
Gain	HNSC	TP53_ARID2	67.319	24.4618	11.7417	3.32681	10.3718	0.391389	9.98043	-0.35633	0.703958	0.940624
Gain	HNSC	CUL3_RASA1	3.13111	27.3973	7.24071	3.13111	0.782779	0	0.782779	-0.262181	0.823702	0.945085
Gain	HNSC	CUL3_HRAS	3.13111	27.3973	7.24071	5.87084	0.782779	0	0.782779	0.410734	0.7245	0.934196
Gain	HNSC	CUL3_KDM6A	3.13111	27.3973	7.24071	3.13111	0.782779	0	0.782779	0.487822	0.710073	0.939005
Gain	HNSC	CUL3_EP300	3.13111	27.3973	7.24071	7.04501	0.782779	0	0.782779	0.628638	0.600781	0.909726
Gain	HNSC	CUL3_TP53	3.13111	27.3973	7.24071	67.319	0.782779	0.782779	0	-0.389505	0.696922	0.943053
Gain	HNSC	TP53_CYLD	67.319	24.4618	11.7417	2.15264	10.3718	0	10.3718	-0.562278	0.625645	0.901235
Gain	HNSC	TP53_RAC1	67.319	24.4618	11.7417	2.54403	10.3718	0	10.3718	-1.06166	0.336711	0.785424
Gain	HNSC	CUL3_FAT1	3.13111	27.3973	7.24071	21.7221	0.782779	0	0.782779	-0.609889	0.526791	0.889404
Gain	HNSC	CUL3_NFE2L2	3.13111	27.3973	7.24071	5.28376	0.782779	0.195695	0.587084	-0.184934	0.842261	0.94334
Gain	HNSC	CUL3_ZNF750	3.13111	27.3973	7.24071	3.32681	0.782779	0.195695	0.587084	1.20544	0.323761	0.794838
Gain	HNSC	TP53_RASA1	67.319	24.4618	11.7417	3.13111	10.3718	0.782779	9.58904	-0.537362	0.59629	0.91363
Gain	HNSC	TP53_HUWE1	67.319	24.4618	11.7417	8.80626	10.3718	0.782779	9.58904	0.391276	0.649596	0.919492
Gain	HNSC	TP53_PTEN	67.319	24.4618	11.7417	2.15264	10.3718	0.195695	10.1761	-0.427545	0.670814	0.942664
Gain	HNSC	CUL3_HUWE1	3.13111	27.3973	7.24071	8.80626	0.782779	0	0.782779	0.591017	0.611554	0.900275
Gain	HNSC	CUL3_RB1	3.13111	27.3973	7.24071	2.73973	0.782779	0	0.782779	0.228738	0.862461	0.942083
Gain	HNSC	TP53_FBXW7	67.319	24.4618	11.7417	6.45793	10.3718	0.587084	9.78474	-0.098575	0.911763	0.953655
Gain	HNSC	TP53_PIK3CA	67.319	24.4618	11.7417	16.8297	10.3718	0.978474	9.39335	-0.414144	0.538597	0.892718
Gain	HNSC	CUL3_NOTCH1	3.13111	27.3973	7.24071	16.6341	0.782779	0.195695	0.587084	-0.224721	0.787536	0.942095
Gain	HNSC	CUL3_KEAP1	3.13111	27.3973	7.24071	3.91389	0.782779	0	0.782779	-0.19834	0.865979	0.942994
Gain	HNSC	CUL3_KMT2D	3.13111	27.3973	7.24071	14.09	0.782779	0.195695	0.587084	1.00178	0.330759	0.789668
Gain	HNSC	TP53_MYH9	67.319	24.4618	11.7417	4.10959	10.3718	0.587084	9.78474	-0.553713	0.54904	0.89621
Gain	HNSC	TP53_NOTCH1	67.319	24.4618	11.7417	16.6341	10.3718	1.36986	9.00196	-0.234899	0.722262	0.934975
Gain	LGG	ATRX_PTEN	37.1717	13.7374	9.89899	4.24242	7.87879	0	7.87879	-0.436849	0.677023	0.945415
Gain	LGG	EGFR_TP53	6.86869	0.808081	24.4444	47.8788	6.06061	0.606061	5.45455	-0.268185	0.759862	0.92855
Gain	LGG	EGFR_ARID1A	6.86869	0.808081	24.4444	3.23232	6.06061	0	6.06061	-1.60076	0.15412	0.633299
Gain	LGG	ATRX_TP53	37.1717	13.7374	9.89899	47.8788	7.87879	7.07071	0.808081	-1.98631	0.00110351	0
Gain	LGG	EGFR_SMARCA4	6.86869	0.808081	24.4444	4.64647	6.06061	0	6.06061	-1.28207	0.251164	0.725402
Gain	LGG	ATRX_IDH1	37.1717	13.7374	9.89899	77.1717	7.87879	7.07071	0.808081	-0.492929	0.431908	0.856672
Gain	LGG	ATRX_FUBP1	37.1717	13.7374	9.89899	8.88889	7.87879	0	7.87879	0.803414	0.485619	0.895387
Gain	LGG	EGFR_NF1	6.86869	0.808081	24.4444	5.65657	6.06061	0.808081	5.25253	-1.30864	0.0878138	0.564554
Gain	LGG	EGFR_ATRX	6.86869	0.808081	24.4444	37.1717	6.06061	0.20202	5.85859	-0.699988	0.459409	0.873465
Gain	LGG	EGFR_TCF12	6.86869	0.808081	24.4444	2.82828	6.06061	0	6.06061	-1.22366	0.288343	0.762764
Gain	LGG	EGFR_NOTCH1	6.86869	0.808081	24.4444	7.27273	6.06061	0	6.06061	-0.901047	0.418129	0.85203
Gain	LGG	EGFR_IDH2	6.86869	0.808081	24.4444	4.24242	6.06061	0	6.06061	-1.36062	0.223799	0.712742
Gain	LGG	EGFR_ARID2	6.86869	0.808081	24.4444	2.0202	6.06061	0.20202	5.85859	-0.683771	0.52889	0.889174
Gain	LGG	ATRX_NIPBL	37.1717	13.7374	9.89899	3.43434	7.87879	0	7.87879	-0.272301	0.808813	0.947304
Gain	LGG	EGFR_PIK3CA	6.86869	0.808081	24.4444	7.87879	6.06061	0.606061	5.45455	-1.21143	0.116166	0.575619
Gain	LGG	EGFR_FUBP1	6.86869	0.808081	24.4444	8.88889	6.06061	0	6.06061	-0.002398	0.998374	0.967749
Gain	LGG	ATRX_NOTCH1	37.1717	13.7374	9.89899	7.27273	7.87879	0	7.87879	-0.30461	0.777959	0.936615
Gain	LGG	ATRX_NF1	37.1717	13.7374	9.89899	5.65657	7.87879	0.40404	7.47475	0.173285	0.833623	0.94396
Gain	LGG	EGFR_NIPBL	6.86869	0.808081	24.4444	3.43434	6.06061	0.20202	5.85859	-0.263003	0.806659	0.94763
Gain	LGG	ATRX_PIK3R1	37.1717	13.7374	9.89899	4.24242	7.87879	0	7.87879	-0.272301	0.808813	0.947304
Gain	LGG	ATRX_PIK3CA	37.1717	13.7374	9.89899	7.87879	7.87879	0.20202	7.67677	0.003153	0.997018	0.967298
Gain	LGG	EGFR_IDH1	6.86869	0.808081	24.4444	77.1717	6.06061	0	6.06061	-0.618278	0.520759	0.890685
Gain	LGG	ATRX_EGFR	37.1717	13.7374	9.89899	6.86869	7.87879	0	7.87879	-0.364459	0.716718	0.93684
Gain	LGG	EGFR_PTEN	6.86869	0.808081	24.4444	4.24242	6.06061	1.21212	4.84849	-2.43363	0.00142484	0
Gain	LGG	ATRX_TCF12	37.1717	13.7374	9.89899	2.82828	7.87879	0.20202	7.67677	-0.464571	0.637153	0.908846
Gain	LGG	EGFR_ZBTB20	6.86869	0.808081	24.4444	3.43434	6.06061	0	6.06061	-0.731438	0.536814	0.892111
Gain	LGG	ATRX_ARID1A	37.1717	13.7374	9.89899	3.23232	7.87879	0	7.87879	-0.895111	0.416602	0.850797
Gain	LGG	ATRX_ARID2	37.1717	13.7374	9.89899	2.0202	7.87879	0.20202	7.67677	-1.05275	0.301806	0.776209
Gain	LGG	ATRX_IDH2	37.1717	13.7374	9.89899	4.24242	7.87879	0.20202	7.67677	0.425734	0.671685	0.943144
Gain	LGG	ATRX_CIC	37.1717	13.7374	9.89899	21.4141	7.87879	0.20202	7.67677	1.76939	0.0750571	0.550721
Gain	LGG	ATRX_ZBTB20	37.1717	13.7374	9.89899	3.43434	7.87879	0.20202	7.67677	-0.144431	0.876281	0.946194
Gain	LGG	EGFR_CIC	6.86869	0.808081	24.4444	21.4141	6.06061	0	6.06061	-0.417581	0.701217	0.941337
Gain	LGG	EGFR_PIK3R1	6.86869	0.808081	24.4444	4.24242	6.06061	0	6.06061	-1.70212	0.124238	0.585962
Gain	LGG	ATRX_SMARCA4	37.1717	13.7374	9.89899	4.64647	7.87879	0.606061	7.27273	0.062783	0.945572	0.956662
Gain	LUAD	EGFR_KEAP1	13.217	5.73566	51.6209	17.207	11.4713	0.249377	11.2219	-1.20556	0.129761	0.591715
Gain	LUAD	EGFR_NF1	13.217	5.73566	51.6209	10.7232	11.4713	0.249377	11.2219	-1.44056	0.127251	0.589849
Gain	LUAD	KRAS_MGA	31.9202	19.202	31.4214	5.23691	13.4663	0	13.4663	-0.491559	0.645291	0.915179
Gain	LUAD	EGFR_PIK3CA	13.217	5.73566	51.6209	4.2394	11.4713	0.997506	10.4738	-0.055657	0.951091	0.9562
Gain	LUAD	KRAS_KEAP1	31.9202	19.202	31.4214	17.207	13.4663	2.99252	10.4738	0.092211	0.827431	0.944729
Gain	LUAD	KRAS_ATM	31.9202	19.202	31.4214	7.4813	13.4663	2.49377	10.9726	-0.206103	0.698457	0.942363
Gain	LUAD	KRAS_STK11	31.9202	19.202	31.4214	15.7107	13.4663	2.99252	10.4738	-0.763828	0.0723004	0.551853
Gain	LUAD	EGFR_KRAS	13.217	5.73566	51.6209	31.9202	11.4713	0	11.4713	-1.08135	0.304401	0.779364
Gain	LUAD	EGFR_MET	13.217	5.73566	51.6209	3.99003	11.4713	0	11.4713	-2.83951	0.0153364	0.055046
Gain	LUAD	KRAS_NF1	31.9202	19.202	31.4214	10.7232	13.4663	0.498753	12.9676	-0.16171	0.807094	0.947574
Gain	LUAD	KRAS_ARID1A	31.9202	19.202	31.4214	4.2394	13.4663	1.24688	12.2195	0.443702	0.548335	0.89598
Gain	LUAD	KRAS_BRAF	31.9202	19.202	31.4214	6.73317	13.4663	0	13.4663	-0.091854	0.923308	0.955367
Gain	LUAD	EGFR_U2AF1	13.217	5.73566	51.6209	3.24189	11.4713	0	11.4713	-1.45447	0.188329	0.654879
Gain	LUAD	EGFR_SMARCA4	13.217	5.73566	51.6209	6.73317	11.4713	0.249377	11.2219	-1.4708	0.127059	0.589635
Gain	LUAD	EGFR_MGA	13.217	5.73566	51.6209	5.23691	11.4713	0.74813	10.7232	-0.161815	0.85875	0.941699
Gain	LUAD	EGFR_CTNNB1	13.217	5.73566	51.6209	2.99252	11.4713	0.498753	10.9726	-0.737875	0.382482	0.81657
Gain	LUAD	KRAS_PIK3CA	31.9202	19.202	31.4214	4.2394	13.4663	0.498753	12.9676	0.648093	0.427802	0.85367
Gain	LUAD	KRAS_SETD2	31.9202	19.202	31.4214	6.98254	13.4663	0.997506	12.4688	0.994198	0.166158	0.638975
Gain	LUAD	KRAS_CDKN2A	31.9202	19.202	31.4214	3.24189	13.4663	0.498753	12.9676	0.246536	0.758364	0.928477
Gain	LUAD	KRAS_RB1	31.9202	19.202	31.4214	4.73815	13.4663	0.249377	13.217	-0.253235	0.75033	0.92954
Gain	LUAD	EGFR_SETD2	13.217	5.73566	51.6209	6.98254	11.4713	0.74813	10.7232	-0.690053	0.354354	0.79491
Gain	LUAD	KRAS_SMARCA4	31.9202	19.202	31.4214	6.73317	13.4663	0.997506	12.4688	-0.072082	0.904816	0.952853
Gain	LUAD	EGFR_RBM10	13.217	5.73566	51.6209	6.48379	11.4713	1.24688	10.2244	-0.242004	0.740994	0.932708
Gain	LUAD	KRAS_MET	31.9202	19.202	31.4214	3.99003	13.4663	0.249377	13.217	0.122176	0.898261	0.951468
Gain	LUAD	KRAS_EGFR	31.9202	19.202	31.4214	13.217	13.4663	0	13.4663	0.015128	0.988432	0.964155
Gain	LUAD	EGFR_ATM	13.217	5.73566	51.6209	7.4813	11.4713	0.249377	11.2219	-0.233952	0.807253	0.947552
Gain	LUAD	EGFR_RB1	13.217	5.73566	51.6209	4.73815	11.4713	1.24688	10.2244	-0.90843	0.23045	0.711543
Gain	LUAD	EGFR_ARID1A	13.217	5.73566	51.6209	4.2394	11.4713	0.498753	10.9726	-0.54798	0.559257	0.899785
Gain	LUAD	EGFR_STK11	13.217	5.73566	51.6209	15.7107	11.4713	0.249377	11.2219	-0.701133	0.453539	0.871549
Gain	LUAD	KRAS_U2AF1	31.9202	19.202	31.4214	3.24189	13.4663	0.997506	12.4688	0.731401	0.356595	0.79884
Gain	LUAD	EGFR_TP53	13.217	5.73566	51.6209	44.1397	11.4713	6.73317	4.73815	-0.37469	0.519177	0.891088
Gain	LUAD	KRAS_RBM10	31.9202	19.202	31.4214	6.48379	13.4663	0.74813	12.7182	0.428924	0.551298	0.896918
Gain	LUAD	EGFR_BRAF	13.217	5.73566	51.6209	6.73317	11.4713	0.498753	10.9726	0.071971	0.937635	0.957003
Gain	LUAD	EGFR_CDKN2A	13.217	5.73566	51.6209	3.24189	11.4713	0.498753	10.9726	-0.681219	0.482021	0.895654
Gain	LUAD	KRAS_TP53	31.9202	19.202	31.4214	44.1397	13.4663	4.98753	8.4788	0.182123	0.612283	0.899904
Gain	LUAD	KRAS_CTNNB1	31.9202	19.202	31.4214	2.99252	13.4663	0.249377	13.217	0.160064	0.854979	0.941583
Gain	LUSC	NFE2L2_KEAP1	14.7752	9.85011	33.833	9.85011	6.85225	0.428266	6.42398	0.090193	0.917355	0.954302
Gain	LUSC	NFE2L2_ARID1A	14.7752	9.85011	33.833	5.99572	6.85225	0.214133	6.63812	-0.340424	0.646754	0.916594
Gain	LUSC	FBXW7_RASA1	4.28266	63.1692	5.35332	5.35332	0.642398	0	0.642398	-1.31575	0.306055	0.781275
Gain	LUSC	FBXW7_TP53	4.28266	63.1692	5.35332	81.1563	0.642398	0.642398	0	0.176596	0.886046	0.948205
Gain	LUSC	NFE2L2_KMT2D	14.7752	9.85011	33.833	20.1285	6.85225	1.49893	5.35332	0.146541	0.756521	0.928513
Gain	LUSC	FBXW7_KDM6A	4.28266	63.1692	5.35332	4.49679	0.642398	0	0.642398	-0.881891	0.501664	0.893447
Gain	LUSC	FBXW7_EP300	4.28266	63.1692	5.35332	3.64026	0.642398	0	0.642398	-1.13029	0.393062	0.81537
Gain	LUSC	NFE2L2_ARHGAP35	14.7752	9.85011	33.833	5.56745	6.85225	0.214133	6.63812	-0.292127	0.69705	0.942995
Gain	LUSC	NFE2L2_KDM6A	14.7752	9.85011	33.833	4.49679	6.85225	0.642398	6.20985	-0.496776	0.450649	0.87032
Gain	LUSC	FBXW7_KEAP1	4.28266	63.1692	5.35332	9.85011	0.642398	0.214133	0.428266	-1.15723	0.335757	0.786286
Gain	LUSC	FBXW7_KLF5	4.28266	63.1692	5.35332	2.14133	0.642398	0	0.642398	-0.996149	0.449458	0.870052
Gain	LUSC	FBXW7_RB1	4.28266	63.1692	5.35332	6.42398	0.642398	0	0.642398	-1.1712	0.351282	0.789995
Gain	LUSC	FBXW7_ARID1A	4.28266	63.1692	5.35332	5.99572	0.642398	0	0.642398	-1.01315	0.426713	0.853015
Gain	LUSC	NFE2L2_KLF5	14.7752	9.85011	33.833	2.14133	6.85225	0	6.85225	-1.31078	0.168316	0.638319
Gain	LUSC	FBXW7_CDKN2A	4.28266	63.1692	5.35332	14.9893	0.642398	0.214133	0.428266	-0.715793	0.543411	0.894249
Gain	LUSC	NFE2L2_FGFR2	14.7752	9.85011	33.833	2.56959	6.85225	0	6.85225	-0.694066	0.474853	0.891574
Gain	LUSC	FBXW7_FAT1	4.28266	63.1692	5.35332	13.0621	0.642398	0	0.642398	-0.667008	0.592773	0.916393
Gain	LUSC	FBXW7_NOTCH1	4.28266	63.1692	5.35332	7.70878	0.642398	0	0.642398	-0.860461	0.498319	0.893279
Gain	LUSC	NFE2L2_NOTCH1	14.7752	9.85011	33.833	7.70878	6.85225	0	6.85225	-1.17155	0.170697	0.638471
Gain	LUSC	NFE2L2_FBXW7	14.7752	9.85011	33.833	4.28266	6.85225	0.428266	6.42398	0.114287	0.882181	0.947528
Gain	LUSC	NFE2L2_RB1	14.7752	9.85011	33.833	6.42398	6.85225	0.214133	6.63812	-0.583507	0.424955	0.852558
Gain	LUSC	FBXW7_NFE2L2	4.28266	63.1692	5.35332	14.7752	0.642398	0.214133	0.428266	0.915664	0.485782	0.895377
Gain	LUSC	NFE2L2_TP53	14.7752	9.85011	33.833	81.1563	6.85225	5.35332	1.49893	-0.817287	0.0982186	0.56891
Gain	LUSC	NFE2L2_PTEN	14.7752	9.85011	33.833	10.7066	6.85225	0.214133	6.63812	-0.296872	0.697379	0.942845
Gain	LUSC	NFE2L2_EP300	14.7752	9.85011	33.833	3.64026	6.85225	0	6.85225	-0.621476	0.573805	0.90934
Gain	LUSC	NFE2L2_CDKN2A	14.7752	9.85011	33.833	14.9893	6.85225	1.07066	5.78158	-0.711011	0.133103	0.593191
Gain	LUSC	FBXW7_NF1	4.28266	63.1692	5.35332	10.0642	0.642398	0	0.642398	-0.731373	0.564081	0.902047
Gain	LUSC	NFE2L2_RASA1	14.7752	9.85011	33.833	5.35332	6.85225	0.214133	6.63812	0.323995	0.687738	0.945989
Gain	LUSC	NFE2L2_CUL3	14.7752	9.85011	33.833	3.85439	6.85225	0.214133	6.63812	-1.31836	0.0903354	0.569782
Gain	LUSC	FBXW7_KMT2D	4.28266	63.1692	5.35332	20.1285	0.642398	0.214133	0.428266	-1.48036	0.191985	0.666262
Gain	LUSC	NFE2L2_FAT1	14.7752	9.85011	33.833	13.0621	6.85225	1.2848	5.56745	0.170187	0.749186	0.930054
Gain	LUSC	NFE2L2_NF1	14.7752	9.85011	33.833	10.0642	6.85225	1.2848	5.56745	1.15889	0.155632	0.635004
Gain	LUSC	FBXW7_FGFR2	4.28266	63.1692	5.35332	2.56959	0.642398	0	0.642398	-0.608727	0.666911	0.939994
Gain	LUSC	NFE2L2_PIK3CA	14.7752	9.85011	33.833	10.7066	6.85225	0.428266	6.42398	-0.94582	0.101738	0.565871
Gain	LUSC	FBXW7_ARHGAP35	4.28266	63.1692	5.35332	5.56745	0.642398	0.214133	0.428266	0.432939	0.743791	0.93227
Gain	LUSC	FBXW7_CUL3	4.28266	63.1692	5.35332	3.85439	0.642398	0	0.642398	-1.27207	0.385679	0.816089
Gain	LUSC	FBXW7_PIK3CA	4.28266	63.1692	5.35332	10.7066	0.642398	0	0.642398	-0.429086	0.734113	0.933397
Gain	LUSC	FBXW7_PTEN	4.28266	63.1692	5.35332	10.7066	0.642398	0	0.642398	-0.153488	0.905724	0.953017
Gain	PAAD	KRAS_TP53	70	8.125	22.5	65	21.25	18.75	2.5	0.969122	0.297821	0.771752
Gain	PAAD	KRAS_RNF43	70	8.125	22.5	5.625	21.25	0.625	20.625	-2.5768	0.0357729	0.322702
Gain	PAAD	KRAS_KDM6A	70	8.125	22.5	4.375	21.25	0	21.25	-2.12014	0.0885917	0.566215
Gain	PAAD	KRAS_SMAD4	70	8.125	22.5	22.5	21.25	3.75	17.5	-1.27159	0.179996	0.639464
Gain	PAAD	KRAS_CDKN2A	70	8.125	22.5	21.25	21.25	5.625	15.625	-1.14792	0.238751	0.710879
Gain	PAAD	KRAS_GNAS	70	8.125	22.5	3.75	21.25	0	21.25	-1.21415	0.320235	0.794167
Gain	PAAD	KRAS_ARID1A	70	8.125	22.5	5	21.25	0.625	20.625	-1.08649	0.316411	0.792231
Gain	PAAD	KRAS_TGFBR2	70	8.125	22.5	4.375	21.25	0.625	20.625	-1.44077	0.210768	0.706552
Gain	PCPG	EPAS1_NF1	5.09554	6.36943	4.4586	9.55414	1.27388	0	1.27388	0.191734	0.888946	0.948713
Gain	PCPG	EPAS1_HRAS	5.09554	6.36943	4.4586	9.55414	1.27388	0	1.27388	-0.478724	0.709722	0.939117
Gain	PCPG	EPAS1_CSDE1	5.09554	6.36943	4.4586	2.54777	1.27388	0	1.27388	-0.691781	0.620657	0.899341
Gain	PCPG	EPAS1_RET	5.09554	6.36943	4.4586	3.82166	1.27388	0	1.27388	-0.443145	0.74944	0.929934
Gain	SARC	TP53_ATRX	29.8165	39.9083	15.1376	14.2202	6.88073	2.75229	4.12844	0.317201	0.697281	0.94289
Gain	SARC	TP53_RB1	29.8165	39.9083	15.1376	8.7156	6.88073	0.458716	6.42202	-1.96052	0.0837912	0.558354
Gain	SKCM	KIT_CTNNB1	3.37423	17.7914	16.5644	4.90798	1.84049	0.306748	1.53374	0.615523	0.578829	0.913654
Gain	SKCM	KIT_DACH1	3.37423	17.7914	16.5644	7.05521	1.84049	0	1.84049	0.416669	0.729069	0.933479
Gain	SKCM	NRAS_GNA11	30.6748	20.2454	23.3129	2.14724	12.5767	0.306748	12.2699	0.221232	0.837577	0.943439
Gain	SKCM	KIT_BRD7	3.37423	17.7914	16.5644	2.14724	1.84049	0	1.84049	-0.49111	0.690145	0.945338
Gain	SKCM	KIT_GNA11	3.37423	17.7914	16.5644	2.14724	1.84049	0	1.84049	-0.49111	0.690145	0.945338
Gain	SKCM	BRAF_NRAS	50.6135	4.90798	60.1227	30.6748	40.4908	0.306748	40.184	-1.59855	0.0144534	0.045731
Gain	SKCM	NRAS_TP53	30.6748	20.2454	23.3129	12.5767	12.5767	3.98773	8.58896	0.284355	0.583227	0.916049
Gain	SKCM	KIT_MECOM	3.37423	17.7914	16.5644	17.4847	1.84049	0.306748	1.53374	0.375689	0.706525	0.940012
Gain	SKCM	KIT_TP53	3.37423	17.7914	16.5644	12.5767	1.84049	0	1.84049	-0.686147	0.538381	0.892655
Gain	SKCM	BRAF_IDH1	50.6135	4.90798	60.1227	4.60123	40.4908	0.920245	39.5706	0.685272	0.464105	0.878128
Gain	SKCM	BRAF_PTEN	50.6135	4.90798	60.1227	8.89571	40.4908	4.29448	36.1963	-0.319668	0.644102	0.914075
Gain	SKCM	BRAF_KIT	50.6135	4.90798	60.1227	3.37423	40.4908	0	40.4908	-1.11533	0.30644	0.781696
Gain	SKCM	KIT_DDX3X	3.37423	17.7914	16.5644	6.13497	1.84049	0	1.84049	-0.481005	0.673929	0.94423
Gain	SKCM	KIT_COL5A1	3.37423	17.7914	16.5644	16.2577	1.84049	0	1.84049	-0.650205	0.518105	0.891484
Gain	SKCM	NRAS_KIT	30.6748	20.2454	23.3129	3.37423	12.5767	0	12.5767	0.72998	0.564095	0.902055
Gain	SKCM	BRAF_GNA11	50.6135	4.90798	60.1227	2.14724	40.4908	0.613497	39.8773	-0.963358	0.276868	0.754812
Gain	SKCM	NRAS_IDH1	30.6748	20.2454	23.3129	4.60123	12.5767	0.306748	12.2699	-0.335473	0.725968	0.933812
Gain	SKCM	BRAF_MECOM	50.6135	4.90798	60.1227	17.4847	40.4908	7.36196	33.1288	-0.020582	0.964294	0.955932
Gain	SKCM	KIT_IDH1	3.37423	17.7914	16.5644	4.60123	1.84049	0	1.84049	-1.28767	0.224173	0.712681
Gain	SKCM	BRAF_DDX3X	50.6135	4.90798	60.1227	6.13497	40.4908	2.14724	38.3436	-0.807191	0.221775	0.712586
Gain	SKCM	NRAS_COL5A1	30.6748	20.2454	23.3129	16.2577	12.5767	3.68098	8.89571	0.109626	0.81494	0.946411
Gain	SKCM	NRAS_RQCD1	30.6748	20.2454	23.3129	3.06749	12.5767	0.613497	11.9632	0.012227	0.988401	0.964143
Gain	SKCM	KIT_RAC1	3.37423	17.7914	16.5644	4.90798	1.84049	0	1.84049	-0.21428	0.855264	0.941583
Gain	SKCM	KIT_MAP2K1	3.37423	17.7914	16.5644	5.52147	1.84049	0	1.84049	-1.37422	0.188201	0.654539
Gain	SKCM	NRAS_ARID2	30.6748	20.2454	23.3129	10.1227	12.5767	2.14724	10.4294	-0.045122	0.936267	0.956932
Gain	SKCM	BRAF_NF1	50.6135	4.90798	60.1227	9.5092	40.4908	1.53374	38.9571	-0.268977	0.688807	0.945706
Gain	SKCM	KIT_PPP6C	3.37423	17.7914	16.5644	6.44172	1.84049	0	1.84049	-0.926727	0.376539	0.819239
Gain	SKCM	NRAS_RB1	30.6748	20.2454	23.3129	3.06749	12.5767	0.613497	11.9632	0.522276	0.59341	0.915929
Gain	SKCM	KIT_ARID2	3.37423	17.7914	16.5644	10.1227	1.84049	0	1.84049	-0.358059	0.730262	0.933463
Gain	SKCM	NRAS_BRAF	30.6748	20.2454	23.3129	50.6135	12.5767	0.613497	11.9632	-0.082665	0.901546	0.952206
Gain	SKCM	NRAS_BRD7	30.6748	20.2454	23.3129	2.14724	12.5767	0.306748	12.2699	-1.09037	0.265	0.744896
Gain	SKCM	KIT_NF1	3.37423	17.7914	16.5644	9.5092	1.84049	0	1.84049	-1.15454	0.263419	0.743102
Gain	SKCM	KIT_CDKN2A	3.37423	17.7914	16.5644	12.2699	1.84049	0	1.84049	-0.263895	0.813387	0.946655
Gain	SKCM	NRAS_CTNNB1	30.6748	20.2454	23.3129	4.90798	12.5767	0	12.5767	-0.713471	0.469017	0.885284
Gain	SKCM	BRAF_MAP2K1	50.6135	4.90798	60.1227	5.52147	40.4908	1.84049	38.6503	-1.04041	0.124012	0.585646
Gain	SKCM	KIT_RQCD1	3.37423	17.7914	16.5644	3.06749	1.84049	0	1.84049	-1.0523	0.365398	0.811624
Gain	SKCM	BRAF_DACH1	50.6135	4.90798	60.1227	7.05521	40.4908	2.76074	37.7301	0.385521	0.582173	0.915488
Gain	SKCM	KIT_CDK4	3.37423	17.7914	16.5644	2.76074	1.84049	0	1.84049	-0.49111	0.690145	0.945338
Gain	SKCM	BRAF_CDKN2A	50.6135	4.90798	60.1227	12.2699	40.4908	4.90798	35.5828	-0.039956	0.937716	0.957007
Gain	SKCM	KIT_RB1	3.37423	17.7914	16.5644	3.06749	1.84049	0	1.84049	-0.86534	0.439985	0.864575
Gain	SKCM	BRAF_CTNNB1	50.6135	4.90798	60.1227	4.90798	40.4908	2.76074	37.7301	-0.063096	0.934246	0.956797
Gain	SKCM	NRAS_NF1	30.6748	20.2454	23.3129	9.5092	12.5767	0.920245	11.6564	-0.145565	0.827083	0.944762
Gain	SKCM	NRAS_PTEN	30.6748	20.2454	23.3129	8.89571	12.5767	0	12.5767	-1.74165	0.042418	0.380101
Gain	SKCM	NRAS_CDK4	30.6748	20.2454	23.3129	2.76074	12.5767	0.613497	11.9632	-0.291854	0.735972	0.933197
Gain	SKCM	BRAF_RQCD1	50.6135	4.90798	60.1227	3.06749	40.4908	1.53374	38.9571	-0.444011	0.595945	0.913905
Gain	SKCM	NRAS_PPP6C	30.6748	20.2454	23.3129	6.44172	12.5767	0.613497	11.9632	-1.65473	0.0199951	0.115052
Gain	SKCM	NRAS_MECOM	30.6748	20.2454	23.3129	17.4847	12.5767	1.53374	11.0429	-0.689392	0.18315	0.644251
Gain	SKCM	BRAF_TP53	50.6135	4.90798	60.1227	12.5767	40.4908	3.68098	36.8098	-0.748609	0.14293	0.609647
Gain	SKCM	NRAS_RAC1	30.6748	20.2454	23.3129	4.90798	12.5767	1.53374	11.0429	-0.108634	0.879968	0.947029
Gain	SKCM	NRAS_MAP2K1	30.6748	20.2454	23.3129	5.52147	12.5767	0.306748	12.2699	0.164615	0.849507	0.942607
Gain	SKCM	NRAS_DDX3X	30.6748	20.2454	23.3129	6.13497	12.5767	1.22699	11.3497	-0.492728	0.508321	0.893517
Gain	SKCM	BRAF_BRD7	50.6135	4.90798	60.1227	2.14724	40.4908	1.22699	39.2638	-0.059857	0.962646	0.955831
Gain	SKCM	BRAF_RB1	50.6135	4.90798	60.1227	3.06749	40.4908	0.306748	40.184	-0.941182	0.274914	0.754209
Gain	SKCM	BRAF_ARID2	50.6135	4.90798	60.1227	10.1227	40.4908	3.37423	37.1166	0.313664	0.59715	0.91297
Gain	SKCM	NRAS_DACH1	30.6748	20.2454	23.3129	7.05521	12.5767	1.22699	11.3497	-0.397601	0.548476	0.896027
Gain	SKCM	BRAF_COL5A1	50.6135	4.90798	60.1227	16.2577	40.4908	5.21472	35.2761	-0.071144	0.882984	0.947684
Gain	SKCM	BRAF_RAC1	50.6135	4.90798	60.1227	4.90798	40.4908	2.14724	38.3436	0.137688	0.876145	0.946164
Gain	SKCM	BRAF_PPP6C	50.6135	4.90798	60.1227	6.44172	40.4908	2.45399	38.0368	-0.429412	0.490789	0.894669
Gain	SKCM	KIT_NRAS	3.37423	17.7914	16.5644	30.6748	1.84049	0	1.84049	-0.68547	0.488683	0.895228
Gain	SKCM	KIT_BRAF	3.37423	17.7914	16.5644	50.6135	1.84049	0	1.84049	-0.21917	0.841737	0.943328
Gain	SKCM	BRAF_CDK4	50.6135	4.90798	60.1227	2.76074	40.4908	0.613497	39.8773	-0.985677	0.342216	0.782491
Gain	SKCM	KIT_PTEN	3.37423	17.7914	16.5644	8.89571	1.84049	0	1.84049	-0.007058	0.995041	0.966622
Gain	SKCM	NRAS_CDKN2A	30.6748	20.2454	23.3129	12.2699	12.5767	1.84049	10.7362	-0.344967	0.521214	0.890621
Gain	STAD	ERBB4_PTEN	8.37989	12.8492	19.5531	3.91061	3.07263	0	3.07263	0.038012	0.971433	0.957551
Gain	STAD	ERBB4_BCOR	8.37989	12.8492	19.5531	5.02793	3.07263	0	3.07263	0.278132	0.806629	0.947633
Gain	STAD	ERBB4_FBXW7	8.37989	12.8492	19.5531	2.7933	3.07263	0.27933	2.7933	0.768792	0.47383	0.890469
Gain	STAD	ERBB4_DMD	8.37989	12.8492	19.5531	9.21788	3.07263	0.558659	2.51397	-0.162792	0.82181	0.94529
Gain	STAD	ERBB4_MUC6	8.37989	12.8492	19.5531	5.86592	3.07263	0	3.07263	-0.052145	0.962377	0.955822
Gain	STAD	ERBB4_ARID1A	8.37989	12.8492	19.5531	15.3631	3.07263	0.27933	2.7933	0.370075	0.64897	0.918838
Gain	STAD	ERBB4_PIK3CA	8.37989	12.8492	19.5531	10.0559	3.07263	0.27933	2.7933	0.774548	0.421843	0.852825
Gain	STAD	ERBB4_CDKN2A	8.37989	12.8492	19.5531	3.35195	3.07263	0	3.07263	-1.88091	0.0633949	0.532071
Gain	STAD	ERBB4_CNBD1	8.37989	12.8492	19.5531	3.63129	3.07263	0	3.07263	0.004893	0.996586	0.967152
Gain	STAD	ERBB4_RHOA	8.37989	12.8492	19.5531	5.58659	3.07263	0	3.07263	0.481292	0.670794	0.942652
Gain	STAD	ERBB4_CTNNB1	8.37989	12.8492	19.5531	4.18994	3.07263	0	3.07263	-0.536429	0.592615	0.916502
Gain	STAD	ERBB4_TP53	8.37989	12.8492	19.5531	51.1173	3.07263	1.95531	1.11732	-0.618589	0.288654	0.763055
Gain	STAD	ERBB4_CDH1	8.37989	12.8492	19.5531	8.65922	3.07263	0.27933	2.7933	1.14894	0.246835	0.718548
Gain	STAD	ERBB4_SMAD4	8.37989	12.8492	19.5531	7.82123	3.07263	0.558659	2.51397	-0.373949	0.601058	0.909402
Gain	STAD	ERBB4_KRAS	8.37989	12.8492	19.5531	6.98324	3.07263	0.558659	2.51397	0.090145	0.907075	0.953245
Gain	STAD	ERBB4_APC	8.37989	12.8492	19.5531	8.10056	3.07263	0.558659	2.51397	0.586155	0.47386	0.890502
Gain	STAD	ERBB4_ERBB2	8.37989	12.8492	19.5531	3.07263	3.07263	0	3.07263	-0.235226	0.825909	0.944871
Gain	STAD	ERBB4_CASP8	8.37989	12.8492	19.5531	2.23464	3.07263	0	3.07263	-0.500925	0.667231	0.94025
Gain	STAD	ERBB4_ARID2	8.37989	12.8492	19.5531	4.46927	3.07263	0	3.07263	0.062412	0.955476	0.955831
Gain	STAD	ERBB4_RASA1	8.37989	12.8492	19.5531	2.51397	3.07263	0	3.07263	0.119465	0.919782	0.954747
Gain	STAD	ERBB4_RNF43	8.37989	12.8492	19.5531	3.35195	3.07263	0	3.07263	-0.534021	0.60407	0.905738
Gain	UCEC	TP53_CTNNB1	38.3249	26.9036	4.56853	19.2893	3.80711	0	3.80711	0.172423	0.879932	0.947021
Gain	UCEC	PPP2R1A_KRAS	14.7208	12.1827	13.7056	17.5127	4.56853	0	4.56853	0.767713	0.478035	0.894419
Gain	UCEC	PPP2R1A_ATF7IP	14.7208	12.1827	13.7056	4.06091	4.56853	0	4.56853	-0.276699	0.802391	0.947696
Gain	UCEC	TP53_ARID1A	38.3249	26.9036	4.56853	37.5635	3.80711	0	3.80711	-1.14771	0.251422	0.725882
Gain	UCEC	PPP2R1A_NFE2L2	14.7208	12.1827	13.7056	5.32995	4.56853	0.253807	4.31472	0.475727	0.603714	0.906157
Gain	UCEC	TP53_PDS5B	38.3249	26.9036	4.56853	3.80711	3.80711	0	3.80711	-0.980258	0.402679	0.827609
Gain	UCEC	PPP2R1A_PIK3CA	14.7208	12.1827	13.7056	43.6548	4.56853	3.04569	1.52284	1.52782	0.00267451	0
Gain	UCEC	TP53_FOXA2	38.3249	26.9036	4.56853	5.32995	3.80711	0	3.80711	-2.08616	0.0661533	0.542921
Gain	UCEC	TP53_KRAS	38.3249	26.9036	4.56853	17.5127	3.80711	0.253807	3.5533	-0.727194	0.412231	0.846344
Gain	UCEC	TP53_ERBB2	38.3249	26.9036	4.56853	4.06091	3.80711	0	3.80711	-1.84823	0.106266	0.566912
Gain	UCEC	TP53_SMC1A	38.3249	26.9036	4.56853	4.56853	3.80711	0.253807	3.5533	-1.09911	0.282888	0.757877
Gain	UCEC	PPP2R1A_SIN3A	14.7208	12.1827	13.7056	6.34518	4.56853	0.253807	4.31472	0.315727	0.715856	0.937104
Gain	UCEC	PPP2R1A_CHD4	14.7208	12.1827	13.7056	15.4822	4.56853	0.761421	3.80711	-0.322167	0.587323	0.917893
Gain	UCEC	PPP2R1A_BCOR	14.7208	12.1827	13.7056	10.4061	4.56853	0	4.56853	0.243265	0.806958	0.947592
Gain	UCEC	PPP2R1A_SCAF4	14.7208	12.1827	13.7056	7.86802	4.56853	0	4.56853	0.879337	0.445189	0.869228
Gain	UCEC	PPP2R1A_FAT1	14.7208	12.1827	13.7056	10.4061	4.56853	0.507614	4.06091	1.56482	0.101147	0.565999
Gain	UCEC	TP53_NFE2L2	38.3249	26.9036	4.56853	5.32995	3.80711	0	3.80711	0.060304	0.963063	0.955849
Gain	UCEC	PPP2R1A_SOX17	14.7208	12.1827	13.7056	4.31472	4.56853	0	4.56853	0.972715	0.440098	0.864713
Gain	UCEC	PPP2R1A_ATR	14.7208	12.1827	13.7056	4.82233	4.56853	0	4.56853	0.45687	0.692879	0.944665
Gain	UCEC	PPP2R1A_CCND1	14.7208	12.1827	13.7056	5.83756	4.56853	0	4.56853	1.19345	0.342473	0.78255
Gain	UCEC	PPP2R1A_ARHGAP35	14.7208	12.1827	13.7056	12.4365	4.56853	0.761421	3.80711	-0.502321	0.401333	0.825233
Gain	UCEC	PPP2R1A_PDS5B	14.7208	12.1827	13.7056	3.80711	4.56853	0	4.56853	0.319447	0.782868	0.939428
Gain	UCEC	PPP2R1A_KMT2C	14.7208	12.1827	13.7056	10.6599	4.56853	0	4.56853	0.49853	0.648983	0.918852
Gain	UCEC	PPP2R1A_KMT2B	14.7208	12.1827	13.7056	16.4975	4.56853	0	4.56853	0.213838	0.823738	0.945081
Gain	UCEC	PPP2R1A_FBXW7	14.7208	12.1827	13.7056	13.7056	4.56853	0.253807	4.31472	0.112476	0.890061	0.948946
Gain	UCEC	TP53_ERBB3	38.3249	26.9036	4.56853	6.34518	3.80711	0.507614	3.29949	-0.500452	0.608471	0.902103
Gain	UCEC	PPP2R1A_ZMYM2	14.7208	12.1827	13.7056	5.83756	4.56853	0	4.56853	0.064974	0.950253	0.956263
Gain	UCEC	PPP2R1A_DICER1	14.7208	12.1827	13.7056	4.82233	4.56853	0.253807	4.31472	1.45781	0.207996	0.703163
Gain	UCEC	TP53_KANSL1	38.3249	26.9036	4.56853	7.36041	3.80711	0	3.80711	-1.10354	0.328377	0.791994
Gain	UCEC	TP53_ATM	38.3249	26.9036	4.56853	8.88325	3.80711	0	3.80711	-1.13561	0.311866	0.788304
Gain	UCEC	TP53_ATF7IP	38.3249	26.9036	4.56853	4.06091	3.80711	0	3.80711	-0.576822	0.632011	0.905792
Gain	UCEC	PPP2R1A_EP300	14.7208	12.1827	13.7056	7.1066	4.56853	0.507614	4.06091	1.05539	0.223149	0.712791
Gain	UCEC	TP53_CCND1	38.3249	26.9036	4.56853	5.83756	3.80711	0	3.80711	-1.36313	0.20407	0.69675
Gain	UCEC	PPP2R1A_SOS1	14.7208	12.1827	13.7056	3.80711	4.56853	0.761421	3.80711	1.25503	0.20532	0.699045
Gain	UCEC	PPP2R1A_MSH6	14.7208	12.1827	13.7056	4.06091	4.56853	0.253807	4.31472	0.482817	0.631751	0.905609
Gain	UCEC	TP53_AKT1	38.3249	26.9036	4.56853	2.79188	3.80711	0	3.80711	-0.288377	0.825506	0.944909
Gain	UCEC	TP53_KMT2C	38.3249	26.9036	4.56853	10.6599	3.80711	0.253807	3.5533	-0.335492	0.739969	0.93282
Gain	UCEC	PPP2R1A_NRAS	14.7208	12.1827	13.7056	2.03046	4.56853	0	4.56853	0.457379	0.718931	0.936193
Gain	UCEC	TP53_CTNND1	38.3249	26.9036	4.56853	4.56853	3.80711	0	3.80711	-1.3194	0.236925	0.710517
Gain	UCEC	PPP2R1A_PIK3R2	14.7208	12.1827	13.7056	3.29949	4.56853	0.253807	4.31472	0.681619	0.516413	0.892194
Gain	UCEC	PPP2R1A_ARID5B	14.7208	12.1827	13.7056	8.62944	4.56853	0.253807	4.31472	0.923659	0.310056	0.785992
Gain	UCEC	PPP2R1A_FGFR2	14.7208	12.1827	13.7056	10.6599	4.56853	0	4.56853	-0.406939	0.662471	0.935449
Gain	UCEC	TP53_SCAF4	38.3249	26.9036	4.56853	7.86802	3.80711	0	3.80711	-0.385306	0.740479	0.932767
Gain	UCEC	PPP2R1A_AKT1	14.7208	12.1827	13.7056	2.79188	4.56853	0	4.56853	0.669104	0.596974	0.913101
Gain	UCEC	PPP2R1A_MAP3K1	14.7208	12.1827	13.7056	5.83756	4.56853	0	4.56853	-0.592427	0.53685	0.892127
Gain	UCEC	TP53_PIK3R2	38.3249	26.9036	4.56853	3.29949	3.80711	0	3.80711	-1.45084	0.210925	0.706721
Gain	UCEC	TP53_ARHGAP35	38.3249	26.9036	4.56853	12.4365	3.80711	0.253807	3.5533	-0.848041	0.394348	0.816398
Gain	UCEC	PPP2R1A_FOXA2	14.7208	12.1827	13.7056	5.32995	4.56853	0.507614	4.06091	1.12333	0.265038	0.74494
Gain	UCEC	PPP2R1A_MAX	14.7208	12.1827	13.7056	2.03046	4.56853	0	4.56853	0.457379	0.718931	0.936193
Gain	UCEC	TP53_DICER1	38.3249	26.9036	4.56853	4.82233	3.80711	0.253807	3.5533	-0.392333	0.711072	0.938681
Gain	UCEC	PPP2R1A_PIK3R1	14.7208	12.1827	13.7056	26.1421	4.56853	0.253807	4.31472	-0.076519	0.913769	0.953796
Gain	UCEC	PPP2R1A_INPPL1	14.7208	12.1827	13.7056	9.39086	4.56853	0	4.56853	0.490776	0.635932	0.908151
Gain	UCEC	PPP2R1A_SMC1A	14.7208	12.1827	13.7056	4.56853	4.56853	0	4.56853	-0.032435	0.976973	0.959492
Gain	UCEC	TP53_EP300	38.3249	26.9036	4.56853	7.1066	3.80711	0	3.80711	-1.17211	0.299572	0.773586
Gain	UCEC	PPP2R1A_TP53	14.7208	12.1827	13.7056	38.3249	4.56853	4.56853	0	-0.18175	0.826217	0.944843
Gain	UCEC	TP53_INPPL1	38.3249	26.9036	4.56853	9.39086	3.80711	0	3.80711	-1.41224	0.204682	0.697916
Gain	UCEC	TP53_MAX	38.3249	26.9036	4.56853	2.03046	3.80711	0	3.80711	-1.09364	0.368983	0.815132
Gain	UCEC	TP53_FAT1	38.3249	26.9036	4.56853	10.4061	3.80711	0	3.80711	-0.997298	0.37393	0.818388
Gain	UCEC	PPP2R1A_ACVR1	14.7208	12.1827	13.7056	4.56853	4.56853	0	4.56853	-0.622366	0.567115	0.904181
Gain	UCEC	TP53_ACVR1	38.3249	26.9036	4.56853	4.56853	3.80711	0.253807	3.5533	-0.719568	0.489792	0.894972
Gain	UCEC	TP53_FBXW7	38.3249	26.9036	4.56853	13.7056	3.80711	0.761421	3.04569	-0.670014	0.422805	0.852703
Gain	UCEC	PPP2R1A_MYCN	14.7208	12.1827	13.7056	2.79188	4.56853	0.253807	4.31472	1.13316	0.330598	0.789812
Gain	UCEC	TP53_CTCF	38.3249	26.9036	4.56853	17.0051	3.80711	0	3.80711	-0.409482	0.714288	0.93761
Gain	UCEC	TP53_BCOR	38.3249	26.9036	4.56853	10.4061	3.80711	0	3.80711	-0.922797	0.410428	0.8441
Gain	UCEC	PPP2R1A_CTCF	14.7208	12.1827	13.7056	17.0051	4.56853	0	4.56853	0.243582	0.799685	0.94764
Gain	UCEC	TP53_RB1	38.3249	26.9036	4.56853	5.83756	3.80711	0	3.80711	-1.76092	0.120164	0.580414
Gain	UCEC	TP53_SOX17	38.3249	26.9036	4.56853	4.31472	3.80711	0	3.80711	0.018631	0.988589	0.964216
Gain	UCEC	TP53_TAF1	38.3249	26.9036	4.56853	11.4213	3.80711	0.507614	3.29949	-0.570293	0.550302	0.896608
Gain	UCEC	TP53_ZMYM2	38.3249	26.9036	4.56853	5.83756	3.80711	0	3.80711	-0.926866	0.41983	0.85278
Gain	UCEC	PPP2R1A_PTEN	14.7208	12.1827	13.7056	57.6142	4.56853	0	4.56853	-0.108169	0.89583	0.950778
Gain	UCEC	TP53_CHD4	38.3249	26.9036	4.56853	15.4822	3.80711	0.253807	3.5533	-0.57643	0.563005	0.901458
Gain	UCEC	TP53_PIK3CA	38.3249	26.9036	4.56853	43.6548	3.80711	1.52284	2.28426	-0.121515	0.874193	0.945721
Gain	UCEC	TP53_ZFHX3	38.3249	26.9036	4.56853	14.2132	3.80711	0.507614	3.29949	-0.850589	0.324335	0.794789
Gain	UCEC	TP53_SOS1	38.3249	26.9036	4.56853	3.80711	3.80711	0	3.80711	-1.23152	0.295591	0.76958
Gain	UCEC	PPP2R1A_CTNND1	14.7208	12.1827	13.7056	4.56853	4.56853	0	4.56853	-0.095896	0.926821	0.955909
Gain	UCEC	TP53_FGFR2	38.3249	26.9036	4.56853	10.6599	3.80711	0.253807	3.5533	-0.113379	0.908715	0.95345
Gain	UCEC	TP53_ARID5B	38.3249	26.9036	4.56853	8.62944	3.80711	0	3.80711	-0.030094	0.97996	0.960807
Gain	UCEC	TP53_PTEN	38.3249	26.9036	4.56853	57.6142	3.80711	0.253807	3.5533	0.059165	0.945791	0.956634
Gain	UCEC	PPP2R1A_CTNNB1	14.7208	12.1827	13.7056	19.2893	4.56853	0	4.56853	0.787876	0.427426	0.853432
Gain	UCEC	PPP2R1A_SPOP	14.7208	12.1827	13.7056	7.36041	4.56853	0.253807	4.31472	-1.07451	0.138426	0.59992
Gain	UCEC	TP53_KMT2B	38.3249	26.9036	4.56853	16.4975	3.80711	0	3.80711	-1.39705	0.168247	0.63833
Gain	UCEC	PPP2R1A_RB1	14.7208	12.1827	13.7056	5.83756	4.56853	0.253807	4.31472	0.417763	0.67092	0.942724
Gain	UCEC	TP53_CHD3	38.3249	26.9036	4.56853	9.89848	3.80711	0	3.80711	-1.08373	0.332196	0.788572
Gain	UCEC	TP53_SPOP	38.3249	26.9036	4.56853	7.36041	3.80711	0.253807	3.5533	-0.88222	0.386355	0.815892
Gain	UCEC	PPP2R1A_ATM	14.7208	12.1827	13.7056	8.88325	4.56853	0.253807	4.31472	0.650308	0.500305	0.893377
Gain	UCEC	TP53_PIK3R1	38.3249	26.9036	4.56853	26.1421	3.80711	0.253807	3.5533	0.661404	0.514528	0.892921
Gain	UCEC	PPP2R1A_KANSL1	14.7208	12.1827	13.7056	7.36041	4.56853	0	4.56853	0.195528	0.858694	0.941695
Gain	UCEC	PPP2R1A_ZFHX3	14.7208	12.1827	13.7056	14.2132	4.56853	0	4.56853	0.14745	0.876857	0.946324
Gain	UCEC	TP53_SIN3A	38.3249	26.9036	4.56853	6.34518	3.80711	0	3.80711	-0.56463	0.627933	0.902732
Gain	UCEC	TP53_NRAS	38.3249	26.9036	4.56853	2.03046	3.80711	0	3.80711	-0.501735	0.702431	0.941003
Gain	UCEC	TP53_MYCN	38.3249	26.9036	4.56853	2.79188	3.80711	0	3.80711	-1.23152	0.295591	0.76958
Gain	UCEC	TP53_MSH6	38.3249	26.9036	4.56853	4.06091	3.80711	0	3.80711	-2.00836	0.0762818	0.551606
Gain	UCEC	PPP2R1A_TAF1	14.7208	12.1827	13.7056	11.4213	4.56853	0.253807	4.31472	-0.24261	0.744545	0.932092
Gain	UCEC	PPP2R1A_ARID1A	14.7208	12.1827	13.7056	37.5635	4.56853	0.253807	4.31472	0.897822	0.227119	0.711807
Gain	UCEC	TP53_ATR	38.3249	26.9036	4.56853	4.82233	3.80711	0	3.80711	-2.06716	0.0484858	0.42345
Gain	UCEC	PPP2R1A_ERBB3	14.7208	12.1827	13.7056	6.34518	4.56853	0.761421	3.80711	1.16675	0.167494	0.638508
Gain	UCEC	PPP2R1A_PBRM1	14.7208	12.1827	13.7056	4.56853	4.56853	0.253807	4.31472	0.338304	0.712936	0.93806
Gain	UCEC	PPP2R1A_ERBB2	14.7208	12.1827	13.7056	4.06091	4.56853	0	4.56853	-0.669638	0.507249	0.893486
Gain	UCEC	TP53_PBRM1	38.3249	26.9036	4.56853	4.56853	3.80711	0	3.80711	-1.37156	0.219336	0.711969
Gain	UCEC	PPP2R1A_CHD3	14.7208	12.1827	13.7056	9.89848	4.56853	0.253807	4.31472	2.11037	0.0666614	0.544673
Gain	UCEC	TP53_MAP3K1	38.3249	26.9036	4.56853	5.83756	3.80711	0	3.80711	-2.02142	0.0510424	0.443077
Gain	UCEC	TP53_PPP2R1A	38.3249	26.9036	4.56853	14.7208	3.80711	2.03046	1.77665	-0.322977	0.729294	0.933473
Loss	BLCA	RB1_ERBB3	18.2768	28.9817	16.7102	10.1828	9.13838	1.30548	7.8329	-0.638499	0.293447	0.580357
Loss	BLCA	RB1_RXRA	18.2768	28.9817	16.7102	5.48303	9.13838	0.261097	8.87729	-1.67501	0.0297852	0.223997
Loss	BLCA	TSC1_RB1	8.09399	39.6867	15.1436	18.2768	6.00522	0.261097	5.74413	-0.512437	0.496425	0.714346
Loss	BLCA	TP53_KANSL1	48.0418	50.3916	10.4439	4.96084	28.1984	1.04439	27.154	-0.866801	0.169705	0.455594
Loss	BLCA	TSC1_FGFR3	8.09399	39.6867	15.1436	14.3603	6.00522	1.82768	4.17755	0.426001	0.611405	0.794226
Loss	BLCA	TSC1_CTNNB1	8.09399	39.6867	15.1436	3.13316	6.00522	0	6.00522	0.03627	0.974625	0.992579
Loss	BLCA	RB1_TSC1	18.2768	28.9817	16.7102	8.09399	9.13838	0.261097	8.87729	-1.06738	0.155273	0.441095
Loss	BLCA	TSC1_RXRA	8.09399	39.6867	15.1436	5.48303	6.00522	0.261097	5.74413	-1.62844	0.0408561	0.244878
Loss	BLCA	TP53_KDM6A	48.0418	50.3916	10.4439	25.0653	28.1984	8.87729	19.3211	-0.16953	0.636422	0.808495
Loss	BLCA	RB1_SPTAN1	18.2768	28.9817	16.7102	10.705	9.13838	1.04439	8.09399	0.27539	0.68841	0.84441
Loss	BLCA	PSIP1_RHOA	4.43864	45.6919	19.5822	4.96084	3.39426	0.261097	3.13316	-1.93112	0.0760252	0.325289
Loss	BLCA	TSC1_PIK3CA	8.09399	39.6867	15.1436	20.6266	6.00522	1.04439	4.96084	-0.446646	0.483519	0.703492
Loss	BLCA	RB1_FAT1	18.2768	28.9817	16.7102	10.705	9.13838	0.78329	8.35509	-0.450999	0.474649	0.695048
Loss	BLCA	RB1_KMT2C	18.2768	28.9817	16.7102	17.4935	9.13838	1.82768	7.3107	-0.068341	0.900856	0.965683
Loss	BLCA	PSIP1_KMT2D	4.43864	45.6919	19.5822	25.5875	3.39426	1.04439	2.34987	-0.300402	0.756586	0.882207
Loss	BLCA	RB1_PIK3CA	18.2768	28.9817	16.7102	20.6266	9.13838	1.30548	7.8329	-0.468893	0.373372	0.654192
Loss	BLCA	TSC1_RBM10	8.09399	39.6867	15.1436	3.13316	6.00522	0	6.00522	-1.55706	0.123849	0.403446
Loss	BLCA	RB1_ATM	18.2768	28.9817	16.7102	12.2715	9.13838	0.78329	8.35509	-0.629283	0.310904	0.604171
Loss	BLCA	RB1_NFE2L2	18.2768	28.9817	16.7102	6.26632	9.13838	0	9.13838	-0.157786	0.884665	0.956794
Loss	BLCA	RB1_CDKN1A	18.2768	28.9817	16.7102	9.39948	9.13838	1.30548	7.8329	0.322761	0.646889	0.811836
Loss	BLCA	TP53_HRAS	48.0418	50.3916	10.4439	4.17755	28.1984	0.78329	27.4151	0.741268	0.347881	0.639121
Loss	BLCA	TP53_KMT2C	48.0418	50.3916	10.4439	17.4935	28.1984	6.00522	22.1932	0.409543	0.327425	0.618215
Loss	BLCA	TSC1_KDM6A	8.09399	39.6867	15.1436	25.0653	6.00522	1.56658	4.43864	-0.526322	0.389213	0.660126
Loss	BLCA	TSC1_FAT1	8.09399	39.6867	15.1436	10.705	6.00522	0.78329	5.22193	-0.102983	0.888058	0.958912
Loss	BLCA	TSC1_ASXL2	8.09399	39.6867	15.1436	7.3107	6.00522	1.56658	4.43864	-0.089153	0.902265	0.96621
Loss	BLCA	PSIP1_ERCC2	4.43864	45.6919	19.5822	8.09399	3.39426	0.261097	3.13316	-0.643744	0.546016	0.746405
Loss	BLCA	TP53_KRAS	48.0418	50.3916	10.4439	3.91645	28.1984	0.78329	27.4151	0.437822	0.568306	0.765892
Loss	BLCA	RB1_EP300	18.2768	28.9817	16.7102	13.577	9.13838	2.08877	7.04961	-0.26729	0.621625	0.800813
Loss	BLCA	TP53_ERBB2	48.0418	50.3916	10.4439	11.4883	28.1984	3.39426	24.8042	0.185571	0.697544	0.849852
Loss	BLCA	PSIP1_CDKN1A	4.43864	45.6919	19.5822	9.39948	3.39426	0.261097	3.13316	-2.43298	0.0228336	0.214519
Loss	BLCA	TSC1_GNA13	8.09399	39.6867	15.1436	2.34987	6.00522	0.522193	5.48303	-0.755201	0.375516	0.654595
Loss	BLCA	PSIP1_SPTAN1	4.43864	45.6919	19.5822	10.705	3.39426	0.261097	3.13316	-0.927229	0.376536	0.654902
Loss	BLCA	TSC1_KMT2C	8.09399	39.6867	15.1436	17.4935	6.00522	1.30548	4.69974	1.0391	0.218455	0.508676
Loss	BLCA	PSIP1_RHOB	4.43864	45.6919	19.5822	6.00522	3.39426	0.522193	2.87206	-0.64381	0.536075	0.738739
Loss	BLCA	RB1_KDM6A	18.2768	28.9817	16.7102	25.0653	9.13838	1.04439	8.09399	-0.056538	0.932157	0.980672
Loss	BLCA	TSC1_TP53	8.09399	39.6867	15.1436	48.0418	6.00522	2.08877	3.91645	-0.165346	0.768208	0.884675
Loss	BLCA	RB1_ARID1A	18.2768	28.9817	16.7102	25.0653	9.13838	2.61097	6.52742	0.392218	0.439779	0.670695
Loss	BLCA	PSIP1_ARID1A	4.43864	45.6919	19.5822	25.0653	3.39426	0	3.39426	-1.31296	0.253373	0.552457
Loss	BLCA	RB1_CDKN2A	18.2768	28.9817	16.7102	5.22193	9.13838	0	9.13838	-0.880623	0.414486	0.669473
Loss	BLCA	TP53_NFE2L2	48.0418	50.3916	10.4439	6.26632	28.1984	1.04439	27.154	0.987971	0.17889	0.468606
Loss	BLCA	PSIP1_FGFR3	4.43864	45.6919	19.5822	14.3603	3.39426	1.30548	2.08877	0.041029	0.966294	0.992674
Loss	BLCA	RB1_FOXA1	18.2768	28.9817	16.7102	3.13316	9.13838	0	9.13838	-1.51142	0.128428	0.40854
Loss	BLCA	TSC1_ERBB2	8.09399	39.6867	15.1436	11.4883	6.00522	0.78329	5.22193	-0.99885	0.123267	0.402717
Loss	BLCA	TP53_TSC1	48.0418	50.3916	10.4439	8.09399	28.1984	2.08877	26.1097	-0.032918	0.956096	0.990647
Loss	BLCA	TP53_EP300	48.0418	50.3916	10.4439	13.577	28.1984	4.17755	24.0209	0.349449	0.460325	0.681792
Loss	BLCA	TP53_RHOB	48.0418	50.3916	10.4439	6.00522	28.1984	3.13316	25.0653	0.293305	0.658509	0.818903
Loss	BLCA	PSIP1_ZFP36L1	4.43864	45.6919	19.5822	7.3107	3.39426	0	3.39426	-1.56762	0.179934	0.470439
Loss	BLCA	TP53_STAG2	48.0418	50.3916	10.4439	13.8381	28.1984	4.96084	23.2376	0.807699	0.10218	0.373947
Loss	BLCA	TP53_PTEN	48.0418	50.3916	10.4439	3.13316	28.1984	0.78329	27.4151	-0.596399	0.444939	0.671899
Loss	BLCA	PSIP1_CTNNB1	4.43864	45.6919	19.5822	3.13316	3.39426	0	3.39426	-0.944924	0.434893	0.670214
Loss	BLCA	RB1_GNA13	18.2768	28.9817	16.7102	2.34987	9.13838	0.261097	8.87729	-0.671799	0.458221	0.679904
Loss	BLCA	TP53_RXRA	48.0418	50.3916	10.4439	5.48303	28.1984	1.56658	26.6319	-0.50444	0.433636	0.670157
Loss	BLCA	RB1_STAG2	18.2768	28.9817	16.7102	13.8381	9.13838	0.261097	8.87729	-1.18453	0.090299	0.369212
Loss	BLCA	TP53_SF3B1	48.0418	50.3916	10.4439	5.22193	28.1984	0.78329	27.4151	-0.962239	0.146593	0.428662
Loss	BLCA	RB1_CUL1	18.2768	28.9817	16.7102	3.65535	9.13838	1.04439	8.09399	0.68154	0.421005	0.670078
Loss	BLCA	TSC1_KRAS	8.09399	39.6867	15.1436	3.91645	6.00522	0.261097	5.74413	0.419587	0.67555	0.832354
Loss	BLCA	RB1_ERCC2	18.2768	28.9817	16.7102	8.09399	9.13838	0.522193	8.61619	-2.01245	0.00533663	0.047718
Loss	BLCA	TP53_RHOA	48.0418	50.3916	10.4439	4.96084	28.1984	2.08877	26.1097	0.358658	0.585409	0.776552
Loss	BLCA	TSC1_FOXQ1	8.09399	39.6867	15.1436	3.13316	6.00522	0.522193	5.48303	0.122713	0.899039	0.964944
Loss	BLCA	PSIP1_ASXL2	4.43864	45.6919	19.5822	7.3107	3.39426	0.261097	3.13316	-1.48328	0.167918	0.453946
Loss	BLCA	RB1_NRAS	18.2768	28.9817	16.7102	2.08877	9.13838	0.261097	8.87729	-0.141252	0.891312	0.960821
Loss	BLCA	PSIP1_RB1	4.43864	45.6919	19.5822	18.2768	3.39426	0	3.39426	-1.80896	0.118174	0.396032
Loss	BLCA	PSIP1_ATM	4.43864	45.6919	19.5822	12.2715	3.39426	0.522193	2.87206	-0.340711	0.7367	0.870065
Loss	BLCA	TP53_RBM10	48.0418	50.3916	10.4439	3.13316	28.1984	1.04439	27.154	-1.64586	0.0766986	0.327818
Loss	BLCA	TP53_FOXA1	48.0418	50.3916	10.4439	3.13316	28.1984	1.04439	27.154	-0.437727	0.567033	0.765031
Loss	BLCA	TSC1_ERBB3	8.09399	39.6867	15.1436	10.1828	6.00522	0.522193	5.48303	-0.573471	0.418233	0.669778
Loss	BLCA	RB1_ERBB2	18.2768	28.9817	16.7102	11.4883	9.13838	1.56658	7.5718	-0.597234	0.274331	0.568514
Loss	BLCA	RB1_RHOA	18.2768	28.9817	16.7102	4.96084	9.13838	0.261097	8.87729	-0.424811	0.633048	0.807392
Loss	BLCA	RB1_RBM10	18.2768	28.9817	16.7102	3.13316	9.13838	0	9.13838	-0.835862	0.410706	0.66907
Loss	BLCA	TSC1_PTEN	8.09399	39.6867	15.1436	3.13316	6.00522	0	6.00522	0.744931	0.560659	0.760209
Loss	BLCA	TSC1_TXNIP	8.09399	39.6867	15.1436	3.39426	6.00522	0	6.00522	-0.964886	0.385909	0.658073
Loss	BLCA	RB1_PSIP1	18.2768	28.9817	16.7102	4.43864	9.13838	0.261097	8.87729	-0.371697	0.663262	0.822494
Loss	BLCA	PSIP1_SF3B1	4.43864	45.6919	19.5822	5.22193	3.39426	0.261097	3.13316	-0.558713	0.604543	0.789772
Loss	BLCA	PSIP1_KMT2C	4.43864	45.6919	19.5822	17.4935	3.39426	1.82768	1.56658	0.830436	0.389981	0.66062
Loss	BLCA	PSIP1_ERBB2	4.43864	45.6919	19.5822	11.4883	3.39426	0.261097	3.13316	-0.937866	0.373589	0.65422
Loss	BLCA	TSC1_KANSL1	8.09399	39.6867	15.1436	4.96084	6.00522	0.522193	5.48303	-0.202179	0.829288	0.915443
Loss	BLCA	TSC1_RHOA	8.09399	39.6867	15.1436	4.96084	6.00522	0.522193	5.48303	-1.18486	0.153667	0.438842
Loss	BLCA	PSIP1_HRAS	4.43864	45.6919	19.5822	4.17755	3.39426	0.261097	3.13316	-0.435486	0.689939	0.845668
Loss	BLCA	TP53_SPTAN1	48.0418	50.3916	10.4439	10.705	28.1984	2.08877	26.1097	0.080417	0.869793	0.947372
Loss	BLCA	PSIP1_FOXQ1	4.43864	45.6919	19.5822	3.13316	3.39426	0.261097	3.13316	-1.06229	0.34051	0.631656
Loss	BLCA	PSIP1_RBM10	4.43864	45.6919	19.5822	3.13316	3.39426	0.261097	3.13316	-1.06229	0.34051	0.631656
Loss	BLCA	PSIP1_CREBBP	4.43864	45.6919	19.5822	11.7493	3.39426	0	3.39426	-1.39547	0.229518	0.519178
Loss	BLCA	RB1_TP53	18.2768	28.9817	16.7102	48.0418	9.13838	7.5718	1.56658	-0.301385	0.557253	0.757419
Loss	BLCA	PSIP1_SF1	4.43864	45.6919	19.5822	2.08877	3.39426	0	3.39426	-1.35795	0.27037	0.567051
Loss	BLCA	RB1_RHOB	18.2768	28.9817	16.7102	6.00522	9.13838	0.261097	8.87729	-1.67501	0.0297852	0.223997
Loss	BLCA	RB1_CREBBP	18.2768	28.9817	16.7102	11.7493	9.13838	1.30548	7.8329	-0.213543	0.718292	0.85878
Loss	BLCA	TP53_TXNIP	48.0418	50.3916	10.4439	3.39426	28.1984	1.30548	26.8929	-0.596475	0.459882	0.681406
Loss	BLCA	TP53_CDKN1A	48.0418	50.3916	10.4439	9.39948	28.1984	1.82768	26.3708	-0.333848	0.526342	0.734525
Loss	BLCA	PSIP1_GNA13	4.43864	45.6919	19.5822	2.34987	3.39426	0	3.39426	-1.99277	0.118124	0.39596
Loss	BLCA	TSC1_SF1	8.09399	39.6867	15.1436	2.08877	6.00522	0.261097	5.74413	-0.617821	0.580689	0.773394
Loss	BLCA	PSIP1_TSC1	4.43864	45.6919	19.5822	8.09399	3.39426	0.261097	3.13316	-1.56754	0.144572	0.425811
Loss	BLCA	TP53_ERCC2	48.0418	50.3916	10.4439	8.09399	28.1984	1.82768	26.3708	-1.01364	0.072715	0.310138
Loss	BLCA	TSC1_ATM	8.09399	39.6867	15.1436	12.2715	6.00522	0.522193	5.48303	0.024016	0.974538	0.992572
Loss	BLCA	TSC1_NFE2L2	8.09399	39.6867	15.1436	6.26632	6.00522	0.261097	5.74413	-0.438886	0.600278	0.786499
Loss	BLCA	TSC1_CDKN1A	8.09399	39.6867	15.1436	9.39948	6.00522	1.56658	4.43864	0.379266	0.658715	0.819048
Loss	BLCA	PSIP1_KLF5	4.43864	45.6919	19.5822	4.96084	3.39426	0.261097	3.13316	-0.735748	0.495253	0.713363
Loss	BLCA	PSIP1_ERBB3	4.43864	45.6919	19.5822	10.1828	3.39426	0.261097	3.13316	-0.637879	0.545407	0.745871
Loss	BLCA	TP53_ATM	48.0418	50.3916	10.4439	12.2715	28.1984	2.87206	25.3264	0.55937	0.313744	0.606312
Loss	BLCA	RB1_DIAPH2	18.2768	28.9817	16.7102	5.22193	9.13838	0.522193	8.61619	-0.859943	0.268938	0.566493
Loss	BLCA	RB1_CTNNB1	18.2768	28.9817	16.7102	3.13316	9.13838	0	9.13838	-0.305316	0.787325	0.893644
Loss	BLCA	PSIP1_CDKN2A	4.43864	45.6919	19.5822	5.22193	3.39426	0.261097	3.13316	-1.02994	0.342885	0.633975
Loss	BLCA	RB1_FGFR3	18.2768	28.9817	16.7102	14.3603	9.13838	0.261097	8.87729	0.489552	0.59911	0.78564
Loss	BLCA	TP53_PIK3CA	48.0418	50.3916	10.4439	20.6266	28.1984	7.04961	21.1488	0.337169	0.382	0.656438
Loss	BLCA	TP53_RB1	48.0418	50.3916	10.4439	18.2768	28.1984	6.52742	21.671	-0.165135	0.72306	0.861343
Loss	BLCA	PSIP1_ELF3	4.43864	45.6919	19.5822	12.7937	3.39426	1.04439	2.34987	-0.389625	0.693148	0.847861
Loss	BLCA	RB1_TXNIP	18.2768	28.9817	16.7102	3.39426	9.13838	0.522193	8.61619	-0.694169	0.39134	0.661454
Loss	BLCA	RB1_SF3B1	18.2768	28.9817	16.7102	5.22193	9.13838	0	9.13838	-0.585219	0.590178	0.779776
Loss	BLCA	TP53_CDKN2A	48.0418	50.3916	10.4439	5.22193	28.1984	2.08877	26.1097	-0.673327	0.36712	0.653115
Loss	BLCA	TP53_ASXL2	48.0418	50.3916	10.4439	7.3107	28.1984	2.61097	25.5875	0.37907	0.517793	0.730918
Loss	BLCA	RB1_HRAS	18.2768	28.9817	16.7102	4.17755	9.13838	0.261097	8.87729	0.806122	0.440802	0.67084
Loss	BLCA	TP53_KLF5	48.0418	50.3916	10.4439	4.96084	28.1984	0.78329	27.4151	-0.080595	0.905842	0.967533
Loss	BLCA	RB1_ASXL2	18.2768	28.9817	16.7102	7.3107	9.13838	0	9.13838	-2.21559	0.014225	0.169514
Loss	BLCA	TP53_FAT1	48.0418	50.3916	10.4439	10.705	28.1984	3.91645	24.282	0.687655	0.194951	0.49672
Loss	BLCA	TSC1_SPTAN1	8.09399	39.6867	15.1436	10.705	6.00522	1.30548	4.69974	-0.968707	0.124082	0.403736
Loss	BLCA	TP53_FBXW7	48.0418	50.3916	10.4439	7.3107	28.1984	0.78329	27.4151	-1.08282	0.0622047	0.279775
Loss	BLCA	TSC1_HRAS	8.09399	39.6867	15.1436	4.17755	6.00522	0	6.00522	0.026917	0.98077	0.993352
Loss	BLCA	PSIP1_FAT1	4.43864	45.6919	19.5822	10.705	3.39426	1.04439	2.34987	-0.016096	0.986998	0.994553
Loss	BLCA	PSIP1_KRAS	4.43864	45.6919	19.5822	3.91645	3.39426	0	3.39426	-0.978017	0.414881	0.669496
Loss	BLCA	TP53_GNA13	48.0418	50.3916	10.4439	2.34987	28.1984	0.78329	27.4151	-0.252622	0.800644	0.900349
Loss	BLCA	PSIP1_FOXA1	4.43864	45.6919	19.5822	3.13316	3.39426	0.261097	3.13316	-1.16123	0.295704	0.584171
Loss	BLCA	PSIP1_CUL1	4.43864	45.6919	19.5822	3.65535	3.39426	0.261097	3.13316	-1.16123	0.295704	0.584171
Loss	BLCA	TP53_FOXQ1	48.0418	50.3916	10.4439	3.13316	28.1984	1.30548	26.8929	0.719582	0.437603	0.670469
Loss	BLCA	TSC1_ZFP36L1	8.09399	39.6867	15.1436	7.3107	6.00522	0.78329	5.22193	-0.288546	0.69876	0.85033
Loss	BLCA	TP53_ELF3	48.0418	50.3916	10.4439	12.7937	28.1984	4.69974	23.4987	-0.262996	0.617066	0.797623
Loss	BLCA	PSIP1_RXRA	4.43864	45.6919	19.5822	5.48303	3.39426	0.261097	3.13316	-0.886827	0.409036	0.668679
Loss	BLCA	TP53_NRAS	48.0418	50.3916	10.4439	2.08877	28.1984	1.04439	27.154	0.290115	0.776296	0.887136
Loss	BLCA	TSC1_DIAPH2	8.09399	39.6867	15.1436	5.22193	6.00522	0.522193	5.48303	0.253053	0.786601	0.89324
Loss	BLCA	TSC1_STAG2	8.09399	39.6867	15.1436	13.8381	6.00522	0.261097	5.74413	-1.42351	0.0586866	0.275231
Loss	BLCA	TP53_CREBBP	48.0418	50.3916	10.4439	11.7493	28.1984	3.91645	24.282	0.229604	0.629699	0.805703
Loss	BLCA	TP53_SF1	48.0418	50.3916	10.4439	2.08877	28.1984	1.04439	27.154	-0.213745	0.810265	0.903806
Loss	BLCA	TSC1_NRAS	8.09399	39.6867	15.1436	2.08877	6.00522	0.261097	5.74413	0.469127	0.664191	0.823233
Loss	BLCA	RB1_KRAS	18.2768	28.9817	16.7102	3.91645	9.13838	0.261097	8.87729	0.806122	0.440802	0.67084
Loss	BLCA	RB1_KMT2D	18.2768	28.9817	16.7102	25.5875	9.13838	2.87206	6.26632	0.238387	0.665805	0.824523
Loss	BLCA	TP53_ERBB3	48.0418	50.3916	10.4439	10.1828	28.1984	3.65535	24.5431	0.322082	0.550966	0.751349
Loss	BLCA	PSIP1_DIAPH2	4.43864	45.6919	19.5822	5.22193	3.39426	0	3.39426	-1.26815	0.283594	0.570725
Loss	BLCA	TSC1_ERCC2	8.09399	39.6867	15.1436	8.09399	6.00522	0.261097	5.74413	-0.61108	0.437023	0.670417
Loss	BLCA	PSIP1_NFE2L2	4.43864	45.6919	19.5822	6.26632	3.39426	0	3.39426	-1.52469	0.19505	0.49685
Loss	BLCA	PSIP1_EP300	4.43864	45.6919	19.5822	13.577	3.39426	0.261097	3.13316	-1.87106	0.0744816	0.31888
Loss	BLCA	TSC1_FOXA1	8.09399	39.6867	15.1436	3.13316	6.00522	0.261097	5.74413	-0.329982	0.741558	0.873785
Loss	BLCA	RB1_KLF5	18.2768	28.9817	16.7102	4.96084	9.13838	0	9.13838	-0.597745	0.586438	0.777257
Loss	BLCA	RB1_PTEN	18.2768	28.9817	16.7102	3.13316	9.13838	0.261097	8.87729	0.370634	0.726743	0.863481
Loss	BLCA	RB1_SF1	18.2768	28.9817	16.7102	2.08877	9.13838	0.522193	8.61619	-0.495348	0.642051	0.810261
Loss	BLCA	PSIP1_STAG2	4.43864	45.6919	19.5822	13.8381	3.39426	1.04439	2.34987	-0.178313	0.855298	0.936386
Loss	BLCA	TP53_ARID1A	48.0418	50.3916	10.4439	25.0653	28.1984	5.22193	22.9765	-0.116418	0.752931	0.880972
Loss	BLCA	PSIP1_PTEN	4.43864	45.6919	19.5822	3.13316	3.39426	0.261097	3.13316	-0.240173	0.829381	0.915502
Loss	BLCA	RB1_FBXW7	18.2768	28.9817	16.7102	7.3107	9.13838	0.78329	8.35509	-0.008155	0.991122	0.995578
Loss	BLCA	TP53_CUL1	48.0418	50.3916	10.4439	3.65535	28.1984	1.82768	26.3708	0.708588	0.450183	0.673912
Loss	BLCA	TSC1_KMT2D	8.09399	39.6867	15.1436	25.5875	6.00522	2.08877	3.91645	0.807205	0.222828	0.511623
Loss	BLCA	TSC1_ELF3	8.09399	39.6867	15.1436	12.7937	6.00522	1.56658	4.43864	-0.318571	0.64561	0.811414
Loss	BLCA	PSIP1_NRAS	4.43864	45.6919	19.5822	2.08877	3.39426	0	3.39426	-0.824391	0.509165	0.725084
Loss	BLCA	PSIP1_KANSL1	4.43864	45.6919	19.5822	4.96084	3.39426	0.522193	2.87206	-0.959487	0.361877	0.651048
Loss	BLCA	TSC1_CREBBP	8.09399	39.6867	15.1436	11.7493	6.00522	0.78329	5.22193	0.535899	0.541836	0.742788
Loss	BLCA	TSC1_FBXW7	8.09399	39.6867	15.1436	7.3107	6.00522	0.261097	5.74413	-0.218539	0.819018	0.908897
Loss	BLCA	TSC1_RHOB	8.09399	39.6867	15.1436	6.00522	6.00522	0.78329	5.22193	0.300165	0.739872	0.872501
Loss	BLCA	PSIP1_TP53	4.43864	45.6919	19.5822	48.0418	3.39426	1.82768	1.56658	-0.200406	0.833802	0.918121
Loss	BLCA	RB1_ZFP36L1	18.2768	28.9817	16.7102	7.3107	9.13838	0.522193	8.61619	0.232034	0.801084	0.900501
Loss	BLCA	TSC1_KLF5	8.09399	39.6867	15.1436	4.96084	6.00522	0.261097	5.74413	0.322436	0.744173	0.87558
Loss	BLCA	TP53_KMT2D	48.0418	50.3916	10.4439	25.5875	28.1984	8.87729	19.3211	0.466273	0.211973	0.505875
Loss	BLCA	PSIP1_FBXW7	4.43864	45.6919	19.5822	7.3107	3.39426	0.261097	3.13316	-0.955201	0.368747	0.653599
Loss	BLCA	RB1_ELF3	18.2768	28.9817	16.7102	12.7937	9.13838	0.522193	8.61619	0.420918	0.637779	0.808834
Loss	BLCA	TP53_FGFR3	48.0418	50.3916	10.4439	14.3603	28.1984	2.08877	26.1097	0.439518	0.372333	0.654076
Loss	BLCA	TSC1_PSIP1	8.09399	39.6867	15.1436	4.43864	6.00522	0.261097	5.74413	-0.78745	0.42241	0.670202
Loss	BLCA	RB1_KANSL1	18.2768	28.9817	16.7102	4.96084	9.13838	0.522193	8.61619	-0.449712	0.564716	0.763376
Loss	BLCA	TSC1_CUL1	8.09399	39.6867	15.1436	3.65535	6.00522	0.522193	5.48303	-0.009626	0.992327	0.99591
Loss	BLCA	TSC1_ARID1A	8.09399	39.6867	15.1436	25.0653	6.00522	0.78329	5.22193	-0.909786	0.14688	0.429083
Loss	BLCA	PSIP1_KDM6A	4.43864	45.6919	19.5822	25.0653	3.39426	1.04439	2.34987	-0.038231	0.968477	0.992765
Loss	BLCA	TP53_PSIP1	48.0418	50.3916	10.4439	4.43864	28.1984	2.08877	26.1097	0.511797	0.574683	0.769939
Loss	BLCA	PSIP1_PIK3CA	4.43864	45.6919	19.5822	20.6266	3.39426	0.78329	2.61097	-1.37024	0.162737	0.45063
Loss	BLCA	TSC1_EP300	8.09399	39.6867	15.1436	13.577	6.00522	0.78329	5.22193	0.477232	0.584141	0.775686
Loss	BLCA	TP53_CTNNB1	48.0418	50.3916	10.4439	3.13316	28.1984	0.261097	27.9373	-0.891754	0.298098	0.587731
Loss	BLCA	TSC1_SF3B1	8.09399	39.6867	15.1436	5.22193	6.00522	0	6.00522	-1.15872	0.237468	0.529863
Loss	BLCA	TP53_DIAPH2	48.0418	50.3916	10.4439	5.22193	28.1984	1.56658	26.6319	-0.525585	0.419218	0.669893
Loss	BLCA	RB1_FOXQ1	18.2768	28.9817	16.7102	3.13316	9.13838	0.261097	8.87729	-0.683849	0.499818	0.717285
Loss	BLCA	TP53_ZFP36L1	48.0418	50.3916	10.4439	7.3107	28.1984	1.56658	26.6319	-0.700704	0.207767	0.504966
Loss	BLCA	TSC1_CDKN2A	8.09399	39.6867	15.1436	5.22193	6.00522	0	6.00522	-0.913142	0.367793	0.653348
Loss	BLCA	PSIP1_TXNIP	4.43864	45.6919	19.5822	3.39426	3.39426	0	3.39426	-2.30808	0.0574823	0.273806
Loss	BRCA	NF1_TP53	2.98329	30.1909	20.7637	30.7876	2.14797	0.835322	1.31265	-1.1165	0.113105	0.388019
Loss	BRCA	TP53_BRCA1	30.7876	59.3079	5.48926	2.6253	23.5084	1.31265	22.1957	0.77378	0.364312	0.652045
Loss	BRCA	MAP2K4_AKT1	3.69928	56.9212	5.2506	2.74463	3.34129	0.238663	3.10263	-0.747572	0.40185	0.666153
Loss	BRCA	CDH1_GATA3	11.2172	59.5465	9.42721	11.3365	10.0239	0.835322	9.18854	-0.664744	0.297349	0.586722
Loss	BRCA	TP53_TBX3	30.7876	59.3079	5.48926	2.74463	23.5084	0.357995	23.1504	-0.030322	0.971787	0.992585
Loss	BRCA	NF1_GATA3	2.98329	30.1909	20.7637	11.3365	2.14797	0.238663	1.90931	0.005695	0.995006	0.996696
Loss	BRCA	PTEN_AKT1	4.8926	25.0597	7.5179	2.74463	2.74463	0	2.74463	0.272513	0.807574	0.902891
Loss	BRCA	PTEN_TP53	4.8926	25.0597	7.5179	30.7876	2.74463	0.835322	1.90931	-1.05538	0.0379445	0.238287
Loss	BRCA	TP53_PIK3CA	30.7876	59.3079	5.48926	31.1456	23.5084	5.48926	18.0191	1.04217	0.0228404	0.214538
Loss	BRCA	CDH1_PTEN	11.2172	59.5465	9.42721	4.8926	10.0239	0.596659	9.42721	-0.395587	0.561086	0.760551
Loss	BRCA	TP53_RUNX1	30.7876	59.3079	5.48926	3.57995	23.5084	1.07399	22.4344	-0.104548	0.856028	0.937003
Loss	BRCA	MAP2K4_ARID1A	3.69928	56.9212	5.2506	2.74463	3.34129	0.238663	3.10263	-1.07711	0.270975	0.567283
Loss	BRCA	CDH1_TBX3	11.2172	59.5465	9.42721	2.74463	10.0239	0.954654	9.06921	-1.04668	0.169076	0.454938
Loss	BRCA	NF1_NCOR1	2.98329	30.1909	20.7637	4.05728	2.14797	0.119332	2.02864	-1.72198	0.0386455	0.239893
Loss	BRCA	PTEN_BRCA1	4.8926	25.0597	7.5179	2.6253	2.74463	0	2.74463	-1.7617	0.0547108	0.272211
Loss	BRCA	MAP2K4_TP53	3.69928	56.9212	5.2506	30.7876	3.34129	0.71599	2.6253	-1.05964	0.229708	0.519399
Loss	BRCA	TP53_RB1	30.7876	59.3079	5.48926	2.2673	23.5084	0.835322	22.673	-0.63434	0.348234	0.639475
Loss	BRCA	MAP2K4_TBX3	3.69928	56.9212	5.2506	2.74463	3.34129	0.119332	3.22196	-0.908464	0.368688	0.653586
Loss	BRCA	CDH1_NCOR1	11.2172	59.5465	9.42721	4.05728	10.0239	0.477327	9.54654	-1.17332	0.191599	0.491544
Loss	BRCA	TP53_CHD4	30.7876	59.3079	5.48926	2.02864	23.5084	0.596659	22.9117	-0.247177	0.731634	0.866625
Loss	BRCA	CDH1_ARID1A	11.2172	59.5465	9.42721	2.74463	10.0239	0.357995	9.66587	-0.488631	0.58429	0.775788
Loss	BRCA	PTEN_PIK3CA	4.8926	25.0597	7.5179	31.1456	2.74463	0.71599	2.02864	0.056419	0.911458	0.969463
Loss	BRCA	PTEN_GATA3	4.8926	25.0597	7.5179	11.3365	2.74463	0.238663	2.50597	-0.193917	0.768839	0.884817
Loss	BRCA	NF1_CDH1	2.98329	30.1909	20.7637	11.2172	2.14797	0.71599	1.43198	1.17285	0.175184	0.462971
Loss	BRCA	TP53_PTEN	30.7876	59.3079	5.48926	4.8926	23.5084	1.31265	22.1957	0.320833	0.602921	0.788529
Loss	BRCA	NF1_FOXA1	2.98329	30.1909	20.7637	3.10263	2.14797	0.238663	1.90931	0.820889	0.410288	0.668986
Loss	BRCA	CDH1_PIK3CA	11.2172	59.5465	9.42721	31.1456	10.0239	5.48926	4.53461	-0.396784	0.404131	0.667024
Loss	BRCA	MAP2K4_MAP3K1	3.69928	56.9212	5.2506	7.5179	3.34129	0.119332	3.22196	-0.118502	0.904586	0.967056
Loss	BRCA	TP53_NF1	30.7876	59.3079	5.48926	2.98329	23.5084	0.954654	22.5537	-0.296933	0.729643	0.865315
Loss	BRCA	MAP2K4_PIK3CA	3.69928	56.9212	5.2506	31.1456	3.34129	2.2673	1.07399	1.43846	0.097748	0.37343
Loss	BRCA	NF1_AKT1	2.98329	30.1909	20.7637	2.74463	2.14797	0	2.14797	-1.04979	0.301548	0.592783
Loss	BRCA	MAP2K4_ERBB2	3.69928	56.9212	5.2506	2.14797	3.34129	0	3.34129	-1.7528	0.123734	0.403303
Loss	BRCA	CDH1_RB1	11.2172	59.5465	9.42721	2.2673	10.0239	0.119332	9.90453	-1.29819	0.182381	0.475169
Loss	BRCA	NF1_TBX3	2.98329	30.1909	20.7637	2.74463	2.14797	0	2.14797	-0.88508	0.426648	0.6705
Loss	BRCA	TP53_AKT1	30.7876	59.3079	5.48926	2.74463	23.5084	0.238663	23.2697	0.322944	0.716451	0.857815
Loss	BRCA	NF1_RUNX1	2.98329	30.1909	20.7637	3.57995	2.14797	0.119332	2.02864	-0.634523	0.517768	0.730904
Loss	BRCA	PTEN_NF1	4.8926	25.0597	7.5179	2.98329	2.74463	0.238663	2.50597	0.377156	0.678832	0.83558
Loss	BRCA	TP53_KMT2C	30.7876	59.3079	5.48926	8.23389	23.5084	2.02864	21.4797	0.007271	0.986718	0.99449
Loss	BRCA	MAP2K4_CDH1	3.69928	56.9212	5.2506	11.2172	3.34129	0.596659	2.74463	0.056608	0.949434	0.9872
Loss	BRCA	NF1_PIK3CA	2.98329	30.1909	20.7637	31.1456	2.14797	1.43198	0.71599	0.802919	0.236411	0.528364
Loss	BRCA	CDH1_CHD4	11.2172	59.5465	9.42721	2.02864	10.0239	0.357995	9.66587	-1.60131	0.0473765	0.262377
Loss	BRCA	NF1_MAP3K1	2.98329	30.1909	20.7637	7.5179	2.14797	0.119332	2.02864	0.213299	0.825728	0.913135
Loss	BRCA	TP53_FOXA1	30.7876	59.3079	5.48926	3.10263	23.5084	0.119332	23.389	-0.296617	0.747366	0.87768
Loss	BRCA	TP53_MAP2K4	30.7876	59.3079	5.48926	3.69928	23.5084	0.596659	22.9117	-0.989093	0.25349	0.552611
Loss	BRCA	TP53_GATA3	30.7876	59.3079	5.48926	11.3365	23.5084	0.835322	22.673	0.022416	0.970024	0.992697
Loss	BRCA	MAP2K4_KMT2C	3.69928	56.9212	5.2506	8.23389	3.34129	0.357995	2.98329	-1.9029	0.0385478	0.23967
Loss	BRCA	PTEN_KMT2C	4.8926	25.0597	7.5179	8.23389	2.74463	0.238663	2.50597	-0.579389	0.366041	0.652696
Loss	BRCA	CDH1_ERBB2	11.2172	59.5465	9.42721	2.14797	10.0239	0.835322	9.18854	0.103398	0.889045	0.959504
Loss	BRCA	CDH1_FOXA1	11.2172	59.5465	9.42721	3.10263	10.0239	0.596659	9.42721	-0.764093	0.278325	0.568627
Loss	BRCA	NF1_PTEN	2.98329	30.1909	20.7637	4.8926	2.14797	0.119332	2.02864	-0.979643	0.248192	0.545235
Loss	BRCA	NF1_PIK3R1	2.98329	30.1909	20.7637	2.50597	2.14797	0	2.14797	-1.12736	0.308797	0.602463
Loss	BRCA	NF1_BRCA1	2.98329	30.1909	20.7637	2.6253	2.14797	0.238663	1.90931	-0.479343	0.618112	0.798339
Loss	BRCA	MAP2K4_PIK3R1	3.69928	56.9212	5.2506	2.50597	3.34129	0	3.34129	-1.57021	0.165302	0.452296
Loss	BRCA	CDH1_KMT2C	11.2172	59.5465	9.42721	8.23389	10.0239	0.835322	9.18854	-0.122635	0.880322	0.954064
Loss	BRCA	TP53_ERBB2	30.7876	59.3079	5.48926	2.14797	23.5084	0.596659	22.9117	-0.455393	0.518988	0.731578
Loss	BRCA	CDH1_RUNX1	11.2172	59.5465	9.42721	3.57995	10.0239	0.835322	9.18854	-0.2604	0.75918	0.882828
Loss	BRCA	PTEN_CDH1	4.8926	25.0597	7.5179	11.2172	2.74463	0.357995	2.38664	0.006151	0.991765	0.995753
Loss	BRCA	CDH1_BRCA1	11.2172	59.5465	9.42721	2.6253	10.0239	0.119332	9.90453	-0.898298	0.347295	0.638525
Loss	BRCA	PTEN_RUNX1	4.8926	25.0597	7.5179	3.57995	2.74463	0.119332	2.6253	0.079917	0.932818	0.980955
Loss	BRCA	PTEN_ERBB2	4.8926	25.0597	7.5179	2.14797	2.74463	0	2.74463	0.109001	0.922586	0.975126
Loss	BRCA	PTEN_TBX3	4.8926	25.0597	7.5179	2.74463	2.74463	0	2.74463	-0.012091	0.991241	0.99561
Loss	BRCA	MAP2K4_RB1	3.69928	56.9212	5.2506	2.2673	3.34129	0.119332	3.22196	-1.17964	0.249751	0.547427
Loss	BRCA	MAP2K4_RUNX1	3.69928	56.9212	5.2506	3.57995	3.34129	0	3.34129	-1.53856	0.169299	0.45516
Loss	BRCA	MAP2K4_NF1	3.69928	56.9212	5.2506	2.98329	3.34129	0.238663	3.10263	-1.56662	0.118573	0.396591
Loss	BRCA	MAP2K4_BRCA1	3.69928	56.9212	5.2506	2.6253	3.34129	0.119332	3.22196	-1.34228	0.188559	0.486292
Loss	BRCA	TP53_PIK3R1	30.7876	59.3079	5.48926	2.50597	23.5084	0.835322	22.673	-0.453348	0.475567	0.69597
Loss	BRCA	PTEN_ARID1A	4.8926	25.0597	7.5179	2.74463	2.74463	0	2.74463	-0.802383	0.408961	0.668658
Loss	BRCA	CDH1_MAP3K1	11.2172	59.5465	9.42721	7.5179	10.0239	0.835322	9.18854	-0.622982	0.4515	0.674586
Loss	BRCA	PTEN_MAP3K1	4.8926	25.0597	7.5179	7.5179	2.74463	0	2.74463	-0.567345	0.529669	0.735704
Loss	BRCA	NF1_ARID1A	2.98329	30.1909	20.7637	2.74463	2.14797	0.119332	2.02864	-1.29303	0.140274	0.420075
Loss	BRCA	NF1_RB1	2.98329	30.1909	20.7637	2.2673	2.14797	0.119332	2.02864	-0.915931	0.368176	0.653459
Loss	BRCA	TP53_NCOR1	30.7876	59.3079	5.48926	4.05728	23.5084	0.954654	22.5537	-0.246435	0.699803	0.850753
Loss	BRCA	MAP2K4_FOXA1	3.69928	56.9212	5.2506	3.10263	3.34129	0	3.34129	-1.13596	0.311888	0.6049
Loss	BRCA	NF1_CHD4	2.98329	30.1909	20.7637	2.02864	2.14797	0.357995	1.78998	0.108493	0.910047	0.969049
Loss	BRCA	PTEN_RB1	4.8926	25.0597	7.5179	2.2673	2.74463	0	2.74463	-0.531892	0.628103	0.804795
Loss	BRCA	CDH1_MAP2K4	11.2172	59.5465	9.42721	3.69928	10.0239	0.477327	9.54654	-1.22406	0.0874181	0.365433
Loss	BRCA	CDH1_NF1	11.2172	59.5465	9.42721	2.98329	10.0239	0.71599	9.30788	-0.066568	0.938495	0.982675
Loss	BRCA	PTEN_MAP2K4	4.8926	25.0597	7.5179	3.69928	2.74463	0	2.74463	0.522027	0.639861	0.809426
Loss	BRCA	PTEN_NCOR1	4.8926	25.0597	7.5179	4.05728	2.74463	0.238663	2.50597	-0.042428	0.962052	0.992157
Loss	BRCA	CDH1_PIK3R1	11.2172	59.5465	9.42721	2.50597	10.0239	0.238663	9.7852	-0.603122	0.508032	0.724143
Loss	BRCA	NF1_ERBB2	2.98329	30.1909	20.7637	2.14797	2.14797	0.119332	2.02864	-0.379857	0.7091	0.854194
Loss	BRCA	MAP2K4_GATA3	3.69928	56.9212	5.2506	11.3365	3.34129	0.477327	2.86396	-0.711668	0.376214	0.654804
Loss	BRCA	TP53_ARID1A	30.7876	59.3079	5.48926	2.74463	23.5084	0.357995	23.1504	-1.39079	0.0550924	0.272362
Loss	BRCA	TP53_CDH1	30.7876	59.3079	5.48926	11.2172	23.5084	0.596659	22.9117	0.205238	0.795298	0.898317
Loss	BRCA	MAP2K4_PTEN	3.69928	56.9212	5.2506	4.8926	3.34129	0	3.34129	-1.59755	0.151213	0.435496
Loss	BRCA	PTEN_FOXA1	4.8926	25.0597	7.5179	3.10263	2.74463	0.119332	2.6253	0.610978	0.504149	0.72092
Loss	BRCA	MAP2K4_NCOR1	3.69928	56.9212	5.2506	4.05728	3.34129	0.238663	3.10263	-0.981897	0.308526	0.602216
Loss	BRCA	CDH1_AKT1	11.2172	59.5465	9.42721	2.74463	10.0239	0.238663	9.7852	-1.10771	0.232134	0.522389
Loss	BRCA	NF1_KMT2C	2.98329	30.1909	20.7637	8.23389	2.14797	0.596659	1.55131	0.743917	0.395101	0.663324
Loss	BRCA	CDH1_TP53	11.2172	59.5465	9.42721	30.7876	10.0239	0.477327	9.54654	-0.753888	0.248393	0.545515
Loss	BRCA	TP53_MAP3K1	30.7876	59.3079	5.48926	7.5179	23.5084	0.835322	22.673	1.60813	0.0450201	0.255849
Loss	BRCA	PTEN_PIK3R1	4.8926	25.0597	7.5179	2.50597	2.74463	0	2.74463	-0.640764	0.515144	0.729366
Loss	BRCA	NF1_MAP2K4	2.98329	30.1909	20.7637	3.69928	2.14797	0.238663	1.90931	-0.291086	0.7574	0.882406
Loss	BRCA	MAP2K4_CHD4	3.69928	56.9212	5.2506	2.02864	3.34129	0.119332	3.22196	-1.04751	0.308675	0.602354
Loss	BRCA	PTEN_CHD4	4.8926	25.0597	7.5179	2.02864	2.74463	0	2.74463	-0.849866	0.390537	0.66097
Loss	CESC	STK11_TGFBR2	4.67626	33.813	11.5108	2.15827	3.59712	0	3.59712	-0.911883	0.454803	0.676871
Loss	CESC	STK11_KLF5	4.67626	33.813	11.5108	2.51799	3.59712	0.359712	3.23741	-0.937809	0.404947	0.66733
Loss	CESC	STK11_MAPK1	4.67626	33.813	11.5108	3.95683	3.59712	0	3.59712	-0.663563	0.582881	0.774835
Loss	CESC	STK11_KMT2C	4.67626	33.813	11.5108	15.4676	3.59712	0.359712	3.23741	-0.871964	0.351633	0.642745
Loss	CESC	STK11_FAT1	4.67626	33.813	11.5108	6.47482	3.59712	0.719424	2.8777	0.384046	0.710339	0.854769
Loss	CESC	STK11_ERBB3	4.67626	33.813	11.5108	3.59712	3.59712	0	3.59712	-1.54594	0.190334	0.489359
Loss	CESC	STK11_FBXW7	4.67626	33.813	11.5108	10.0719	3.59712	0	3.59712	-0.895363	0.432658	0.670188
Loss	CESC	STK11_LATS1	4.67626	33.813	11.5108	3.23741	3.59712	0	3.59712	-1.90071	0.0929808	0.372315
Loss	CESC	STK11_NFE2L2	4.67626	33.813	11.5108	4.31655	3.59712	0	3.59712	-0.989775	0.407881	0.668342
Loss	CESC	STK11_CASP8	4.67626	33.813	11.5108	3.95683	3.59712	0.359712	3.23741	0.074917	0.947804	0.986512
Loss	CESC	STK11_NOTCH1	4.67626	33.813	11.5108	5.7554	3.59712	0.719424	2.8777	-0.800444	0.397401	0.664366
Loss	CESC	STK11_RB1	4.67626	33.813	11.5108	5.39568	3.59712	0.359712	3.23741	-0.522521	0.621877	0.800986
Loss	CESC	STK11_PIK3CA	4.67626	33.813	11.5108	25.8993	3.59712	0.359712	3.23741	-0.741296	0.42175	0.670146
Loss	CESC	STK11_ARID1A	4.67626	33.813	11.5108	3.23741	3.59712	0	3.59712	-1.15624	0.329383	0.620363
Loss	CESC	STK11_SMAD4	4.67626	33.813	11.5108	2.8777	3.59712	0	3.59712	-0.989775	0.407881	0.668342
Loss	CESC	STK11_KRAS	4.67626	33.813	11.5108	5.39568	3.59712	0.359712	3.23741	0.301775	0.781599	0.889954
Loss	CESC	STK11_KMT2D	4.67626	33.813	11.5108	11.1511	3.59712	1.07914	2.51799	0.386501	0.693285	0.847938
Loss	CESC	STK11_ERBB2	4.67626	33.813	11.5108	3.59712	3.59712	0	3.59712	-1.45327	0.226985	0.516158
Loss	CESC	STK11_TP53	4.67626	33.813	11.5108	6.47482	3.59712	0	3.59712	-1.65396	0.152963	0.437903
Loss	CESC	STK11_PTEN	4.67626	33.813	11.5108	6.47482	3.59712	0	3.59712	-0.405682	0.730359	0.865783
Loss	CESC	STK11_EP300	4.67626	33.813	11.5108	10.4317	3.59712	0.359712	3.23741	-1.15049	0.228121	0.517518
Loss	COADREAD	TP53_TCF7L2	59.2391	66.8478	3.26087	7.33696	47.5543	3.80435	43.75	0.598869	0.383336	0.656892
Loss	COADREAD	TP53_SMAD4	59.2391	66.8478	3.26087	9.78261	47.5543	4.8913	42.663	1.41253	0.0308208	0.224209
Loss	COADREAD	TP53_FBXW7	59.2391	66.8478	3.26087	9.78261	47.5543	5.70652	41.8478	0.443874	0.466178	0.686975
Loss	COADREAD	TP53_APC	59.2391	66.8478	3.26087	67.3913	47.5543	39.6739	7.88044	0.626091	0.125418	0.405349
Loss	COADREAD	TP53_ZFP36L2	59.2391	66.8478	3.26087	2.98913	47.5543	2.17391	45.3804	0.689594	0.491408	0.710248
Loss	COADREAD	TP53_PIK3CA	59.2391	66.8478	3.26087	19.837	47.5543	9.78261	37.7717	0.700182	0.135133	0.413742
Loss	COADREAD	TP53_BRAF	59.2391	66.8478	3.26087	4.07609	47.5543	2.17391	45.3804	0.082001	0.917749	0.972198
Loss	COADREAD	TP53_CTNNB1	59.2391	66.8478	3.26087	3.26087	47.5543	2.71739	44.837	1.33998	0.229646	0.519326
Loss	COADREAD	TP53_KRAS	59.2391	66.8478	3.26087	38.8587	47.5543	20.6522	26.9022	1.19687	0.00171852	0.005859
Loss	COADREAD	TP53_ARID1A	59.2391	66.8478	3.26087	4.07609	47.5543	2.17391	45.3804	-0.654796	0.376284	0.654825
Loss	COADREAD	TP53_SOX9	59.2391	66.8478	3.26087	10.8696	47.5543	4.34783	43.2065	0.381178	0.473576	0.693972
Loss	COADREAD	TP53_PCBP1	59.2391	66.8478	3.26087	4.07609	47.5543	1.3587	46.1957	0.326934	0.671882	0.829315
Loss	COADREAD	TP53_TGIF1	59.2391	66.8478	3.26087	2.71739	47.5543	1.63044	45.9239	0.206783	0.830846	0.916398
Loss	COADREAD	TP53_PTEN	59.2391	66.8478	3.26087	3.53261	47.5543	1.3587	46.1957	-0.036841	0.963065	0.99228
Loss	COADREAD	TP53_ACVR2A	59.2391	66.8478	3.26087	2.44565	47.5543	0.543478	47.0109	-0.051669	0.958086	0.991389
Loss	COADREAD	TP53_NRAS	59.2391	66.8478	3.26087	5.16304	47.5543	3.53261	44.0217	-0.024271	0.975233	0.992637
Loss	COADREAD	TP53_SMAD2	59.2391	66.8478	3.26087	2.71739	47.5543	1.63044	45.9239	1.21699	0.272227	0.56778
Loss	COADREAD	TP53_AMER1	59.2391	66.8478	3.26087	9.78261	47.5543	5.43478	42.1196	0.649881	0.316508	0.608709
Loss	GBM	TP53_RB1	22.5225	14.4144	6.30631	7.20721	8.10811	1.8018	6.30631	-0.734255	0.347903	0.639143
Loss	GBM	NF1_PDGFRA	7.65766	11.2613	9.90991	2.7027	4.05405	0	4.05405	-0.392841	0.764623	0.884091
Loss	GBM	RB1_STAG2	7.20721	37.3874	2.7027	4.05405	6.30631	0	6.30631	-1.15029	0.351436	0.64255
Loss	GBM	RB1_PIK3R1	7.20721	37.3874	2.7027	10.3604	6.30631	0.900901	5.40541	-0.588747	0.56844	0.765981
Loss	GBM	TP53_SPTA1	22.5225	14.4144	6.30631	7.65766	8.10811	1.35135	6.75676	0.142579	0.878151	0.952732
Loss	GBM	TP53_LZTR1	22.5225	14.4144	6.30631	2.25225	8.10811	0.45045	7.65766	0.305819	0.798362	0.899558
Loss	GBM	TP53_PDGFRA	22.5225	14.4144	6.30631	2.7027	8.10811	0	8.10811	-0.739357	0.536717	0.739095
Loss	GBM	NF1_SPTA1	7.65766	11.2613	9.90991	7.65766	4.05405	0	4.05405	-1.67565	0.107605	0.380444
Loss	GBM	RB1_PIK3CA	7.20721	37.3874	2.7027	8.55856	6.30631	0.900901	5.40541	-0.223509	0.831446	0.916752
Loss	GBM	NF1_EGFR	7.65766	11.2613	9.90991	18.018	4.05405	0.45045	3.6036	1.07742	0.317086	0.609181
Loss	GBM	NF1_TP53	7.65766	11.2613	9.90991	22.5225	4.05405	0.900901	3.15315	-0.75365	0.358126	0.648875
Loss	GBM	RB1_NF1	7.20721	37.3874	2.7027	7.65766	6.30631	0.45045	5.85586	-0.890765	0.411484	0.669198
Loss	GBM	RB1_LZTR1	7.20721	37.3874	2.7027	2.25225	6.30631	0	6.30631	-2.08591	0.0976951	0.373446
Loss	GBM	RB1_PTEN	7.20721	37.3874	2.7027	27.4775	6.30631	4.05405	2.25225	0.845299	0.383486	0.656947
Loss	GBM	NF1_PTEN	7.65766	11.2613	9.90991	27.4775	4.05405	1.35135	2.7027	0.875309	0.289875	0.575303
Loss	GBM	NF1_PIK3R1	7.65766	11.2613	9.90991	10.3604	4.05405	0	4.05405	-1.14119	0.277412	0.568612
Loss	GBM	TP53_EGFR	22.5225	14.4144	6.30631	18.018	8.10811	0.45045	7.65766	0.80693	0.413851	0.669432
Loss	GBM	RB1_PDGFRA	7.20721	37.3874	2.7027	2.7027	6.30631	0	6.30631	-1.20264	0.348344	0.639584
Loss	GBM	NF1_ATRX	7.65766	11.2613	9.90991	4.05405	4.05405	0	4.05405	-0.753939	0.532309	0.736943
Loss	GBM	RB1_ATRX	7.20721	37.3874	2.7027	4.05405	6.30631	0	6.30631	-2.55927	0.0368461	0.235757
Loss	GBM	TP53_ATRX	22.5225	14.4144	6.30631	4.05405	8.10811	0.45045	7.65766	-1.47679	0.156683	0.443135
Loss	GBM	RB1_SPTA1	7.20721	37.3874	2.7027	7.65766	6.30631	0.45045	5.85586	-0.238721	0.831084	0.91654
Loss	GBM	NF1_RB1	7.65766	11.2613	9.90991	7.20721	4.05405	0	4.05405	-1.56665	0.129553	0.409454
Loss	GBM	TP53_IDH1	22.5225	14.4144	6.30631	3.15315	8.10811	0.900901	7.20721	-1.77564	0.127085	0.407239
Loss	GBM	NF1_STAG2	7.65766	11.2613	9.90991	4.05405	4.05405	0.900901	3.15315	0.541781	0.647101	0.81191
Loss	GBM	RB1_TP53	7.20721	37.3874	2.7027	22.5225	6.30631	4.05405	2.25225	-0.765969	0.432026	0.670231
Loss	GBM	TP53_PIK3CA	22.5225	14.4144	6.30631	8.55856	8.10811	0.900901	7.20721	0.284896	0.766117	0.884311
Loss	GBM	NF1_PIK3CA	7.65766	11.2613	9.90991	8.55856	4.05405	0	4.05405	-1.1962	0.25439	0.553767
Loss	GBM	TP53_PIK3R1	22.5225	14.4144	6.30631	10.3604	8.10811	0.900901	7.20721	-0.231409	0.771805	0.885693
Loss	GBM	TP53_PTEN	22.5225	14.4144	6.30631	27.4775	8.10811	3.6036	4.5045	0.92799	0.181112	0.472665
Loss	GBM	TP53_NF1	22.5225	14.4144	6.30631	7.65766	8.10811	0.900901	7.20721	-0.108104	0.89832	0.964624
Loss	GBM	NF1_IDH1	7.65766	11.2613	9.90991	3.15315	4.05405	0	4.05405	-0.279407	0.830783	0.916361
Loss	GBM	NF1_LZTR1	7.65766	11.2613	9.90991	2.25225	4.05405	0	4.05405	-1.46952	0.239618	0.532828
Loss	GBM	RB1_IDH1	7.20721	37.3874	2.7027	3.15315	6.30631	0	6.30631	-1.71357	0.164529	0.451847
Loss	GBM	RB1_EGFR	7.20721	37.3874	2.7027	18.018	6.30631	0.900901	5.40541	0.189929	0.853332	0.934619
Loss	GBM	TP53_STAG2	22.5225	14.4144	6.30631	4.05405	8.10811	0	8.10811	0.025134	0.984403	0.994
Loss	HNSC	PTEN_NOTCH1	2.15264	24.0705	6.84931	16.6341	1.36986	0	1.36986	-0.425319	0.669544	0.827471
Loss	HNSC	ZNF750_EP300	3.32681	12.1331	18.7867	7.04501	1.17417	0.195695	0.978474	-0.29114	0.716792	0.857993
Loss	HNSC	TP53_RB1	67.319	24.4618	11.7417	2.73973	18.591	0.782779	17.8082	1.04852	0.210162	0.5054
Loss	HNSC	PTEN_AJUBA	2.15264	24.0705	6.84931	5.67515	1.36986	0	1.36986	-1.40444	0.163718	0.451339
Loss	HNSC	AJUBA_CYLD	5.67515	14.4814	28.9628	2.15264	1.56556	0.195695	1.36986	0.229702	0.827419	0.914233
Loss	HNSC	CYLD_PTEN	2.15264	17.4168	21.5264	2.15264	1.95695	0	1.95695	-0.67904	0.619106	0.799039
Loss	HNSC	CYLD_NFE2L2	2.15264	17.4168	21.5264	5.28376	1.95695	0	1.95695	-1.39457	0.241037	0.534867
Loss	HNSC	CYLD_KMT2D	2.15264	17.4168	21.5264	14.09	1.95695	0.195695	1.76125	-0.580213	0.582735	0.774737
Loss	HNSC	ZNF750_FLNA	3.32681	12.1331	18.7867	3.13111	1.17417	0	1.17417	-0.246598	0.828696	0.915062
Loss	HNSC	TP53_KDM6A	67.319	24.4618	11.7417	3.13111	18.591	0.978474	17.6125	-0.525895	0.491453	0.710285
Loss	HNSC	PTEN_ARID2	2.15264	24.0705	6.84931	3.32681	1.36986	0	1.36986	-1.45335	0.162428	0.450377
Loss	HNSC	CYLD_FAT1	2.15264	17.4168	21.5264	21.7221	1.95695	0.195695	1.76125	-0.187881	0.858304	0.938897
Loss	HNSC	TP53_AJUBA	67.319	24.4618	11.7417	5.67515	18.591	0.782779	17.8082	-0.07643	0.92934	0.979149
Loss	HNSC	PTEN_FLNA	2.15264	24.0705	6.84931	3.13111	1.36986	0.195695	1.17417	-0.144222	0.888635	0.95926
Loss	HNSC	PTEN_KMT2D	2.15264	24.0705	6.84931	14.09	1.36986	0.391389	0.978474	1.10072	0.248811	0.5461
Loss	HNSC	TP53_HRAS	67.319	24.4618	11.7417	5.87084	18.591	0.195695	18.3953	0.701692	0.448439	0.67315
Loss	HNSC	AJUBA_RASA1	5.67515	14.4814	28.9628	3.13111	1.56556	0	1.56556	-0.630013	0.577299	0.771403
Loss	HNSC	ZNF750_TGFBR2	3.32681	12.1331	18.7867	4.50098	1.17417	0.195695	0.978474	0.436153	0.633514	0.807588
Loss	HNSC	AJUBA_CUL3	5.67515	14.4814	28.9628	3.13111	1.56556	0.195695	1.36986	-0.227747	0.82787	0.914526
Loss	HNSC	NSD1_AJUBA	11.1546	37.182	7.4364	5.67515	6.65362	0.782779	5.87084	0.616688	0.470213	0.690712
Loss	HNSC	TP53_NFE2L2	67.319	24.4618	11.7417	5.28376	18.591	0.782779	17.8082	-0.162709	0.79874	0.899692
Loss	HNSC	ZNF750_NFE2L2	3.32681	12.1331	18.7867	5.28376	1.17417	0.195695	0.978474	0.450362	0.621883	0.80099
Loss	HNSC	ZNF750_PTEN	3.32681	12.1331	18.7867	2.15264	1.17417	0	1.17417	-0.192286	0.868693	0.946639
Loss	HNSC	AJUBA_RB1	5.67515	14.4814	28.9628	2.73973	1.56556	0	1.56556	-0.908342	0.388325	0.65955
Loss	HNSC	CYLD_HRAS	2.15264	17.4168	21.5264	5.87084	1.95695	0	1.95695	-0.244105	0.845604	0.927097
Loss	HNSC	TP53_CDKN2A	67.319	24.4618	11.7417	19.5695	18.591	3.91389	14.6771	0.026561	0.973647	0.992536
Loss	HNSC	PTEN_CYLD	2.15264	24.0705	6.84931	2.15264	1.36986	0	1.36986	-0.963371	0.407332	0.668167
Loss	HNSC	ZNF750_RB1	3.32681	12.1331	18.7867	2.73973	1.17417	0	1.17417	-0.030201	0.979188	0.993119
Loss	HNSC	PTEN_RB1	2.15264	24.0705	6.84931	2.73973	1.36986	0.195695	1.17417	-0.73019	0.480928	0.701097
Loss	HNSC	ZNF750_AJUBA	3.32681	12.1331	18.7867	5.67515	1.17417	0.195695	0.978474	0.566023	0.534391	0.737893
Loss	HNSC	NSD1_KEAP1	11.1546	37.182	7.4364	3.91389	6.65362	0.782779	5.87084	-0.290519	0.686444	0.842706
Loss	HNSC	CYLD_RAC1	2.15264	17.4168	21.5264	2.54403	1.95695	0.195695	1.76125	0.174556	0.890227	0.960192
Loss	HNSC	NSD1_MYH9	11.1546	37.182	7.4364	4.10959	6.65362	0.391389	6.26223	0.490129	0.534564	0.737975
Loss	HNSC	TP53_ZNF750	67.319	24.4618	11.7417	3.32681	18.591	0.587084	18.0039	-0.563959	0.415546	0.669536
Loss	HNSC	PTEN_RAC1	2.15264	24.0705	6.84931	2.54403	1.36986	0	1.36986	0.264914	0.826272	0.913488
Loss	HNSC	CYLD_NOTCH1	2.15264	17.4168	21.5264	16.6341	1.95695	0	1.95695	-1.18854	0.306277	0.599769
Loss	HNSC	TP53_NSD1	67.319	24.4618	11.7417	11.1546	18.591	3.32681	15.2642	-0.92663	0.0540793	0.271961
Loss	HNSC	TP53_TGFBR2	67.319	24.4618	11.7417	4.50098	18.591	0.391389	18.1996	-0.226485	0.759101	0.882809
Loss	HNSC	TP53_CUL3	67.319	24.4618	11.7417	3.13111	18.591	0.587084	18.0039	-0.756367	0.437382	0.670449
Loss	HNSC	NSD1_RASA1	11.1546	37.182	7.4364	3.13111	6.65362	0	6.65362	-1.16376	0.223161	0.511939
Loss	HNSC	AJUBA_FBXW7	5.67515	14.4814	28.9628	6.45793	1.56556	0	1.56556	-1.05348	0.273567	0.568328
Loss	HNSC	AJUBA_KDM6A	5.67515	14.4814	28.9628	3.13111	1.56556	0.195695	1.36986	0.489694	0.638839	0.809115
Loss	HNSC	NSD1_ZNF750	11.1546	37.182	7.4364	3.32681	6.65362	0.391389	6.26223	-1.3368	0.0592945	0.276188
Loss	HNSC	TP53_KEAP1	67.319	24.4618	11.7417	3.91389	18.591	0.782779	17.8082	0.223028	0.801098	0.900506
Loss	HNSC	CYLD_HUWE1	2.15264	17.4168	21.5264	8.80626	1.95695	0	1.95695	-0.721486	0.544553	0.745121
Loss	HNSC	PTEN_HUWE1	2.15264	24.0705	6.84931	8.80626	1.36986	0.195695	1.17417	-0.28326	0.746502	0.877104
Loss	HNSC	AJUBA_KMT2D	5.67515	14.4814	28.9628	14.09	1.56556	0	1.56556	-0.39006	0.687315	0.843467
Loss	HNSC	AJUBA_PIK3CA	5.67515	14.4814	28.9628	16.8297	1.56556	0.782779	0.782779	0.606995	0.37425	0.654321
Loss	HNSC	PTEN_FAT1	2.15264	24.0705	6.84931	21.7221	1.36986	0.195695	1.17417	0.491748	0.615271	0.796478
Loss	HNSC	TP53_KMT2D	67.319	24.4618	11.7417	14.09	18.591	2.34834	16.2427	-0.219682	0.623188	0.80185
Loss	HNSC	AJUBA_CASP8	5.67515	14.4814	28.9628	9.98043	1.56556	0	1.56556	-0.933871	0.332962	0.624194
Loss	HNSC	AJUBA_KEAP1	5.67515	14.4814	28.9628	3.91389	1.56556	0.195695	1.36986	0.559703	0.590895	0.780244
Loss	HNSC	AJUBA_CDKN2A	5.67515	14.4814	28.9628	19.5695	1.56556	0	1.56556	-1.45213	0.105903	0.378192
Loss	HNSC	TP53_FLNA	67.319	24.4618	11.7417	3.13111	18.591	0.782779	17.8082	-0.105018	0.887404	0.958512
Loss	HNSC	ZNF750_CUL3	3.32681	12.1331	18.7867	3.13111	1.17417	0.195695	0.978474	0.386275	0.689495	0.845313
Loss	HNSC	PTEN_RASA1	2.15264	24.0705	6.84931	3.13111	1.36986	0	1.36986	-0.50621	0.66295	0.822247
Loss	HNSC	NSD1_HRAS	11.1546	37.182	7.4364	5.87084	6.65362	0	6.65362	1.16855	0.307847	0.601558
Loss	HNSC	ZNF750_RASA1	3.32681	12.1331	18.7867	3.13111	1.17417	0	1.17417	-1.411	0.157263	0.443974
Loss	HNSC	NSD1_PTEN	11.1546	37.182	7.4364	2.15264	6.65362	0.391389	6.26223	0.600906	0.539854	0.741208
Loss	HNSC	TP53_EPHA2	67.319	24.4618	11.7417	4.10959	18.591	0.587084	18.0039	-0.184784	0.797046	0.899066
Loss	HNSC	TP53_EP300	67.319	24.4618	11.7417	7.04501	18.591	0.978474	17.6125	0.583355	0.378743	0.655521
Loss	HNSC	NSD1_RAC1	11.1546	37.182	7.4364	2.54403	6.65362	0	6.65362	0.05619	0.957003	0.991026
Loss	HNSC	ZNF750_RAC1	3.32681	12.1331	18.7867	2.54403	1.17417	0	1.17417	1.01849	0.429111	0.670494
Loss	HNSC	NSD1_PIK3CA	11.1546	37.182	7.4364	16.8297	6.65362	1.36986	5.28376	0.400568	0.442904	0.671271
Loss	HNSC	AJUBA_TGFBR2	5.67515	14.4814	28.9628	4.50098	1.56556	0	1.56556	-0.327124	0.752221	0.880628
Loss	HNSC	PTEN_CASP8	2.15264	24.0705	6.84931	9.98043	1.36986	0.195695	1.17417	1.6493	0.134344	0.413003
Loss	HNSC	ZNF750_KDM6A	3.32681	12.1331	18.7867	3.13111	1.17417	0	1.17417	-0.798253	0.436551	0.670376
Loss	HNSC	CYLD_PIK3CA	2.15264	17.4168	21.5264	16.8297	1.95695	0	1.95695	-0.983326	0.398194	0.66471
Loss	HNSC	CYLD_RB1	2.15264	17.4168	21.5264	2.73973	1.95695	0	1.95695	-2.55346	0.0349768	0.231438
Loss	HNSC	TP53_CASP8	67.319	24.4618	11.7417	9.98043	18.591	1.17417	17.4168	0.542599	0.389648	0.660407
Loss	HNSC	CYLD_KDM6A	2.15264	17.4168	21.5264	3.13111	1.95695	0	1.95695	-1.76774	0.143364	0.42422
Loss	HNSC	PTEN_TGFBR2	2.15264	24.0705	6.84931	4.50098	1.36986	0.195695	1.17417	0.628594	0.545026	0.745536
Loss	HNSC	AJUBA_TP53	5.67515	14.4814	28.9628	67.319	1.56556	1.56556	0	0.760186	0.394395	0.662995
Loss	HNSC	CYLD_NSD1	2.15264	17.4168	21.5264	11.1546	1.95695	0	1.95695	-1.54495	0.184951	0.480196
Loss	HNSC	NSD1_EPHA2	11.1546	37.182	7.4364	4.10959	6.65362	0.195695	6.45793	-0.605566	0.423686	0.670302
Loss	HNSC	TP53_FAT1	67.319	24.4618	11.7417	21.7221	18.591	3.13111	15.4599	0.106138	0.834383	0.918465
Loss	HNSC	NSD1_NFE2L2	11.1546	37.182	7.4364	5.28376	6.65362	0.587084	6.06654	-0.338966	0.604152	0.789475
Loss	HNSC	TP53_ARID2	67.319	24.4618	11.7417	3.32681	18.591	0.195695	18.3953	-0.624669	0.442817	0.671249
Loss	HNSC	ZNF750_KMT2D	3.32681	12.1331	18.7867	14.09	1.17417	0.195695	0.978474	-0.214404	0.781755	0.890059
Loss	HNSC	NSD1_TP53	11.1546	37.182	7.4364	67.319	6.65362	5.67515	0.978474	-0.068669	0.884688	0.956809
Loss	HNSC	PTEN_FBXW7	2.15264	24.0705	6.84931	6.45793	1.36986	0	1.36986	-0.434577	0.696194	0.849311
Loss	HNSC	AJUBA_NFE2L2	5.67515	14.4814	28.9628	5.28376	1.56556	0.391389	1.17417	-0.822056	0.288509	0.574006
Loss	HNSC	CYLD_CUL3	2.15264	17.4168	21.5264	3.13111	1.95695	0	1.95695	-1.82919	0.127045	0.407196
Loss	HNSC	AJUBA_HUWE1	5.67515	14.4814	28.9628	8.80626	1.56556	0	1.56556	-0.314836	0.749299	0.878943
Loss	HNSC	NSD1_KMT2D	11.1546	37.182	7.4364	14.09	6.65362	1.17417	5.47945	0.527251	0.357318	0.648237
Loss	HNSC	AJUBA_MYH9	5.67515	14.4814	28.9628	4.10959	1.56556	0	1.56556	0.607498	0.606934	0.79149
Loss	HNSC	CYLD_AJUBA	2.15264	17.4168	21.5264	5.67515	1.95695	0	1.95695	-2.27936	0.0569078	0.273331
Loss	HNSC	PTEN_NSD1	2.15264	24.0705	6.84931	11.1546	1.36986	0.195695	1.17417	-0.65602	0.448558	0.673197
Loss	HNSC	AJUBA_FLNA	5.67515	14.4814	28.9628	3.13111	1.56556	0	1.56556	-0.467027	0.678007	0.834731
Loss	HNSC	AJUBA_FAT1	5.67515	14.4814	28.9628	21.7221	1.56556	0.195695	1.36986	-0.910227	0.218451	0.508673
Loss	HNSC	PTEN_ZNF750	2.15264	24.0705	6.84931	3.32681	1.36986	0	1.36986	-1.0216	0.367776	0.653343
Loss	HNSC	AJUBA_ARID2	5.67515	14.4814	28.9628	3.32681	1.56556	0	1.56556	0.462219	0.696132	0.849285
Loss	HNSC	NSD1_NOTCH1	11.1546	37.182	7.4364	16.6341	6.65362	0.587084	6.06654	-0.599312	0.261646	0.561684
Loss	HNSC	NSD1_HUWE1	11.1546	37.182	7.4364	8.80626	6.65362	0	6.65362	-0.609536	0.491201	0.710082
Loss	HNSC	CYLD_MYH9	2.15264	17.4168	21.5264	4.10959	1.95695	0.195695	1.76125	-0.111554	0.923207	0.97548
Loss	HNSC	PTEN_TP53	2.15264	24.0705	6.84931	67.319	1.36986	0.782779	0.587084	-0.680486	0.37806	0.655337
Loss	HNSC	CYLD_FLNA	2.15264	17.4168	21.5264	3.13111	1.95695	0	1.95695	-0.881991	0.484962	0.704803
Loss	HNSC	ZNF750_EPHA2	3.32681	12.1331	18.7867	4.10959	1.17417	0.195695	0.978474	1.30147	0.227554	0.516838
Loss	HNSC	PTEN_EPHA2	2.15264	24.0705	6.84931	4.10959	1.36986	0	1.36986	-0.482147	0.670902	0.828537
Loss	HNSC	ZNF750_HUWE1	3.32681	12.1331	18.7867	8.80626	1.17417	0.195695	0.978474	-0.01981	0.980556	0.993319
Loss	HNSC	CYLD_EPHA2	2.15264	17.4168	21.5264	4.10959	1.95695	0	1.95695	-1.34437	0.261747	0.56178
Loss	HNSC	NSD1_ARID2	11.1546	37.182	7.4364	3.32681	6.65362	0.195695	6.45793	-0.640123	0.437236	0.670436
Loss	HNSC	CYLD_EP300	2.15264	17.4168	21.5264	7.04501	1.95695	0.587084	1.36986	0.395708	0.704669	0.852619
Loss	HNSC	CYLD_TGFBR2	2.15264	17.4168	21.5264	4.50098	1.95695	0	1.95695	-0.836073	0.49433	0.712604
Loss	HNSC	TP53_CYLD	67.319	24.4618	11.7417	2.15264	18.591	0.195695	18.3953	-0.56601	0.484222	0.704133
Loss	HNSC	TP53_RAC1	67.319	24.4618	11.7417	2.54403	18.591	0.195695	18.3953	-0.013162	0.989057	0.995043
Loss	HNSC	NSD1_CDKN2A	11.1546	37.182	7.4364	19.5695	6.65362	1.17417	5.47945	0.299363	0.633043	0.80739
Loss	HNSC	PTEN_CDKN2A	2.15264	24.0705	6.84931	19.5695	1.36986	0	1.36986	-0.196978	0.857325	0.938089
Loss	HNSC	ZNF750_CDKN2A	3.32681	12.1331	18.7867	19.5695	1.17417	0	1.17417	-0.566385	0.533368	0.73742
Loss	HNSC	CYLD_FBXW7	2.15264	17.4168	21.5264	6.45793	1.95695	0	1.95695	-1.39681	0.237651	0.53012
Loss	HNSC	AJUBA_ZNF750	5.67515	14.4814	28.9628	3.32681	1.56556	0	1.56556	-0.280839	0.794801	0.898076
Loss	HNSC	ZNF750_CASP8	3.32681	12.1331	18.7867	9.98043	1.17417	0	1.17417	1.13109	0.321447	0.612539
Loss	HNSC	CYLD_CDKN2A	2.15264	17.4168	21.5264	19.5695	1.95695	0	1.95695	-1.12958	0.330295	0.621365
Loss	HNSC	ZNF750_FAT1	3.32681	12.1331	18.7867	21.7221	1.17417	0	1.17417	-0.214742	0.814894	0.906206
Loss	HNSC	PTEN_PIK3CA	2.15264	24.0705	6.84931	16.8297	1.36986	0.195695	1.17417	-0.367034	0.668624	0.826751
Loss	HNSC	NSD1_FBXW7	11.1546	37.182	7.4364	6.45793	6.65362	0.782779	5.87084	0.58708	0.486712	0.706354
Loss	HNSC	AJUBA_HRAS	5.67515	14.4814	28.9628	5.87084	1.56556	0	1.56556	-0.330504	0.744866	0.876023
Loss	HNSC	PTEN_CUL3	2.15264	24.0705	6.84931	3.13111	1.36986	0	1.36986	-1.822	0.111031	0.384908
Loss	HNSC	PTEN_EP300	2.15264	24.0705	6.84931	7.04501	1.36986	0	1.36986	-0.911731	0.368098	0.653438
Loss	HNSC	ZNF750_MYH9	3.32681	12.1331	18.7867	4.10959	1.17417	0	1.17417	-0.236459	0.819634	0.909297
Loss	HNSC	ZNF750_HRAS	3.32681	12.1331	18.7867	5.87084	1.17417	0	1.17417	0.988197	0.402795	0.666514
Loss	HNSC	AJUBA_NOTCH1	5.67515	14.4814	28.9628	16.6341	1.56556	0	1.56556	-0.77038	0.405128	0.667397
Loss	HNSC	NSD1_RB1	11.1546	37.182	7.4364	2.73973	6.65362	0.391389	6.26223	-0.016711	0.98567	0.994261
Loss	HNSC	TP53_RASA1	67.319	24.4618	11.7417	3.13111	18.591	0.978474	17.6125	-0.387389	0.646156	0.811589
Loss	HNSC	ZNF750_ARID2	3.32681	12.1331	18.7867	3.32681	1.17417	0	1.17417	-0.035811	0.973511	0.992535
Loss	HNSC	CYLD_KEAP1	2.15264	17.4168	21.5264	3.91389	1.95695	0	1.95695	-1.01281	0.408813	0.668617
Loss	HNSC	TP53_HUWE1	67.319	24.4618	11.7417	8.80626	18.591	0.782779	17.8082	-0.473424	0.368563	0.653557
Loss	HNSC	PTEN_KEAP1	2.15264	24.0705	6.84931	3.91389	1.36986	0	1.36986	-1.69405	0.0965403	0.373753
Loss	HNSC	NSD1_EP300	11.1546	37.182	7.4364	7.04501	6.65362	0.391389	6.26223	0.200009	0.77088	0.885416
Loss	HNSC	PTEN_KDM6A	2.15264	24.0705	6.84931	3.13111	1.36986	0	1.36986	-0.728772	0.522999	0.73352
Loss	HNSC	CYLD_ARID2	2.15264	17.4168	21.5264	3.32681	1.95695	0	1.95695	-0.717098	0.569173	0.766465
Loss	HNSC	NSD1_FAT1	11.1546	37.182	7.4364	21.7221	6.65362	1.36986	5.28376	0.020427	0.966668	0.992712
Loss	HNSC	TP53_PTEN	67.319	24.4618	11.7417	2.15264	18.591	0.195695	18.3953	0.117607	0.904523	0.967033
Loss	HNSC	AJUBA_EPHA2	5.67515	14.4814	28.9628	4.10959	1.56556	0	1.56556	-1.36258	0.184408	0.479165
Loss	HNSC	NSD1_CUL3	11.1546	37.182	7.4364	3.13111	6.65362	0.587084	6.06654	-0.639136	0.363	0.65153
Loss	HNSC	AJUBA_RAC1	5.67515	14.4814	28.9628	2.54403	1.56556	0	1.56556	-0.013712	0.990504	0.995413
Loss	HNSC	CYLD_TP53	2.15264	17.4168	21.5264	67.319	1.95695	0.391389	1.56556	-1.30898	0.191853	0.491975
Loss	HNSC	AJUBA_PTEN	5.67515	14.4814	28.9628	2.15264	1.56556	0.195695	1.36986	-0.09626	0.926216	0.97719
Loss	HNSC	ZNF750_TP53	3.32681	12.1331	18.7867	67.319	1.17417	0.391389	0.782779	-1.24016	0.0784703	0.335185
Loss	HNSC	TP53_FBXW7	67.319	24.4618	11.7417	6.45793	18.591	1.56556	17.0254	0.533598	0.411353	0.669179
Loss	HNSC	CYLD_ZNF750	2.15264	17.4168	21.5264	3.32681	1.95695	0	1.95695	-1.81406	0.12752	0.407691
Loss	HNSC	ZNF750_FBXW7	3.32681	12.1331	18.7867	6.45793	1.17417	0.195695	0.978474	-0.038984	0.964086	0.992396
Loss	HNSC	NSD1_CASP8	11.1546	37.182	7.4364	9.98043	6.65362	0.195695	6.45793	1.15997	0.215595	0.507495
Loss	HNSC	TP53_PIK3CA	67.319	24.4618	11.7417	16.8297	18.591	1.76125	16.8297	-0.567878	0.177906	0.467044
Loss	HNSC	ZNF750_KEAP1	3.32681	12.1331	18.7867	3.91389	1.17417	0	1.17417	-0.802713	0.42377	0.670309
Loss	HNSC	CYLD_RASA1	2.15264	17.4168	21.5264	3.13111	1.95695	0	1.95695	-1.6909	0.160784	0.448701
Loss	HNSC	NSD1_CYLD	11.1546	37.182	7.4364	2.15264	6.65362	0	6.65362	0.077606	0.945001	0.985272
Loss	HNSC	PTEN_HRAS	2.15264	24.0705	6.84931	5.87084	1.36986	0	1.36986	1.39054	0.284073	0.570988
Loss	HNSC	AJUBA_NSD1	5.67515	14.4814	28.9628	11.1546	1.56556	0.391389	1.17417	-0.07214	0.926469	0.977347
Loss	HNSC	ZNF750_NOTCH1	3.32681	12.1331	18.7867	16.6341	1.17417	0.195695	0.978474	0.584845	0.485875	0.705618
Loss	HNSC	ZNF750_CYLD	3.32681	12.1331	18.7867	2.15264	1.17417	0	1.17417	-0.106855	0.926614	0.977438
Loss	HNSC	CYLD_CASP8	2.15264	17.4168	21.5264	9.98043	1.95695	0	1.95695	0.1165	0.925804	0.976937
Loss	HNSC	TP53_MYH9	67.319	24.4618	11.7417	4.10959	18.591	0.587084	18.0039	-0.84471	0.21835	0.508628
Loss	HNSC	TP53_NOTCH1	67.319	24.4618	11.7417	16.6341	18.591	3.13111	15.4599	0.22863	0.605895	0.790767
Loss	HNSC	AJUBA_EP300	5.67515	14.4814	28.9628	7.04501	1.56556	0	1.56556	-0.16691	0.871694	0.948636
Loss	HNSC	NSD1_FLNA	11.1546	37.182	7.4364	3.13111	6.65362	0.195695	6.45793	-1.17213	0.135874	0.414525
Loss	HNSC	PTEN_MYH9	2.15264	24.0705	6.84931	4.10959	1.36986	0.195695	1.17417	0.237609	0.817743	0.908057
Loss	HNSC	PTEN_NFE2L2	2.15264	24.0705	6.84931	5.28376	1.36986	0	1.36986	-0.642102	0.564977	0.76357
Loss	HNSC	NSD1_TGFBR2	11.1546	37.182	7.4364	4.50098	6.65362	0.391389	6.26223	0.590346	0.452817	0.675381
Loss	HNSC	NSD1_KDM6A	11.1546	37.182	7.4364	3.13111	6.65362	0.391389	6.26223	-1.18316	0.105974	0.378285
Loss	HNSC	ZNF750_NSD1	3.32681	12.1331	18.7867	11.1546	1.17417	0.391389	0.782779	0.355373	0.638614	0.809052
Loss	HNSC	ZNF750_PIK3CA	3.32681	12.1331	18.7867	16.8297	1.17417	0.391389	0.782779	0.575158	0.441934	0.671046
Loss	KIRC	PBRM1_SETD2	28.2051	85.2071	1.18343	9.46746	27.6134	5.52268	22.0907	-1.80897	0.0792149	0.338459
Loss	KIRC	PTEN_MTOR	2.36686	17.357	2.16962	6.1144	1.38067	0	1.38067	-0.627944	0.542899	0.743685
Loss	KIRC	PBRM1_MTOR	28.2051	85.2071	1.18343	6.1144	27.6134	3.15582	24.4576	-0.777978	0.436524	0.670373
Loss	KIRC	PTEN_SETD2	2.36686	17.357	2.16962	9.46746	1.38067	0.394477	0.986193	-0.242985	0.765619	0.884238
Loss	KIRC	PTEN_PBRM1	2.36686	17.357	2.16962	28.2051	1.38067	0.986193	0.394477	1.12368	0.158648	0.445932
Loss	KIRC	VHL_PTEN	32.3471	85.2071	1.38067	2.36686	29.783	0.788955	28.9941	-1.04934	0.225562	0.514496
Loss	KIRC	PBRM1_KDM5C	28.2051	85.2071	1.18343	3.74754	27.6134	2.16962	25.4438	-0.996149	0.346353	0.637554
Loss	KIRC	PTEN_VHL	2.36686	17.357	2.16962	32.3471	1.38067	0.197239	1.18343	-1.57318	0.0608118	0.278228
Loss	KIRC	PTEN_BAP1	2.36686	17.357	2.16962	6.70611	1.38067	0	1.38067	-1.12519	0.261038	0.561088
Loss	KIRC	PBRM1_PTEN	28.2051	85.2071	1.18343	2.36686	27.6134	0.986193	26.6272	-1.85879	0.0783298	0.334575
Loss	KIRC	VHL_MTOR	32.3471	85.2071	1.38067	6.1144	29.783	2.36686	27.4162	-0.457576	0.627246	0.804291
Loss	KIRC	VHL_SETD2	32.3471	85.2071	1.38067	9.46746	29.783	4.53649	25.2465	-0.15298	0.869316	0.947054
Loss	KIRC	PTEN_ATM	2.36686	17.357	2.16962	2.5641	1.38067	0	1.38067	-0.684543	0.552563	0.753106
Loss	KIRC	PBRM1_VHL	28.2051	85.2071	1.18343	32.3471	27.6134	14.9901	12.6233	0.371501	0.683384	0.840088
Loss	KIRC	VHL_ATM	32.3471	85.2071	1.38067	2.5641	29.783	1.38067	28.4024	-0.522559	0.635731	0.808314
Loss	KIRC	PBRM1_BAP1	28.2051	85.2071	1.18343	6.70611	27.6134	1.18343	26.43	-2.87164	0.0135694	0.162984
Loss	KIRC	PTEN_KDM5C	2.36686	17.357	2.16962	3.74754	1.38067	0	1.38067	-1.17456	0.25249	0.551269
Loss	KIRC	VHL_PBRM1	32.3471	85.2071	1.38067	28.2051	29.783	14.7929	14.9901	-0.351295	0.736383	0.869833
Loss	KIRC	VHL_KDM5C	32.3471	85.2071	1.38067	3.74754	29.783	1.57791	28.2051	-1.44928	0.132723	0.411709
Loss	KIRC	PBRM1_ATM	28.2051	85.2071	1.18343	2.5641	27.6134	1.18343	26.43	-1.81018	0.127044	0.407196
Loss	KIRC	VHL_BAP1	32.3471	85.2071	1.38067	6.70611	29.783	3.5503	26.2327	-0.620199	0.559131	0.758973
Loss	KIRP	CUL3_SMARCB1	3.62319	2.53623	15.942	2.17391	1.08696	0	1.08696	-0.983617	0.473391	0.693786
Loss	KIRP	BAP1_NF2	4.71014	9.42029	25	3.26087	2.17391	0.362319	1.81159	-0.869487	0.394921	0.663241
Loss	KIRP	CUL3_BAP1	3.62319	2.53623	15.942	4.71014	1.08696	0.362319	0.724638	0.043069	0.973235	0.992535
Loss	KIRP	BAP1_MET	4.71014	9.42029	25	7.97101	2.17391	0	2.17391	-0.640332	0.563269	0.762269
Loss	KIRP	NF2_SETD2	3.26087	21.0145	1.81159	6.15942	2.89855	0.724638	2.17391	-1.48221	0.162068	0.45006
Loss	KIRP	BAP1_SMARCB1	4.71014	9.42029	25	2.17391	2.17391	0	2.17391	-0.324938	0.806768	0.902633
Loss	KIRP	NF2_KDM6A	3.26087	21.0145	1.81159	3.26087	2.89855	0	2.89855	-0.408661	0.764927	0.884136
Loss	KIRP	CUL3_KDM6A	3.62319	2.53623	15.942	3.26087	1.08696	0	1.08696	-0.721284	0.596966	0.784175
Loss	KIRP	NF2_BAP1	3.26087	21.0145	1.81159	4.71014	2.89855	0.724638	2.17391	0.041749	0.970797	0.992647
Loss	KIRP	CUL3_MET	3.62319	2.53623	15.942	7.97101	1.08696	0	1.08696	-1.58883	0.176511	0.464944
Loss	KIRP	CUL3_SETD2	3.62319	2.53623	15.942	6.15942	1.08696	0	1.08696	-1.01616	0.424233	0.670342
Loss	KIRP	NF2_SMARCB1	3.26087	21.0145	1.81159	2.17391	2.89855	0	2.89855	-2.86266	0.0240572	0.218438
Loss	KIRP	NF2_MET	3.26087	21.0145	1.81159	7.97101	2.89855	0	2.89855	-0.649563	0.596938	0.784156
Loss	KIRP	CUL3_NF2	3.62319	2.53623	15.942	3.26087	1.08696	0	1.08696	-0.799177	0.558548	0.758494
Loss	KIRP	BAP1_KDM6A	4.71014	9.42029	25	3.26087	2.17391	0	2.17391	-0.457982	0.7315	0.866536
Loss	KIRP	NF2_CUL3	3.26087	21.0145	1.81159	3.62319	2.89855	0	2.89855	-1.59654	0.193256	0.494264
Loss	KIRP	BAP1_SETD2	4.71014	9.42029	25	6.15942	2.17391	0.362319	1.81159	-1.18273	0.202494	0.502551
Loss	KIRP	BAP1_CUL3	4.71014	9.42029	25	3.62319	2.17391	0.362319	1.81159	-0.038696	0.972468	0.992552
Loss	LAML	TP53_IDH1	4.7619	6.87831	0.529101	2.1164	2.1164	0	2.1164	-0.848503	0.53307	0.737285
Loss	LAML	PTPDC1_FLT3	2.1164	1.5873	0.529101	3.7037	0.529101	0	0.529101	-0.914703	0.528594	0.735251
Loss	LAML	TP53_PTPDC1	4.7619	6.87831	0.529101	2.1164	2.1164	0.529101	1.5873	-0.570265	0.661339	0.820991
Loss	LAML	RUNX1_PTPDC1	4.7619	1.0582	4.2328	2.1164	0.529101	0	0.529101	-1.97303	0.162026	0.450022
Loss	LAML	TP53_NPM1	4.7619	6.87831	0.529101	4.7619	2.1164	0	2.1164	-0.336748	0.801982	0.900821
Loss	LAML	RUNX1_FLT3	4.7619	1.0582	4.2328	3.7037	0.529101	0	0.529101	-0.673947	0.644083	0.810939
Loss	LAML	TP53_KRAS	4.7619	6.87831	0.529101	3.1746	2.1164	0	2.1164	-1.27994	0.310368	0.603764
Loss	LAML	PTPDC1_NPM1	2.1164	1.5873	0.529101	4.7619	0.529101	0	0.529101	-0.748789	0.604887	0.790029
Loss	LAML	PTPDC1_IDH2	2.1164	1.5873	0.529101	4.2328	0.529101	0	0.529101	-0.827365	0.56805	0.765721
Loss	LAML	PTPDC1_SF3B1	2.1164	1.5873	0.529101	2.1164	0.529101	0.529101	0	-0.440554	0.764859	0.884126
Loss	LAML	RUNX1_IDH2	4.7619	1.0582	4.2328	4.2328	0.529101	0	0.529101	-2.64713	0.0502404	0.268655
Loss	LAML	RUNX1_KRAS	4.7619	1.0582	4.2328	3.1746	0.529101	0	0.529101	-0.772615	0.597131	0.784284
Loss	LAML	TP53_DNMT3A	4.7619	6.87831	0.529101	4.7619	2.1164	0	2.1164	-0.415628	0.757283	0.882378
Loss	LAML	TP53_FLT3	4.7619	6.87831	0.529101	3.7037	2.1164	0	2.1164	-0.503265	0.708776	0.854048
Loss	LAML	RUNX1_DNMT3A	4.7619	1.0582	4.2328	4.7619	0.529101	0	0.529101	-1.17094	0.393108	0.662391
Loss	LAML	PTPDC1_SMC1A	2.1164	1.5873	0.529101	2.1164	0.529101	0	0.529101	-1.25907	0.389909	0.660574
Loss	LAML	PTPDC1_KRAS	2.1164	1.5873	0.529101	3.1746	0.529101	0	0.529101	-1.01315	0.486112	0.705827
Loss	LAML	RUNX1_NPM1	4.7619	1.0582	4.2328	4.7619	0.529101	0	0.529101	-0.507589	0.727103	0.863702
Loss	LAML	TP53_RUNX1	4.7619	6.87831	0.529101	4.7619	2.1164	0	2.1164	-0.336748	0.801982	0.900821
Loss	LAML	TP53_SMC1A	4.7619	6.87831	0.529101	2.1164	2.1164	0	2.1164	-0.848503	0.53307	0.737285
Loss	LAML	PTPDC1_TP53	2.1164	1.5873	0.529101	4.7619	0.529101	0.529101	0	-0.627996	0.648567	0.812479
Loss	LAML	PTPDC1_IDH1	2.1164	1.5873	0.529101	2.1164	0.529101	0	0.529101	-1.25907	0.389909	0.660574
Loss	LAML	TP53_IDH2	4.7619	6.87831	0.529101	4.2328	2.1164	0	2.1164	-0.415628	0.757283	0.882378
Loss	LAML	RUNX1_TP53	4.7619	1.0582	4.2328	4.7619	0.529101	0	0.529101	-1.8661	0.20301	0.502812
Loss	LAML	PTPDC1_ASXL1	2.1164	1.5873	0.529101	3.1746	0.529101	0	0.529101	-1.01315	0.486112	0.705827
Loss	LAML	RUNX1_IDH1	4.7619	1.0582	4.2328	2.1164	0.529101	0	0.529101	-1.76546	0.206057	0.504445
Loss	LAML	TP53_ASXL1	4.7619	6.87831	0.529101	3.1746	2.1164	0	2.1164	-1.27994	0.310368	0.603764
Loss	LAML	PTPDC1_RUNX1	2.1164	1.5873	0.529101	4.7619	0.529101	0	0.529101	-1.52092	0.268817	0.566444
Loss	LAML	PTPDC1_DNMT3A	2.1164	1.5873	0.529101	4.7619	0.529101	0	0.529101	-1.52092	0.268817	0.566444
Loss	LAML	RUNX1_ASXL1	4.7619	1.0582	4.2328	3.1746	0.529101	0	0.529101	-2.16117	0.114781	0.390728
Loss	LAML	TP53_SF3B1	4.7619	6.87831	0.529101	2.1164	2.1164	0.529101	1.5873	-0.362621	0.777909	0.887809
Loss	LAML	RUNX1_SF3B1	4.7619	1.0582	4.2328	2.1164	0.529101	0	0.529101	-1.18091	0.424923	0.67039
Loss	LAML	RUNX1_SMC1A	4.7619	1.0582	4.2328	2.1164	0.529101	0.529101	0	-0.408224	0.784669	0.892036
Loss	LGG	PTEN_NOTCH1	4.24242	22.0202	0.40404	7.27273	3.83838	0	3.83838	-0.983289	0.391006	0.661256
Loss	LGG	ARID1A_EGFR	3.23232	37.9798	2.62626	6.86869	2.22222	0	2.22222	0.27455	0.804606	0.90187
Loss	LGG	ARID1A_PIK3R1	3.23232	37.9798	2.62626	4.24242	2.22222	0.20202	2.0202	-0.573204	0.562091	0.761347
Loss	LGG	NF1_ARID2	5.65657	3.83838	3.43434	2.0202	1.21212	0	1.21212	-0.467265	0.696089	0.849268
Loss	LGG	NF1_EGFR	5.65657	3.83838	3.43434	6.86869	1.21212	0.40404	0.808081	0.748548	0.447575	0.672814
Loss	LGG	NF1_ZBTB20	5.65657	3.83838	3.43434	3.43434	1.21212	0.20202	1.0101	0.376458	0.728776	0.864755
Loss	LGG	PTEN_SMARCA4	4.24242	22.0202	0.40404	4.64647	3.83838	0	3.83838	-1.72656	0.118392	0.396339
Loss	LGG	ARID1A_IDH1	3.23232	37.9798	2.62626	77.1717	2.22222	2.0202	0.20202	-0.542707	0.569142	0.766445
Loss	LGG	ARID1A_NF1	3.23232	37.9798	2.62626	5.65657	2.22222	0	2.22222	-0.255237	0.816536	0.90726
Loss	LGG	NF1_TCF12	5.65657	3.83838	3.43434	2.82828	1.21212	0	1.21212	0.349352	0.786488	0.893175
Loss	LGG	NF1_ATRX	5.65657	3.83838	3.43434	37.1717	1.21212	0	1.21212	-0.660952	0.469885	0.690412
Loss	LGG	ARID1A_FUBP1	3.23232	37.9798	2.62626	8.88889	2.22222	0.40404	1.81818	-2.77938	0.0154405	0.180725
Loss	LGG	PTEN_NIPBL	4.24242	22.0202	0.40404	3.43434	3.83838	0	3.83838	-0.812387	0.503988	0.720792
Loss	LGG	PTEN_TP53	4.24242	22.0202	0.40404	47.8788	3.83838	0.20202	3.63636	-1.40399	0.117304	0.39475
Loss	LGG	NF1_PIK3R1	5.65657	3.83838	3.43434	4.24242	1.21212	0	1.21212	0.001694	0.998861	0.997943
Loss	LGG	PTEN_EGFR	4.24242	22.0202	0.40404	6.86869	3.83838	1.61616	2.22222	-1.61625	0.0877455	0.365942
Loss	LGG	NF1_NOTCH1	5.65657	3.83838	3.43434	7.27273	1.21212	0	1.21212	-0.707354	0.485128	0.704952
Loss	LGG	ARID1A_TP53	3.23232	37.9798	2.62626	47.8788	2.22222	0.40404	1.81818	0.429346	0.642078	0.81027
Loss	LGG	NF1_TP53	5.65657	3.83838	3.43434	47.8788	1.21212	0.40404	0.808081	-0.242355	0.760033	0.883046
Loss	LGG	PTEN_PIK3R1	4.24242	22.0202	0.40404	4.24242	3.83838	0	3.83838	-1.62137	0.156853	0.443382
Loss	LGG	NF1_CIC	5.65657	3.83838	3.43434	21.4141	1.21212	0	1.21212	0.786194	0.461348	0.682657
Loss	LGG	PTEN_FUBP1	4.24242	22.0202	0.40404	8.88889	3.83838	0	3.83838	-0.398106	0.73442	0.868483
Loss	LGG	PTEN_NF1	4.24242	22.0202	0.40404	5.65657	3.83838	1.41414	2.42424	-0.63677	0.493824	0.712193
Loss	LGG	ARID1A_IDH2	3.23232	37.9798	2.62626	4.24242	2.22222	0.20202	2.0202	-1.20573	0.230936	0.520857
Loss	LGG	ARID1A_NIPBL	3.23232	37.9798	2.62626	3.43434	2.22222	0.40404	1.81818	-0.583844	0.548407	0.74859
Loss	LGG	NF1_IDH1	5.65657	3.83838	3.43434	77.1717	1.21212	0	1.21212	-1.01273	0.279189	0.568718
Loss	LGG	PTEN_ZBTB20	4.24242	22.0202	0.40404	3.43434	3.83838	0	3.83838	-0.812387	0.503988	0.720792
Loss	LGG	ARID1A_PTEN	3.23232	37.9798	2.62626	4.24242	2.22222	0	2.22222	0.2998	0.791098	0.895941
Loss	LGG	NF1_ARID1A	5.65657	3.83838	3.43434	3.23232	1.21212	0	1.21212	0.349352	0.786488	0.893175
Loss	LGG	PTEN_ARID2	4.24242	22.0202	0.40404	2.0202	3.83838	0	3.83838	-1.20114	0.326496	0.617219
Loss	LGG	PTEN_IDH1	4.24242	22.0202	0.40404	77.1717	3.83838	0.20202	3.63636	-0.620691	0.530564	0.736138
Loss	LGG	ARID1A_PIK3CA	3.23232	37.9798	2.62626	7.87879	2.22222	0.606061	1.61616	-0.309704	0.73457	0.868583
Loss	LGG	NF1_FUBP1	5.65657	3.83838	3.43434	8.88889	1.21212	0	1.21212	-0.186949	0.867056	0.945534
Loss	LGG	PTEN_ATRX	4.24242	22.0202	0.40404	37.1717	3.83838	0	3.83838	-1.6115	0.117288	0.394725
Loss	LGG	NF1_SMARCA4	5.65657	3.83838	3.43434	4.64647	1.21212	0	1.21212	0.696975	0.587513	0.77799
Loss	LGG	ARID1A_ATRX	3.23232	37.9798	2.62626	37.1717	2.22222	0.20202	2.0202	0.454961	0.589502	0.77933
Loss	LGG	NF1_IDH2	5.65657	3.83838	3.43434	4.24242	1.21212	0	1.21212	0.075863	0.948967	0.987001
Loss	LGG	ARID1A_ARID2	3.23232	37.9798	2.62626	2.0202	2.22222	0	2.22222	-0.751477	0.47872	0.699047
Loss	LGG	ARID1A_SMARCA4	3.23232	37.9798	2.62626	4.64647	2.22222	0	2.22222	-0.955002	0.337187	0.628405
Loss	LGG	ARID1A_ZBTB20	3.23232	37.9798	2.62626	3.43434	2.22222	0	2.22222	-1.82046	0.108714	0.381913
Loss	LGG	ARID1A_CIC	3.23232	37.9798	2.62626	21.4141	2.22222	1.41414	0.808081	-2.57658	0.0216515	0.211309
Loss	LGG	NF1_PIK3CA	5.65657	3.83838	3.43434	7.87879	1.21212	0.20202	1.0101	0.673933	0.516541	0.730201
Loss	LGG	NF1_PTEN	5.65657	3.83838	3.43434	4.24242	1.21212	0.40404	0.808081	-0.126646	0.896638	0.963803
Loss	LGG	PTEN_CIC	4.24242	22.0202	0.40404	21.4141	3.83838	0	3.83838	-0.804904	0.450425	0.674029
Loss	LGG	PTEN_TCF12	4.24242	22.0202	0.40404	2.82828	3.83838	0	3.83838	-0.406844	0.757206	0.88236
Loss	LGG	PTEN_IDH2	4.24242	22.0202	0.40404	4.24242	3.83838	0	3.83838	-0.986192	0.402943	0.66657
Loss	LGG	ARID1A_NOTCH1	3.23232	37.9798	2.62626	7.27273	2.22222	0.40404	1.81818	-2.34725	0.00311949	0.01819
Loss	LGG	NF1_NIPBL	5.65657	3.83838	3.43434	3.43434	1.21212	0	1.21212	-0.080338	0.946068	0.98575
Loss	LGG	PTEN_PIK3CA	4.24242	22.0202	0.40404	7.87879	3.83838	0.20202	3.63636	-1.75614	0.0576809	0.273998
Loss	LGG	PTEN_ARID1A	4.24242	22.0202	0.40404	3.23232	3.83838	0	3.83838	-0.314444	0.810943	0.904079
Loss	LGG	ARID1A_TCF12	3.23232	37.9798	2.62626	2.82828	2.22222	0	2.22222	-0.662025	0.554813	0.755341
Loss	LIHC	TP53_PIK3CA	29.4944	58.7079	3.08989	2.80899	26.9663	0.561798	26.4045	-1.69267	0.0515029	0.270307
Loss	LIHC	RB1_TP53	4.77528	44.1011	3.65169	29.4944	4.21348	1.68539	2.52809	-1.84702	0.0416449	0.24669
Loss	LIHC	TSC2_NUP133	3.37079	28.3708	11.5169	2.52809	2.80899	0	2.80899	-1.01413	0.40292	0.666562
Loss	LIHC	RB1_CTNNB1	4.77528	44.1011	3.65169	25.8427	4.21348	0.561798	3.65169	-0.709223	0.408584	0.668552
Loss	LIHC	TP53_CDKN2A	29.4944	58.7079	3.08989	2.52809	26.9663	0.561798	26.4045	-0.863853	0.394797	0.663183
Loss	LIHC	TSC2_CDKN2A	3.37079	28.3708	11.5169	2.52809	2.80899	0	2.80899	0.153317	0.908255	0.968481
Loss	LIHC	BAP1_ARID1A	5.33708	17.4157	10.9551	7.58427	3.65169	0	3.65169	0.006149	0.99586	0.99696
Loss	LIHC	TP53_ARID2	29.4944	58.7079	3.08989	5.33708	26.9663	1.1236	25.8427	-0.646682	0.48133	0.701471
Loss	LIHC	KEAP1_CTNNB1	5.05618	22.7528	13.2022	25.8427	3.08989	0.561798	2.52809	-0.902653	0.197174	0.499178
Loss	LIHC	RB1_BRD7	4.77528	44.1011	3.65169	2.80899	4.21348	0.280899	3.93258	-0.048158	0.964726	0.992471
Loss	LIHC	BAP1_ALB	5.33708	17.4157	10.9551	12.6404	3.65169	0	3.65169	-1.85916	0.0525728	0.271192
Loss	LIHC	BAP1_RPS6KA3	5.33708	17.4157	10.9551	4.21348	3.65169	0	3.65169	-0.912709	0.422571	0.670215
Loss	LIHC	RB1_SMARCA4	4.77528	44.1011	3.65169	2.80899	4.21348	0.280899	3.93258	-1.70379	0.0908018	0.369776
Loss	LIHC	TSC2_ALB	3.37079	28.3708	11.5169	12.6404	2.80899	0	2.80899	-1.74199	0.0983556	0.373247
Loss	LIHC	RB1_BAP1	4.77528	44.1011	3.65169	5.33708	4.21348	0	4.21348	-1.82942	0.11023	0.383841
Loss	LIHC	RB1_IL6ST	4.77528	44.1011	3.65169	2.52809	4.21348	0	4.21348	-0.891177	0.451501	0.674587
Loss	LIHC	ARID2_EEF1A1	5.33708	11.5169	12.3596	2.80899	1.68539	0	1.68539	0.1346	0.910361	0.969142
Loss	LIHC	KEAP1_ARID1A	5.05618	22.7528	13.2022	7.58427	3.08989	0.280899	2.80899	-0.9464	0.243419	0.538441
Loss	LIHC	RB1_ARID1A	4.77528	44.1011	3.65169	7.58427	4.21348	0	4.21348	-1.72193	0.103643	0.375438
Loss	LIHC	ARID2_NUP133	5.33708	11.5169	12.3596	2.52809	1.68539	0	1.68539	-0.433314	0.711016	0.855091
Loss	LIHC	KEAP1_LZTR1	5.05618	22.7528	13.2022	3.37079	3.08989	0.280899	2.80899	-0.727084	0.486706	0.706349
Loss	LIHC	BAP1_BRD7	5.33708	17.4157	10.9551	2.80899	3.65169	0	3.65169	-0.083076	0.948912	0.986979
Loss	LIHC	BRD7_RB1	2.80899	39.0449	5.33708	4.77528	2.24719	0.280899	1.96629	-0.836274	0.425827	0.670449
Loss	LIHC	BAP1_CDKN2A	5.33708	17.4157	10.9551	2.52809	3.65169	0	3.65169	-0.160505	0.901642	0.96598
Loss	LIHC	KEAP1_RB1	5.05618	22.7528	13.2022	4.77528	3.08989	0	3.08989	-1.61942	0.106584	0.379085
Loss	LIHC	BRD7_TP53	2.80899	39.0449	5.33708	29.4944	2.24719	0.561798	1.68539	-1.21279	0.166389	0.452927
Loss	LIHC	KEAP1_NUP133	5.05618	22.7528	13.2022	2.52809	3.08989	0	3.08989	-0.491226	0.672664	0.829942
Loss	LIHC	TSC2_SMARCA4	3.37079	28.3708	11.5169	2.80899	2.80899	0	2.80899	-2.50265	0.0309408	0.224265
Loss	LIHC	ARID2_CTNNB1	5.33708	11.5169	12.3596	25.8427	1.68539	0.842697	0.842697	0.032103	0.963598	0.992341
Loss	LIHC	BRD7_SMARCA4	2.80899	39.0449	5.33708	2.80899	2.24719	0	2.24719	-1.47406	0.216925	0.508023
Loss	LIHC	ARID2_TP53	5.33708	11.5169	12.3596	29.4944	1.68539	0.842697	0.842697	0.791473	0.311368	0.604516
Loss	LIHC	KEAP1_BAP1	5.05618	22.7528	13.2022	5.33708	3.08989	0.561798	2.52809	0.973556	0.350784	0.641913
Loss	LIHC	ARID2_DHX9	5.33708	11.5169	12.3596	3.08989	1.68539	0	1.68539	-0.494402	0.650218	0.813278
Loss	LIHC	RB1_PIK3CA	4.77528	44.1011	3.65169	2.80899	4.21348	0	4.21348	-2.5582	0.0313817	0.224541
Loss	LIHC	BRD7_ARID1A	2.80899	39.0449	5.33708	7.58427	2.24719	0.561798	1.68539	0.061526	0.950762	0.987837
Loss	LIHC	TSC2_NFE2L2	3.37079	28.3708	11.5169	2.80899	2.80899	0	2.80899	-1.27879	0.278361	0.568629
Loss	LIHC	BRD7_NUP133	2.80899	39.0449	5.33708	2.52809	2.24719	0	2.24719	-0.767641	0.521939	0.733101
Loss	LIHC	BAP1_KEAP1	5.33708	17.4157	10.9551	5.05618	3.65169	0.280899	3.37079	-1.04879	0.246166	0.542469
Loss	LIHC	ARID2_RB1	5.33708	11.5169	12.3596	4.77528	1.68539	0	1.68539	0.945758	0.463236	0.684293
Loss	LIHC	BAP1_NFE2L2	5.33708	17.4157	10.9551	2.80899	3.65169	0	3.65169	-1.27072	0.26858	0.566347
Loss	LIHC	TSC2_LZTR1	3.37079	28.3708	11.5169	3.37079	2.80899	0.280899	2.52809	-0.667933	0.539155	0.740689
Loss	LIHC	TP53_IL6ST	29.4944	58.7079	3.08989	2.52809	26.9663	0.280899	26.6854	-0.730134	0.501583	0.718807
Loss	LIHC	TSC2_RPS6KA3	3.37079	28.3708	11.5169	4.21348	2.80899	0	2.80899	-2.3098	0.0347222	0.230851
Loss	LIHC	TP53_RB1	29.4944	58.7079	3.08989	4.77528	26.9663	1.96629	25	-1.12507	0.155286	0.441114
Loss	LIHC	ARID2_CDKN2A	5.33708	11.5169	12.3596	2.52809	1.68539	0	1.68539	0.644649	0.618831	0.798844
Loss	LIHC	BRD7_KEAP1	2.80899	39.0449	5.33708	5.05618	2.24719	0	2.24719	-0.732628	0.527688	0.734932
Loss	LIHC	KEAP1_AXIN1	5.05618	22.7528	13.2022	7.02247	3.08989	0	3.08989	-0.086794	0.93785	0.982492
Loss	LIHC	TSC2_BAP1	3.37079	28.3708	11.5169	5.33708	2.80899	0	2.80899	-1.62565	0.158052	0.445099
Loss	LIHC	TSC2_TP53	3.37079	28.3708	11.5169	29.4944	2.80899	1.68539	1.1236	-0.203593	0.80877	0.903276
Loss	LIHC	TP53_ARID1A	29.4944	58.7079	3.08989	7.58427	26.9663	1.96629	25	-0.651532	0.373969	0.654275
Loss	LIHC	KEAP1_DHX9	5.05618	22.7528	13.2022	3.08989	3.08989	0.280899	2.80899	0.060429	0.95417	0.989687
Loss	LIHC	KEAP1_BRD7	5.05618	22.7528	13.2022	2.80899	3.08989	0	3.08989	-0.873233	0.441169	0.670901
Loss	LIHC	RB1_RPS6KA3	4.77528	44.1011	3.65169	4.21348	4.21348	0.280899	3.93258	-1.02968	0.28824	0.573777
Loss	LIHC	KEAP1_TP53	5.05618	22.7528	13.2022	29.4944	3.08989	1.68539	1.40449	-0.295648	0.657728	0.818363
Loss	LIHC	TSC2_DHX9	3.37079	28.3708	11.5169	3.08989	2.80899	0	2.80899	-1.28613	0.27113	0.567343
Loss	LIHC	KEAP1_APOB	5.05618	22.7528	13.2022	8.42697	3.08989	0	3.08989	-1.20661	0.20593	0.504391
Loss	LIHC	BAP1_ARID2	5.33708	17.4157	10.9551	5.33708	3.65169	0	3.65169	-0.711033	0.530694	0.7362
Loss	LIHC	BRD7_AXIN1	2.80899	39.0449	5.33708	7.02247	2.24719	0.842697	1.40449	-1.02643	0.31231	0.605211
Loss	LIHC	ARID2_BRD7	5.33708	11.5169	12.3596	2.80899	1.68539	0	1.68539	-0.887725	0.40004	0.665469
Loss	LIHC	ARID2_IL6ST	5.33708	11.5169	12.3596	2.52809	1.68539	0	1.68539	0.644649	0.618831	0.798844
Loss	LIHC	TSC2_ACVR2A	3.37079	28.3708	11.5169	2.80899	2.80899	0	2.80899	-1.3578	0.258693	0.558635
Loss	LIHC	ARID2_AXIN1	5.33708	11.5169	12.3596	7.02247	1.68539	0	1.68539	-0.88425	0.376042	0.65475
Loss	LIHC	BRD7_CDKN2A	2.80899	39.0449	5.33708	2.52809	2.24719	0	2.24719	0.031269	0.97986	0.993214
Loss	LIHC	ARID2_ALB	5.33708	11.5169	12.3596	12.6404	1.68539	0.561798	1.1236	0.816186	0.389493	0.660307
Loss	LIHC	TP53_TSC2	29.4944	58.7079	3.08989	3.37079	26.9663	1.40449	25.5618	-2.4539	0.0043112	0.032821
Loss	LIHC	TP53_ACVR2A	29.4944	58.7079	3.08989	2.80899	26.9663	0.561798	26.4045	-1.53683	0.1191	0.397296
Loss	LIHC	ARID2_ARID1A	5.33708	11.5169	12.3596	7.58427	1.68539	0	1.68539	0.346628	0.763016	0.883819
Loss	LIHC	TP53_APOB	29.4944	58.7079	3.08989	8.42697	26.9663	2.24719	24.7191	-1.48177	0.0276863	0.223982
Loss	LIHC	KEAP1_TSC2	5.05618	22.7528	13.2022	3.37079	3.08989	0	3.08989	-1.01279	0.368588	0.653563
Loss	LIHC	RB1_LZTR1	4.77528	44.1011	3.65169	3.37079	4.21348	0	4.21348	-0.955233	0.413944	0.669438
Loss	LIHC	BAP1_TP53	5.33708	17.4157	10.9551	29.4944	3.65169	0.280899	3.37079	-1.09457	0.187559	0.484632
Loss	LIHC	TSC2_BRD7	3.37079	28.3708	11.5169	2.80899	2.80899	0	2.80899	-1.39123	0.240268	0.533748
Loss	LIHC	TSC2_CTNNB1	3.37079	28.3708	11.5169	25.8427	2.80899	0	2.80899	-0.972156	0.353567	0.644698
Loss	LIHC	RB1_EEF1A1	4.77528	44.1011	3.65169	2.80899	4.21348	0	4.21348	-0.891177	0.451501	0.674587
Loss	LIHC	TP53_DHX9	29.4944	58.7079	3.08989	3.08989	26.9663	0.561798	26.4045	-1.05507	0.256313	0.556014
Loss	LIHC	ARID2_ACVR2A	5.33708	11.5169	12.3596	2.80899	1.68539	0	1.68539	-0.028866	0.980822	0.99336
Loss	LIHC	TP53_EEF1A1	29.4944	58.7079	3.08989	2.80899	26.9663	1.40449	25.5618	-0.514688	0.601704	0.787587
Loss	LIHC	BRD7_EEF1A1	2.80899	39.0449	5.33708	2.80899	2.24719	0	2.24719	-0.055768	0.96417	0.992406
Loss	LIHC	TSC2_KEAP1	3.37079	28.3708	11.5169	5.05618	2.80899	0	2.80899	-0.442961	0.710614	0.854899
Loss	LIHC	RB1_DHX9	4.77528	44.1011	3.65169	3.08989	4.21348	0	4.21348	-2.07825	0.0582856	0.274682
Loss	LIHC	TP53_AXIN1	29.4944	58.7079	3.08989	7.02247	26.9663	1.40449	25.5618	-0.505253	0.56688	0.764926
Loss	LIHC	BAP1_APOB	5.33708	17.4157	10.9551	8.42697	3.65169	0	3.65169	0.022099	0.985189	0.99416
Loss	LIHC	KEAP1_EEF1A1	5.05618	22.7528	13.2022	2.80899	3.08989	0	3.08989	-0.393509	0.734179	0.868323
Loss	LIHC	TSC2_EEF1A1	3.37079	28.3708	11.5169	2.80899	2.80899	0	2.80899	-0.803814	0.504328	0.721063
Loss	LIHC	ARID2_APOB	5.33708	11.5169	12.3596	8.42697	1.68539	0	1.68539	-0.418223	0.674621	0.831553
Loss	LIHC	KEAP1_NFE2L2	5.05618	22.7528	13.2022	2.80899	3.08989	0	3.08989	0.490129	0.704409	0.852538
Loss	LIHC	KEAP1_CDKN2A	5.05618	22.7528	13.2022	2.52809	3.08989	0	3.08989	-0.778895	0.475958	0.696361
Loss	LIHC	KEAP1_IL6ST	5.05618	22.7528	13.2022	2.52809	3.08989	0	3.08989	-0.181018	0.879887	0.953796
Loss	LIHC	BRD7_LZTR1	2.80899	39.0449	5.33708	3.37079	2.24719	0	2.24719	-1.19801	0.313377	0.606021
Loss	LIHC	ARID2_RPS6KA3	5.33708	11.5169	12.3596	4.21348	1.68539	0	1.68539	-0.700905	0.503922	0.72074
Loss	LIHC	TP53_BRD7	29.4944	58.7079	3.08989	2.80899	26.9663	0.842697	26.1236	-0.862712	0.375415	0.654568
Loss	LIHC	TP53_SMARCA4	29.4944	58.7079	3.08989	2.80899	26.9663	1.1236	25.8427	-1.18655	0.206064	0.504447
Loss	LIHC	TP53_LZTR1	29.4944	58.7079	3.08989	3.37079	26.9663	0.561798	26.4045	-1.99223	0.0183894	0.200573
Loss	LIHC	RB1_AXIN1	4.77528	44.1011	3.65169	7.02247	4.21348	0.280899	3.93258	-0.329575	0.747005	0.87744
Loss	LIHC	BAP1_PIK3CA	5.33708	17.4157	10.9551	2.80899	3.65169	0	3.65169	-0.58749	0.623385	0.801974
Loss	LIHC	TP53_KEAP1	29.4944	58.7079	3.08989	5.05618	26.9663	1.96629	25	-0.31152	0.698996	0.850424
Loss	LIHC	BRD7_PIK3CA	2.80899	39.0449	5.33708	2.80899	2.24719	0	2.24719	-0.654928	0.583273	0.775098
Loss	LIHC	KEAP1_ARID2	5.05618	22.7528	13.2022	5.33708	3.08989	0	3.08989	-0.139244	0.901751	0.966021
Loss	LIHC	RB1_KEAP1	4.77528	44.1011	3.65169	5.05618	4.21348	0.280899	3.93258	-0.954542	0.35919	0.64961
Loss	LIHC	BAP1_LZTR1	5.33708	17.4157	10.9551	3.37079	3.65169	0.561798	3.08989	-1.21315	0.169381	0.455245
Loss	LIHC	KEAP1_SMARCA4	5.05618	22.7528	13.2022	2.80899	3.08989	0	3.08989	-0.603508	0.605297	0.790333
Loss	LIHC	BAP1_SMARCA4	5.33708	17.4157	10.9551	2.80899	3.65169	0.280899	3.37079	-1.01155	0.350908	0.642033
Loss	LIHC	ARID2_NFE2L2	5.33708	11.5169	12.3596	2.80899	1.68539	0	1.68539	-1.67541	0.0960785	0.373822
Loss	LIHC	KEAP1_RPS6KA3	5.05618	22.7528	13.2022	4.21348	3.08989	0.280899	2.80899	0.39331	0.705046	0.852735
Loss	LIHC	TSC2_AXIN1	3.37079	28.3708	11.5169	7.02247	2.80899	0.561798	2.24719	-2.46237	0.0228783	0.214648
Loss	LIHC	BRD7_CTNNB1	2.80899	39.0449	5.33708	25.8427	2.24719	0.561798	1.68539	0.22749	0.796935	0.899022
Loss	LIHC	ARID2_LZTR1	5.33708	11.5169	12.3596	3.37079	1.68539	0	1.68539	-0.028866	0.980822	0.99336
Loss	LIHC	TP53_BAP1	29.4944	58.7079	3.08989	5.33708	26.9663	0.280899	26.6854	-1.80807	0.0344658	0.230261
Loss	LIHC	RB1_APOB	4.77528	44.1011	3.65169	8.42697	4.21348	0.561798	3.65169	-1.09384	0.217508	0.508261
Loss	LIHC	ARID2_KEAP1	5.33708	11.5169	12.3596	5.05618	1.68539	0	1.68539	0.128505	0.911272	0.969408
Loss	LIHC	BRD7_TSC2	2.80899	39.0449	5.33708	3.37079	2.24719	0	2.24719	-1.74331	0.141201	0.421322
Loss	LIHC	BAP1_IL6ST	5.33708	17.4157	10.9551	2.52809	3.65169	0.280899	3.37079	0.382027	0.750166	0.87948
Loss	LIHC	RB1_TSC2	4.77528	44.1011	3.65169	3.37079	4.21348	0.561798	3.65169	-2.30322	0.0222222	0.212825
Loss	LIHC	TSC2_RB1	3.37079	28.3708	11.5169	4.77528	2.80899	0.561798	2.24719	-0.202644	0.841752	0.92382
Loss	LIHC	TSC2_APOB	3.37079	28.3708	11.5169	8.42697	2.80899	0	2.80899	-1.09052	0.31415	0.606646
Loss	LIHC	BAP1_TSC2	5.33708	17.4157	10.9551	3.37079	3.65169	0	3.65169	-0.58749	0.623385	0.801974
Loss	LIHC	TSC2_ARID1A	3.37079	28.3708	11.5169	7.58427	2.80899	0.280899	2.52809	-1.5385	0.102433	0.374183
Loss	LIHC	TP53_RPS6KA3	29.4944	58.7079	3.08989	4.21348	26.9663	0.561798	26.4045	-1.44286	0.090626	0.36958
Loss	LIHC	BRD7_RPS6KA3	2.80899	39.0449	5.33708	4.21348	2.24719	0.280899	1.96629	-0.495763	0.638079	0.808911
Loss	LIHC	BAP1_NUP133	5.33708	17.4157	10.9551	2.52809	3.65169	0	3.65169	-1.47993	0.201093	0.501835
Loss	LIHC	TP53_CTNNB1	29.4944	58.7079	3.08989	25.8427	26.9663	4.49438	22.4719	-0.728671	0.229502	0.519158
Loss	LIHC	BRD7_NFE2L2	2.80899	39.0449	5.33708	2.80899	2.24719	0.280899	1.96629	-1.26696	0.209445	0.505272
Loss	LIHC	BRD7_ACVR2A	2.80899	39.0449	5.33708	2.80899	2.24719	0	2.24719	-0.93093	0.433387	0.67016
Loss	LIHC	RB1_ALB	4.77528	44.1011	3.65169	12.6404	4.21348	0	4.21348	-1.41111	0.177253	0.466059
Loss	LIHC	BAP1_RB1	5.33708	17.4157	10.9551	4.77528	3.65169	0	3.65169	-0.912709	0.422571	0.670215
Loss	LIHC	BRD7_IL6ST	2.80899	39.0449	5.33708	2.52809	2.24719	0	2.24719	0.031269	0.97986	0.993214
Loss	LIHC	TP53_NUP133	29.4944	58.7079	3.08989	2.52809	26.9663	1.1236	25.8427	-1.52692	0.13569	0.414322
Loss	LIHC	ARID2_SMARCA4	5.33708	11.5169	12.3596	2.80899	1.68539	0	1.68539	-1.08187	0.334783	0.626021
Loss	LIHC	KEAP1_PIK3CA	5.05618	22.7528	13.2022	2.80899	3.08989	0	3.08989	0.490129	0.704409	0.852538
Loss	LIHC	TP53_NFE2L2	29.4944	58.7079	3.08989	2.80899	26.9663	0.280899	26.6854	-1.11792	0.273839	0.568407
Loss	LIHC	ARID2_BAP1	5.33708	11.5169	12.3596	5.33708	1.68539	0	1.68539	0.838775	0.51598	0.729871
Loss	LIHC	KEAP1_ACVR2A	5.05618	22.7528	13.2022	2.80899	3.08989	0	3.08989	0.567958	0.659684	0.819746
Loss	LIHC	RB1_ARID2	4.77528	44.1011	3.65169	5.33708	4.21348	0	4.21348	-1.47127	0.199874	0.501156
Loss	LIHC	TSC2_IL6ST	3.37079	28.3708	11.5169	2.52809	2.80899	0	2.80899	0.075324	0.954921	0.99008
Loss	LIHC	BAP1_ACVR2A	5.33708	17.4157	10.9551	2.80899	3.65169	0	3.65169	-1.92919	0.0925678	0.371801
Loss	LIHC	TSC2_PIK3CA	3.37079	28.3708	11.5169	2.80899	2.80899	0	2.80899	-1.38401	0.237854	0.530405
Loss	LIHC	RB1_CDKN2A	4.77528	44.1011	3.65169	2.52809	4.21348	0.280899	3.93258	-0.146958	0.893047	0.961827
Loss	LIHC	BAP1_CTNNB1	5.33708	17.4157	10.9551	25.8427	3.65169	0	3.65169	-1.00534	0.30328	0.595487
Loss	LIHC	ARID2_TSC2	5.33708	11.5169	12.3596	3.37079	1.68539	0	1.68539	0.714901	0.580625	0.773353
Loss	LIHC	RB1_NFE2L2	4.77528	44.1011	3.65169	2.80899	4.21348	0	4.21348	-0.496232	0.677823	0.834544
Loss	LIHC	BRD7_ALB	2.80899	39.0449	5.33708	12.6404	2.24719	0.280899	1.96629	-0.14656	0.885417	0.95727
Loss	LIHC	RB1_NUP133	4.77528	44.1011	3.65169	2.52809	4.21348	0	4.21348	-1.43466	0.22331	0.512084
Loss	LIHC	BAP1_EEF1A1	5.33708	17.4157	10.9551	2.80899	3.65169	0	3.65169	-0.58749	0.623385	0.801974
Loss	LIHC	ARID2_PIK3CA	5.33708	11.5169	12.3596	2.80899	1.68539	0	1.68539	0.092994	0.938075	0.982555
Loss	LIHC	TP53_ALB	29.4944	58.7079	3.08989	12.6404	26.9663	2.80899	24.1573	-0.589647	0.39056	0.660983
Loss	LIHC	BRD7_APOB	2.80899	39.0449	5.33708	8.42697	2.24719	0	2.24719	0.18414	0.873997	0.950147
Loss	LIHC	KEAP1_ALB	5.05618	22.7528	13.2022	12.6404	3.08989	0.842697	2.24719	0.204509	0.78849	0.894323
Loss	LIHC	BRD7_ARID2	2.80899	39.0449	5.33708	5.33708	2.24719	0.280899	1.96629	-0.093875	0.928645	0.97872
Loss	LIHC	BAP1_DHX9	5.33708	17.4157	10.9551	3.08989	3.65169	0.280899	3.37079	0.459456	0.701202	0.851371
Loss	LIHC	BAP1_AXIN1	5.33708	17.4157	10.9551	7.02247	3.65169	0	3.65169	-0.799308	0.476131	0.696533
Loss	LIHC	BRD7_DHX9	2.80899	39.0449	5.33708	3.08989	2.24719	0	2.24719	-0.720065	0.541548	0.742551
Loss	LIHC	RB1_ACVR2A	4.77528	44.1011	3.65169	2.80899	4.21348	0.280899	3.93258	-0.764866	0.476966	0.69736
Loss	LIHC	BRD7_BAP1	2.80899	39.0449	5.33708	5.33708	2.24719	0	2.24719	-0.921648	0.424182	0.670339
Loss	LIHC	TSC2_ARID2	3.37079	28.3708	11.5169	5.33708	2.80899	0	2.80899	-1.13438	0.325936	0.616632
Loss	LIHC	TP53_IDH1	29.4944	58.7079	3.08989	2	26.9663	0.561798	26.4045	-3.01808	0.00453202	0.035871
Loss	LIHC	RB1_IDH1	4.77528	44.1011	3.65169	2	4.21348	0	4.21348	-3.36658	0.00819143	0.0942907
Loss	LUAD	SMARCA4_U2AF1	6.73317	49.3766	3.49127	3.24189	4.73815	0	4.73815	-1.23652	0.215118	0.507303
Loss	LUAD	TP53_SETD2	44.1397	48.6284	6.73317	6.98254	27.9302	0.997506	26.9327	-0.896056	0.107928	0.380874
Loss	LUAD	SMARCA4_NF1	6.73317	49.3766	3.49127	10.7232	4.73815	1.49626	3.24189	1.26306	0.139002	0.418388
Loss	LUAD	KEAP1_RBM10	17.207	49.3766	3.74065	6.48379	13.217	0.498753	12.7182	-0.844571	0.211438	0.5057
Loss	LUAD	TP53_CTNNB1	44.1397	48.6284	6.73317	2.99252	27.9302	0.74813	27.182	1.25149	0.20036	0.501437
Loss	LUAD	SMARCA4_RBM10	6.73317	49.3766	3.49127	6.48379	4.73815	0.249377	4.48878	0.444959	0.645687	0.811439
Loss	LUAD	STK11_CDKN2A	15.7107	49.3766	4.73815	3.24189	10.2244	0.498753	9.72569	0.105166	0.910056	0.969052
Loss	LUAD	KEAP1_MET	17.207	49.3766	3.74065	3.99003	13.217	0.498753	12.7182	-0.040708	0.96464	0.992461
Loss	LUAD	SMARCA4_STK11	6.73317	49.3766	3.49127	15.7107	4.73815	0.997506	3.74065	-0.766315	0.279534	0.568784
Loss	LUAD	TP53_U2AF1	44.1397	48.6284	6.73317	3.24189	27.9302	1.24688	26.6833	-0.438814	0.578826	0.772269
Loss	LUAD	KEAP1_TP53	17.207	49.3766	3.74065	44.1397	13.217	4.48878	8.72818	-0.582998	0.184207	0.478778
Loss	LUAD	STK11_KRAS	15.7107	49.3766	4.73815	31.9202	10.2244	4.73815	5.48628	-0.869306	0.0497143	0.267722
Loss	LUAD	TP53_ATM	44.1397	48.6284	6.73317	7.4813	27.9302	0.249377	27.6808	-1.96477	0.00523211	0.04612
Loss	LUAD	TP53_SMARCA4	44.1397	48.6284	6.73317	6.73317	27.9302	2.24439	25.6858	-0.203422	0.728588	0.864635
Loss	LUAD	SMARCA4_CDKN2A	6.73317	49.3766	3.49127	3.24189	4.73815	0.498753	4.2394	-0.385157	0.642456	0.810405
Loss	LUAD	STK11_NF1	15.7107	49.3766	4.73815	10.7232	10.2244	0.997506	9.22693	0.868169	0.299572	0.589771
Loss	LUAD	STK11_SETD2	15.7107	49.3766	4.73815	6.98254	10.2244	0	10.2244	-1.11333	0.210232	0.505413
Loss	LUAD	KEAP1_ARID1A	17.207	49.3766	3.74065	4.2394	13.217	0.997506	12.2195	-0.811127	0.277479	0.568611
Loss	LUAD	SMARCA4_CTNNB1	6.73317	49.3766	3.49127	2.99252	4.73815	0	4.73815	-1.48247	0.142833	0.423516
Loss	LUAD	STK11_MET	15.7107	49.3766	4.73815	3.99003	10.2244	0.249377	9.97506	0.002002	0.998328	0.997762
Loss	LUAD	KEAP1_SETD2	17.207	49.3766	3.74065	6.98254	13.217	0.74813	12.4688	0.022895	0.974652	0.992581
Loss	LUAD	KEAP1_EGFR	17.207	49.3766	3.74065	13.217	13.217	0	13.217	-1.99126	0.0224014	0.213311
Loss	LUAD	STK11_MGA	15.7107	49.3766	4.73815	5.23691	10.2244	0.74813	9.47631	-0.328012	0.652336	0.814562
Loss	LUAD	STK11_EGFR	15.7107	49.3766	4.73815	13.217	10.2244	0.249377	9.97506	-0.153116	0.866768	0.945337
Loss	LUAD	TP53_BRAF	44.1397	48.6284	6.73317	6.73317	27.9302	2.24439	25.6858	1.08631	0.109848	0.383365
Loss	LUAD	STK11_RBM10	15.7107	49.3766	4.73815	6.48379	10.2244	0.74813	9.47631	0.334442	0.642932	0.810568
Loss	LUAD	SMARCA4_MET	6.73317	49.3766	3.49127	3.99003	4.73815	0.249377	4.48878	-0.038231	0.968918	0.992753
Loss	LUAD	KEAP1_RB1	17.207	49.3766	3.74065	4.73815	13.217	0	13.217	-0.991737	0.302052	0.593571
Loss	LUAD	TP53_MGA	44.1397	48.6284	6.73317	5.23691	27.9302	1.49626	26.4339	0.046995	0.94145	0.983717
Loss	LUAD	SMARCA4_BRAF	6.73317	49.3766	3.49127	6.73317	4.73815	0	4.73815	-0.787282	0.41433	0.669463
Loss	LUAD	STK11_ARID1A	15.7107	49.3766	4.73815	4.2394	10.2244	0.249377	9.97506	-0.35187	0.7132	0.856158
Loss	LUAD	SMARCA4_RB1	6.73317	49.3766	3.49127	4.73815	4.73815	0	4.73815	-0.661069	0.502971	0.71997
Loss	LUAD	STK11_BRAF	15.7107	49.3766	4.73815	6.73317	10.2244	0.74813	9.47631	1.27209	0.150258	0.434111
Loss	LUAD	SMARCA4_MGA	6.73317	49.3766	3.49127	5.23691	4.73815	0.249377	4.48878	-0.546259	0.573735	0.769387
Loss	LUAD	TP53_RB1	44.1397	48.6284	6.73317	4.73815	27.9302	2.49377	25.4364	0.396262	0.62411	0.802414
Loss	LUAD	STK11_SMARCA4	15.7107	49.3766	4.73815	6.73317	10.2244	0.997506	9.22693	0.137815	0.872883	0.949426
Loss	LUAD	STK11_ATM	15.7107	49.3766	4.73815	7.4813	10.2244	1.24688	8.97756	-0.908662	0.117919	0.395664
Loss	LUAD	STK11_RB1	15.7107	49.3766	4.73815	4.73815	10.2244	0	10.2244	-0.189014	0.860562	0.940723
Loss	LUAD	SMARCA4_ARID1A	6.73317	49.3766	3.49127	4.2394	4.73815	0.249377	4.48878	-0.640344	0.515498	0.729581
Loss	LUAD	SMARCA4_KRAS	6.73317	49.3766	3.49127	31.9202	4.73815	1.99501	2.74314	1.22568	0.138582	0.417842
Loss	LUAD	KEAP1_NF1	17.207	49.3766	3.74065	10.7232	13.217	0.498753	12.7182	-1.37658	0.0295395	0.223995
Loss	LUAD	TP53_KEAP1	44.1397	48.6284	6.73317	17.207	27.9302	2.74314	25.187	0.278025	0.527547	0.734887
Loss	LUAD	TP53_NF1	44.1397	48.6284	6.73317	10.7232	27.9302	3.99003	23.9401	-0.777765	0.0937555	0.373128
Loss	LUAD	KEAP1_CTNNB1	17.207	49.3766	3.74065	2.99252	13.217	0.74813	12.4688	-0.384335	0.634084	0.807804
Loss	LUAD	SMARCA4_EGFR	6.73317	49.3766	3.49127	13.217	4.73815	0	4.73815	-1.2986	0.16866	0.454553
Loss	LUAD	KEAP1_U2AF1	17.207	49.3766	3.74065	3.24189	13.217	0	13.217	-1.56937	0.106329	0.378749
Loss	LUAD	SMARCA4_KEAP1	6.73317	49.3766	3.49127	17.207	4.73815	1.74564	2.99252	0.234171	0.781425	0.889839
Loss	LUAD	TP53_MET	44.1397	48.6284	6.73317	3.99003	27.9302	0.498753	27.4314	-1.3285	0.0639503	0.281726
Loss	LUAD	TP53_ARID1A	44.1397	48.6284	6.73317	4.2394	27.9302	1.49626	26.4339	-0.624228	0.391165	0.661351
Loss	LUAD	KEAP1_CDKN2A	17.207	49.3766	3.74065	3.24189	13.217	0.74813	12.4688	0.238171	0.795689	0.898496
Loss	LUAD	STK11_KEAP1	15.7107	49.3766	4.73815	17.207	10.2244	3.74065	6.48379	-1.26127	0.00858172	0.100292
Loss	LUAD	KEAP1_BRAF	17.207	49.3766	3.74065	6.73317	13.217	0.74813	12.4688	0.749014	0.394158	0.662884
Loss	LUAD	STK11_CTNNB1	15.7107	49.3766	4.73815	2.99252	10.2244	0.498753	9.72569	0.514695	0.591572	0.780684
Loss	LUAD	TP53_KRAS	44.1397	48.6284	6.73317	31.9202	27.9302	7.23192	20.6983	0.326184	0.357509	0.648393
Loss	LUAD	SMARCA4_ATM	6.73317	49.3766	3.49127	7.4813	4.73815	0.498753	4.2394	-0.292792	0.749268	0.878923
Loss	LUAD	KEAP1_MGA	17.207	49.3766	3.74065	5.23691	13.217	0.74813	12.4688	-0.317957	0.718665	0.858977
Loss	LUAD	STK11_PIK3CA	15.7107	49.3766	4.73815	4.2394	10.2244	0.249377	9.97506	-0.234613	0.775984	0.88702
Loss	LUAD	TP53_PIK3CA	44.1397	48.6284	6.73317	4.2394	27.9302	1.24688	26.6833	0.361516	0.610698	0.793818
Loss	LUAD	SMARCA4_PIK3CA	6.73317	49.3766	3.49127	4.2394	4.73815	0.249377	4.48878	0.38911	0.692724	0.847617
Loss	LUAD	TP53_CDKN2A	44.1397	48.6284	6.73317	3.24189	27.9302	1.74564	26.1845	0.431375	0.645491	0.811377
Loss	LUAD	SMARCA4_TP53	6.73317	49.3766	3.49127	44.1397	4.73815	1.99501	2.74314	-0.939144	0.122524	0.401772
Loss	LUAD	SMARCA4_SETD2	6.73317	49.3766	3.49127	6.98254	4.73815	0.498753	4.2394	0.648605	0.479321	0.699604
Loss	LUAD	KEAP1_ATM	17.207	49.3766	3.74065	7.4813	13.217	1.24688	11.9701	-0.679008	0.323452	0.614217
Loss	LUAD	KEAP1_SMARCA4	17.207	49.3766	3.74065	6.73317	13.217	1.74564	11.4713	0.168071	0.842356	0.924328
Loss	LUAD	KEAP1_PIK3CA	17.207	49.3766	3.74065	4.2394	13.217	0.249377	12.9676	-0.615246	0.455792	0.677711
Loss	LUAD	STK11_TP53	15.7107	49.3766	4.73815	44.1397	10.2244	3.74065	6.48379	0.157319	0.73022	0.865692
Loss	LUAD	KEAP1_KRAS	17.207	49.3766	3.74065	31.9202	13.217	5.73566	7.4813	-0.444789	0.31232	0.605218
Loss	LUAD	TP53_RBM10	44.1397	48.6284	6.73317	6.48379	27.9302	1.74564	26.1845	1.65854	0.0548244	0.272255
Loss	LUAD	TP53_STK11	44.1397	48.6284	6.73317	15.7107	27.9302	3.24189	24.6883	0.39883	0.371309	0.653976
Loss	LUAD	TP53_EGFR	44.1397	48.6284	6.73317	13.217	27.9302	4.98753	22.9426	-0.345823	0.457781	0.679501
Loss	LUAD	KEAP1_STK11	17.207	49.3766	3.74065	15.7107	13.217	3.99003	9.22693	-1.36423	0.00521614	0.045878
Loss	LUAD	STK11_U2AF1	15.7107	49.3766	4.73815	3.24189	10.2244	0	10.2244	-0.493853	0.649181	0.812754
Loss	LUSC	TP53_KMT2D	81.1563	62.0985	9.42184	20.1285	52.6767	10.4925	42.1842	-0.545314	0.288124	0.573681
Loss	LUSC	KEAP1_FAT1	9.85011	38.3298	20.7709	13.0621	7.28051	0.214133	7.06638	-1.0403	0.272264	0.567795
Loss	LUSC	TP53_CDKN2A	81.1563	62.0985	9.42184	14.9893	52.6767	7.70878	44.9679	-0.167706	0.761209	0.883386
Loss	LUSC	PTEN_TP53	10.7066	45.6103	7.06638	81.1563	7.70878	6.63812	1.07066	-0.187649	0.753607	0.881264
Loss	LUSC	KEAP1_RB1	9.85011	38.3298	20.7709	6.42398	7.28051	0.856531	6.42398	-0.895949	0.234553	0.525715
Loss	LUSC	TP53_FGFR2	81.1563	62.0985	9.42184	2.56959	52.6767	1.2848	51.3919	-0.789615	0.414584	0.669478
Loss	LUSC	TP53_KLF5	81.1563	62.0985	9.42184	2.14133	52.6767	1.2848	51.3919	0.021845	0.980141	0.993256
Loss	LUSC	KEAP1_PIK3CA	9.85011	38.3298	20.7709	10.7066	7.28051	0.214133	7.06638	-0.998612	0.227251	0.516476
Loss	LUSC	KEAP1_KLF5	9.85011	38.3298	20.7709	2.14133	7.28051	0.214133	7.06638	-0.779092	0.444375	0.671714
Loss	LUSC	TP53_CUL3	81.1563	62.0985	9.42184	3.85439	52.6767	2.35546	50.3212	-0.721261	0.445842	0.672201
Loss	LUSC	PTEN_EP300	10.7066	45.6103	7.06638	3.64026	7.70878	0	7.70878	-1.66788	0.088442	0.36694
Loss	LUSC	KEAP1_ARID1A	9.85011	38.3298	20.7709	5.99572	7.28051	0.856531	6.42398	-0.205499	0.817934	0.908183
Loss	LUSC	TP53_RB1	81.1563	62.0985	9.42184	6.42398	52.6767	3.64026	49.0364	-0.82181	0.354959	0.646087
Loss	LUSC	PTEN_FAT1	10.7066	45.6103	7.06638	13.0621	7.70878	0.856531	6.85225	0.036466	0.957434	0.991183
Loss	LUSC	PTEN_ARID1A	10.7066	45.6103	7.06638	5.99572	7.70878	0.214133	7.49465	-0.687548	0.469701	0.690243
Loss	LUSC	TP53_ARID1A	81.1563	62.0985	9.42184	5.99572	52.6767	3.21199	49.4647	-0.622781	0.379271	0.655662
Loss	LUSC	KEAP1_CUL3	9.85011	38.3298	20.7709	3.85439	7.28051	0.214133	7.06638	-1.5094	0.137888	0.416954
Loss	LUSC	KEAP1_RASA1	9.85011	38.3298	20.7709	5.35332	7.28051	0.428266	6.85225	-0.332491	0.720823	0.860123
Loss	LUSC	PTEN_ARHGAP35	10.7066	45.6103	7.06638	5.56745	7.70878	0.856531	6.85225	0.300909	0.684933	0.841397
Loss	LUSC	KEAP1_TP53	9.85011	38.3298	20.7709	81.1563	7.28051	6.20985	1.07066	-0.135399	0.873126	0.949585
Loss	LUSC	KEAP1_NF1	9.85011	38.3298	20.7709	10.0642	7.28051	0.642398	6.63812	-1.11447	0.213008	0.506332
Loss	LUSC	TP53_KEAP1	81.1563	62.0985	9.42184	9.85011	52.6767	5.13919	47.5375	-0.351555	0.609878	0.793338
Loss	LUSC	TP53_KDM6A	81.1563	62.0985	9.42184	4.49679	52.6767	3.21199	49.4647	0.633307	0.458563	0.680217
Loss	LUSC	TP53_FAT1	81.1563	62.0985	9.42184	13.0621	52.6767	7.06638	45.6103	0.142025	0.767459	0.884529
Loss	LUSC	PTEN_CUL3	10.7066	45.6103	7.06638	3.85439	7.70878	0.642398	7.06638	-0.444367	0.633031	0.807385
Loss	LUSC	PTEN_FGFR2	10.7066	45.6103	7.06638	2.56959	7.70878	0.428266	7.28051	0.507133	0.608879	0.792737
Loss	LUSC	PTEN_KEAP1	10.7066	45.6103	7.06638	9.85011	7.70878	0.856531	6.85225	-0.822818	0.238028	0.530647
Loss	LUSC	PTEN_KDM6A	10.7066	45.6103	7.06638	4.49679	7.70878	0.214133	7.49465	-0.300932	0.754558	0.881617
Loss	LUSC	PTEN_KLF5	10.7066	45.6103	7.06638	2.14133	7.70878	0.428266	7.28051	0.507133	0.608879	0.792737
Loss	LUSC	KEAP1_FGFR2	9.85011	38.3298	20.7709	2.56959	7.28051	0	7.28051	-1.69749	0.0949038	0.373738
Loss	LUSC	PTEN_PIK3CA	10.7066	45.6103	7.06638	10.7066	7.70878	0.856531	6.85225	-0.221967	0.745965	0.876746
Loss	LUSC	KEAP1_EP300	9.85011	38.3298	20.7709	3.64026	7.28051	0.642398	6.63812	0.215179	0.821615	0.910528
Loss	LUSC	TP53_EP300	81.1563	62.0985	9.42184	3.64026	52.6767	2.56959	50.1071	0.772268	0.427034	0.670523
Loss	LUSC	KEAP1_NFE2L2	9.85011	38.3298	20.7709	14.7752	7.28051	0.642398	6.63812	-0.10009	0.90965	0.968931
Loss	LUSC	PTEN_RASA1	10.7066	45.6103	7.06638	5.35332	7.70878	0.428266	7.28051	-0.087815	0.909511	0.968888
Loss	LUSC	PTEN_KMT2D	10.7066	45.6103	7.06638	20.1285	7.70878	1.2848	6.42398	-0.142587	0.808475	0.903179
Loss	LUSC	TP53_ARHGAP35	81.1563	62.0985	9.42184	5.56745	52.6767	4.06852	48.6081	0.732206	0.333945	0.625183
Loss	LUSC	TP53_NF1	81.1563	62.0985	9.42184	10.0642	52.6767	6.20985	46.4668	0.127799	0.824319	0.912227
Loss	LUSC	PTEN_RB1	10.7066	45.6103	7.06638	6.42398	7.70878	1.07066	6.63812	0.361294	0.67429	0.831276
Loss	LUSC	KEAP1_NOTCH1	9.85011	38.3298	20.7709	7.70878	7.28051	0.214133	7.06638	-1.06876	0.264108	0.563837
Loss	LUSC	PTEN_CDKN2A	10.7066	45.6103	7.06638	14.9893	7.70878	0.428266	7.28051	-0.136716	0.876082	0.951459
Loss	LUSC	TP53_PTEN	81.1563	62.0985	9.42184	10.7066	52.6767	6.63812	46.0385	0.04921	0.937265	0.982333
Loss	LUSC	KEAP1_PTEN	9.85011	38.3298	20.7709	10.7066	7.28051	0.214133	7.06638	-2.56196	0.00107555	0.002345
Loss	LUSC	KEAP1_CDKN2A	9.85011	38.3298	20.7709	14.9893	7.28051	0.642398	6.63812	-0.751252	0.309019	0.60266
Loss	LUSC	TP53_NFE2L2	81.1563	62.0985	9.42184	14.7752	52.6767	7.06638	45.6103	-0.18364	0.705958	0.853019
Loss	LUSC	TP53_RASA1	81.1563	62.0985	9.42184	5.35332	52.6767	1.49893	51.1777	-0.957579	0.116191	0.393012
Loss	LUSC	PTEN_NFE2L2	10.7066	45.6103	7.06638	14.7752	7.70878	0.428266	7.28051	-1.14537	0.196247	0.498266
Loss	LUSC	TP53_PIK3CA	81.1563	62.0985	9.42184	10.7066	52.6767	6.63812	46.0385	0.021417	0.969819	0.992709
Loss	LUSC	TP53_FBXW7	81.1563	62.0985	9.42184	4.28266	52.6767	2.35546	50.3212	-0.096316	0.902309	0.966226
Loss	LUSC	KEAP1_FBXW7	9.85011	38.3298	20.7709	4.28266	7.28051	1.07066	6.20985	0.384773	0.675563	0.832366
Loss	LUSC	KEAP1_KMT2D	9.85011	38.3298	20.7709	20.1285	7.28051	1.71306	5.56745	-0.18557	0.784696	0.892054
Loss	LUSC	KEAP1_ARHGAP35	9.85011	38.3298	20.7709	5.56745	7.28051	0	7.28051	-1.35678	0.21542	0.507425
Loss	LUSC	PTEN_NF1	10.7066	45.6103	7.06638	10.0642	7.70878	1.2848	6.42398	-1.14475	0.0491196	0.266529
Loss	LUSC	PTEN_NOTCH1	10.7066	45.6103	7.06638	7.70878	7.70878	0.642398	7.06638	-0.740718	0.262649	0.562615
Loss	LUSC	PTEN_FBXW7	10.7066	45.6103	7.06638	4.28266	7.70878	0.214133	7.49465	-0.934389	0.333755	0.624992
Loss	LUSC	KEAP1_KDM6A	9.85011	38.3298	20.7709	4.49679	7.28051	0	7.28051	-1.08926	0.32423	0.614934
Loss	LUSC	TP53_NOTCH1	81.1563	62.0985	9.42184	7.70878	52.6767	4.28266	48.394	-0.506549	0.468123	0.688784
Loss	PAAD	TP53_TGFBR2	65	53.125	1.875	4.375	47.5	2.5	45	-0.284234	0.78667	0.893279
Loss	PAAD	SMAD4_RNF43	22.5	60.625	1.25	5.625	19.375	3.125	16.25	-0.461688	0.697895	0.84999
Loss	PAAD	SMAD4_CDKN2A	22.5	60.625	1.25	21.25	19.375	3.75	15.625	-1.26898	0.208344	0.505082
Loss	PAAD	CDKN2A_RNF43	21.25	36.875	0	5.625	17.5	1.25	16.25	-1.83663	0.116495	0.393495
Loss	PAAD	TP53_KDM6A	65	53.125	1.875	4.375	47.5	3.125	44.375	-1.26696	0.273124	0.568166
Loss	PAAD	CDKN2A_SMAD4	21.25	36.875	0	22.5	17.5	3.125	14.375	-1.36139	0.0569259	0.273345
Loss	PAAD	CDKN2A_TP53	21.25	36.875	0	65	17.5	15.625	1.875	-0.341233	0.65764	0.818301
Loss	PAAD	SMAD4_GNAS	22.5	60.625	1.25	3.75	19.375	0	19.375	-1.20479	0.29609	0.584801
Loss	PAAD	TP53_KRAS	65	53.125	1.875	70	47.5	43.75	3.75	-0.820928	0.342572	0.633664
Loss	PAAD	TP53_CDKN2A	65	53.125	1.875	21.25	47.5	14.375	33.125	-1.04729	0.147489	0.429984
Loss	PAAD	TP53_RNF43	65	53.125	1.875	5.625	47.5	3.125	44.375	-1.16605	0.258586	0.558519
Loss	PAAD	TP53_SMAD4	65	53.125	1.875	22.5	47.5	11.875	35.625	-0.391656	0.536173	0.738791
Loss	PAAD	CDKN2A_KRAS	21.25	36.875	0	70	17.5	16.875	0.625	-0.75112	0.388473	0.659646
Loss	PAAD	SMAD4_ARID1A	22.5	60.625	1.25	5	19.375	1.875	17.5	-0.503807	0.640514	0.809657
Loss	PAAD	CDKN2A_ARID1A	21.25	36.875	0	5	17.5	0	17.5	-1.07247	0.366151	0.652738
Loss	PAAD	CDKN2A_TGFBR2	21.25	36.875	0	4.375	17.5	0.625	16.875	-0.776836	0.478302	0.698653
Loss	PAAD	TP53_ARID1A	65	53.125	1.875	5	47.5	1.875	45.625	-0.106442	0.917917	0.972297
Loss	PAAD	SMAD4_TGFBR2	22.5	60.625	1.25	4.375	19.375	0.625	18.75	-0.903389	0.405617	0.667575
Loss	PAAD	CDKN2A_KDM6A	21.25	36.875	0	4.375	17.5	0.625	16.875	-1.30648	0.241148	0.535031
Loss	PAAD	SMAD4_TP53	22.5	60.625	1.25	65	19.375	11.875	7.5	-1.48337	0.0526523	0.271244
Loss	PAAD	TP53_GNAS	65	53.125	1.875	3.75	47.5	0	47.5	-1.62974	0.135524	0.414143
Loss	PAAD	CDKN2A_GNAS	21.25	36.875	0	3.75	17.5	0	17.5	-0.469307	0.72517	0.862543
Loss	PAAD	SMAD4_KRAS	22.5	60.625	1.25	70	19.375	18.125	1.25	0.503104	0.548533	0.748718
Loss	PAAD	SMAD4_KDM6A	22.5	60.625	1.25	4.375	19.375	1.25	18.125	0.087314	0.937673	0.982444
Loss	PCPG	EPAS1_NF1	5.09554	6.36943	4.4586	9.55414	1.27388	0	1.27388	0.478441	0.725558	0.86277
Loss	PCPG	EPAS1_HRAS	5.09554	6.36943	4.4586	9.55414	1.27388	0	1.27388	0.427033	0.754167	0.88148
Loss	PCPG	NF1_CSDE1	9.55414	24.2038	2.54777	2.54777	8.9172	0	8.9172	-1.48569	0.285242	0.571661
Loss	PCPG	NF1_HRAS	9.55414	24.2038	2.54777	9.55414	8.9172	0	8.9172	-1.3676	0.266129	0.565172
Loss	PCPG	EPAS1_CSDE1	5.09554	6.36943	4.4586	2.54777	1.27388	0	1.27388	-0.405074	0.770376	0.88526
Loss	PCPG	NF1_RET	9.55414	24.2038	2.54777	3.82166	8.9172	0	8.9172	-1.07025	0.434998	0.670225
Loss	PCPG	NF1_EPAS1	9.55414	24.2038	2.54777	5.09554	8.9172	0	8.9172	-0.879071	0.519622	0.73192
Loss	PCPG	EPAS1_RET	5.09554	6.36943	4.4586	3.82166	1.27388	0	1.27388	-0.156438	0.90958	0.968909
Loss	PRAD	PTEN_TP53	3.78788	15.9091	1.51515	13.1313	2.27273	0.252525	2.0202	-1.56407	0.140674	0.420613
Loss	PRAD	PTEN_SPOP	3.78788	15.9091	1.51515	11.3636	2.27273	0.252525	2.0202	0.075165	0.945402	0.985452
Loss	PRAD	TP53_FOXA1	13.1313	31.3131	0	4.79798	10.8586	0	10.8586	-1.793	0.0693452	0.293936
Loss	PRAD	TP53_SPOP	13.1313	31.3131	0	11.3636	10.8586	0.505051	10.3535	-0.226786	0.772684	0.885953
Loss	PRAD	PTEN_FOXA1	3.78788	15.9091	1.51515	4.79798	2.27273	0	2.27273	-0.716499	0.5702	0.767137
Loss	PRAD	TP53_KMT2D	13.1313	31.3131	0	5.30303	10.8586	1.0101	9.84849	0.324307	0.730403	0.865812
Loss	PRAD	PTEN_KMT2D	3.78788	15.9091	1.51515	5.30303	2.27273	0	2.27273	-1.14406	0.344467	0.635591
Loss	PRAD	TP53_PTEN	13.1313	31.3131	0	3.78788	10.8586	0.252525	10.6061	-1.33739	0.172208	0.458756
Loss	SARC	TP53_ATRX	29.8165	39.9083	15.1376	14.2202	17.8899	2.75229	15.1376	-0.119536	0.873988	0.950141
Loss	SARC	TP53_RB1	29.8165	39.9083	15.1376	8.7156	17.8899	3.66973	14.2202	-1.25941	0.191934	0.492112
Loss	SKCM	TP53_DDX3X	12.5767	34.3558	9.81595	6.13497	9.81595	1.53374	8.28221	0.270196	0.762889	0.883794
Loss	SKCM	CDKN2A_COL5A1	12.2699	45.092	2.45399	16.2577	9.81595	2.76074	7.05521	-0.177033	0.812734	0.904944
Loss	SKCM	NF1_IDH1	9.5092	20.5521	16.2577	4.60123	3.68098	0	3.68098	-0.214385	0.833501	0.917945
Loss	SKCM	CDKN2A_KIT	12.2699	45.092	2.45399	3.37423	9.81595	0	9.81595	-0.909916	0.438199	0.670524
Loss	SKCM	TP53_CDKN2A	12.5767	34.3558	9.81595	12.2699	9.81595	1.84049	7.97546	-0.683338	0.281958	0.569851
Loss	SKCM	PTEN_CDK4	8.89571	56.135	1.84049	2.76074	7.66871	0	7.66871	-1.86661	0.118792	0.396889
Loss	SKCM	CDKN2A_CTNNB1	12.2699	45.092	2.45399	4.90798	9.81595	0	9.81595	-2.8527	0.0285763	0.224038
Loss	SKCM	CDKN2A_ARID2	12.2699	45.092	2.45399	10.1227	9.81595	0.920245	8.89571	-0.803637	0.39104	0.661277
Loss	SKCM	PTEN_CTNNB1	8.89571	56.135	1.84049	4.90798	7.66871	0	7.66871	-1.62239	0.159083	0.446527
Loss	SKCM	CDKN2A_PPP6C	12.2699	45.092	2.45399	6.44172	9.81595	1.22699	8.58896	0.160579	0.867158	0.945604
Loss	SKCM	NF1_RAC1	9.5092	20.5521	16.2577	4.90798	3.68098	0.306748	3.37423	-0.136734	0.872011	0.948848
Loss	SKCM	TP53_NRAS	12.5767	34.3558	9.81595	30.6748	9.81595	5.82822	3.98773	0.549776	0.39806	0.664653
Loss	SKCM	TP53_COL5A1	12.5767	34.3558	9.81595	16.2577	9.81595	4.29448	5.52147	0.852336	0.209543	0.505289
Loss	SKCM	TP53_GNA11	12.5767	34.3558	9.81595	2.14724	9.81595	0.613497	9.20245	-0.43141	0.690154	0.845837
Loss	SKCM	CDKN2A_TP53	12.2699	45.092	2.45399	12.5767	9.81595	2.14724	7.66871	0.425774	0.633142	0.807434
Loss	SKCM	PTEN_RQCD1	8.89571	56.135	1.84049	3.06749	7.66871	0.613497	7.05521	-1.82323	0.127807	0.407973
Loss	SKCM	CDKN2A_IDH1	12.2699	45.092	2.45399	4.60123	9.81595	0.613497	9.20245	-0.863387	0.388141	0.659431
Loss	SKCM	NF1_MECOM	9.5092	20.5521	16.2577	17.4847	3.68098	0.920245	2.76074	0.506532	0.437253	0.670438
Loss	SKCM	NF1_COL5A1	9.5092	20.5521	16.2577	16.2577	3.68098	0.920245	2.76074	0.391957	0.561358	0.760767
Loss	SKCM	CDKN2A_MAP2K1	12.2699	45.092	2.45399	5.52147	9.81595	0.613497	9.20245	-1.63802	0.064843	0.282897
Loss	SKCM	PTEN_RB1	8.89571	56.135	1.84049	3.06749	7.66871	0	7.66871	-1.24257	0.286768	0.572649
Loss	SKCM	NF1_CTNNB1	9.5092	20.5521	16.2577	4.90798	3.68098	0.306748	3.37423	0.648701	0.516522	0.73019
Loss	SKCM	TP53_CDK4	12.5767	34.3558	9.81595	2.76074	9.81595	0.613497	9.20245	-2.21053	0.0144679	0.171846
Loss	SKCM	TP53_ARID2	12.5767	34.3558	9.81595	10.1227	9.81595	0.613497	9.20245	-1.49245	0.0365671	0.235112
Loss	SKCM	NF1_DDX3X	9.5092	20.5521	16.2577	6.13497	3.68098	0	3.68098	-1.01557	0.27845	0.568635
Loss	SKCM	TP53_KIT	12.5767	34.3558	9.81595	3.37423	9.81595	0	9.81595	-0.450362	0.70272	0.851979
Loss	SKCM	PTEN_NRAS	8.89571	56.135	1.84049	30.6748	7.66871	0.920245	6.74847	-0.952882	0.248406	0.545532
Loss	SKCM	CDKN2A_NRAS	12.2699	45.092	2.45399	30.6748	9.81595	4.60123	5.21472	1.06402	0.216325	0.507784
Loss	SKCM	NF1_CDKN2A	9.5092	20.5521	16.2577	12.2699	3.68098	0.613497	3.06749	0.027026	0.969569	0.992723
Loss	SKCM	CDKN2A_PTEN	12.2699	45.092	2.45399	8.89571	9.81595	0.920245	8.89571	-0.691021	0.471533	0.691959
Loss	SKCM	TP53_NF1	12.5767	34.3558	9.81595	9.5092	9.81595	1.53374	8.28221	0.286707	0.700952	0.851257
Loss	SKCM	NF1_TP53	9.5092	20.5521	16.2577	12.5767	3.68098	0.613497	3.06749	-1.28798	0.0544451	0.272107
Loss	SKCM	PTEN_COL5A1	8.89571	56.135	1.84049	16.2577	7.66871	1.84049	5.82822	0.081106	0.928634	0.978714
Loss	SKCM	NF1_CDK4	9.5092	20.5521	16.2577	2.76074	3.68098	0.306748	3.37423	-0.180972	0.842995	0.92487
Loss	SKCM	CDKN2A_CDK4	12.2699	45.092	2.45399	2.76074	9.81595	0.306748	9.5092	-0.945758	0.381837	0.656387
Loss	SKCM	PTEN_PPP6C	8.89571	56.135	1.84049	6.44172	7.66871	0.306748	7.36196	-1.41521	0.169593	0.455471
Loss	SKCM	PTEN_KIT	8.89571	56.135	1.84049	3.37423	7.66871	0	7.66871	-1.24257	0.286768	0.572649
Loss	SKCM	PTEN_NF1	8.89571	56.135	1.84049	9.5092	7.66871	0.306748	7.36196	-0.54528	0.587543	0.778011
Loss	SKCM	TP53_PPP6C	12.5767	34.3558	9.81595	6.44172	9.81595	0.306748	9.5092	-1.3757	0.104524	0.376461
Loss	SKCM	TP53_CTNNB1	12.5767	34.3558	9.81595	4.90798	9.81595	0.306748	9.5092	-0.397019	0.688288	0.844307
Loss	SKCM	CDKN2A_RB1	12.2699	45.092	2.45399	3.06749	9.81595	0	9.81595	0.055404	0.963411	0.992319
Loss	SKCM	PTEN_MAP2K1	8.89571	56.135	1.84049	5.52147	7.66871	0.306748	7.36196	-1.71551	0.102406	0.374158
Loss	SKCM	PTEN_DACH1	8.89571	56.135	1.84049	7.05521	7.66871	0.920245	6.74847	-0.087022	0.927995	0.978311
Loss	SKCM	NF1_MAP2K1	9.5092	20.5521	16.2577	5.52147	3.68098	0	3.68098	0.787965	0.499738	0.717215
Loss	SKCM	PTEN_IDH1	8.89571	56.135	1.84049	4.60123	7.66871	0.613497	7.05521	-0.293236	0.771231	0.885522
Loss	SKCM	NF1_RB1	9.5092	20.5521	16.2577	3.06749	3.68098	0	3.68098	-0.216952	0.839262	0.921798
Loss	SKCM	NF1_KIT	9.5092	20.5521	16.2577	3.37423	3.68098	0.306748	3.37423	0.832646	0.436898	0.670406
Loss	SKCM	TP53_RAC1	12.5767	34.3558	9.81595	4.90798	9.81595	0.306748	9.5092	-0.880536	0.314688	0.607109
Loss	SKCM	NF1_PPP6C	9.5092	20.5521	16.2577	6.44172	3.68098	0	3.68098	-0.151396	0.890181	0.960166
Loss	SKCM	NF1_ARID2	9.5092	20.5521	16.2577	10.1227	3.68098	0.920245	2.76074	-0.321078	0.625898	0.803486
Loss	SKCM	NF1_RQCD1	9.5092	20.5521	16.2577	3.06749	3.68098	0	3.68098	0.475137	0.713891	0.856504
Loss	SKCM	PTEN_DDX3X	8.89571	56.135	1.84049	6.13497	7.66871	0.613497	7.05521	-1.52201	0.0913388	0.370376
Loss	SKCM	CDKN2A_BRD7	12.2699	45.092	2.45399	2.14724	9.81595	0	9.81595	-1.08871	0.396995	0.664186
Loss	SKCM	CDKN2A_MECOM	12.2699	45.092	2.45399	17.4847	9.81595	1.84049	7.97546	-0.050391	0.955026	0.990133
Loss	SKCM	TP53_DACH1	12.5767	34.3558	9.81595	7.05521	9.81595	1.22699	8.58896	-0.146261	0.84822	0.929476
Loss	SKCM	PTEN_RAC1	8.89571	56.135	1.84049	4.90798	7.66871	0.613497	7.05521	-0.505902	0.612264	0.794718
Loss	SKCM	NF1_PTEN	9.5092	20.5521	16.2577	8.89571	3.68098	0.306748	3.37423	1.15332	0.244055	0.539396
Loss	SKCM	PTEN_BRAF	8.89571	56.135	1.84049	50.6135	7.66871	6.13497	1.53374	0.178708	0.823356	0.911614
Loss	SKCM	CDKN2A_GNA11	12.2699	45.092	2.45399	2.14724	9.81595	0.306748	9.5092	-0.869705	0.448952	0.673361
Loss	SKCM	TP53_MECOM	12.5767	34.3558	9.81595	17.4847	9.81595	3.06749	6.74847	0.530256	0.432845	0.670178
Loss	SKCM	NF1_BRD7	9.5092	20.5521	16.2577	2.14724	3.68098	0	3.68098	0.607849	0.637367	0.808731
Loss	SKCM	TP53_IDH1	12.5767	34.3558	9.81595	4.60123	9.81595	0.306748	9.5092	-0.306627	0.744894	0.876042
Loss	SKCM	CDKN2A_RAC1	12.2699	45.092	2.45399	4.90798	9.81595	0.613497	9.20245	-0.388206	0.698393	0.850185
Loss	SKCM	NF1_BRAF	9.5092	20.5521	16.2577	50.6135	3.68098	0.306748	3.37423	-0.892433	0.189541	0.48798
Loss	SKCM	TP53_BRD7	12.5767	34.3558	9.81595	2.14724	9.81595	0	9.81595	-1.34049	0.253585	0.552735
Loss	SKCM	TP53_RB1	12.5767	34.3558	9.81595	3.06749	9.81595	0.306748	9.5092	-0.124699	0.907779	0.968309
Loss	SKCM	PTEN_TP53	8.89571	56.135	1.84049	12.5767	7.66871	1.22699	6.44172	-0.624846	0.501352	0.71861
Loss	SKCM	PTEN_ARID2	8.89571	56.135	1.84049	10.1227	7.66871	1.22699	6.44172	0.250256	0.788002	0.894033
Loss	SKCM	PTEN_GNA11	8.89571	56.135	1.84049	2.14724	7.66871	0	7.66871	-2.04635	0.0977376	0.373433
Loss	SKCM	PTEN_CDKN2A	8.89571	56.135	1.84049	12.2699	7.66871	1.22699	6.44172	-0.746943	0.424427	0.670356
Loss	SKCM	PTEN_MECOM	8.89571	56.135	1.84049	17.4847	7.66871	1.53374	6.13497	-1.50736	0.0969156	0.373669
Loss	SKCM	CDKN2A_NF1	12.2699	45.092	2.45399	9.5092	9.81595	1.22699	8.58896	0.569745	0.545631	0.746067
Loss	SKCM	NF1_NRAS	9.5092	20.5521	16.2577	30.6748	3.68098	1.22699	2.45399	-0.117915	0.837771	0.92067
Loss	SKCM	TP53_MAP2K1	12.5767	34.3558	9.81595	5.52147	9.81595	0.613497	9.20245	-1.02697	0.203677	0.503158
Loss	SKCM	TP53_PTEN	12.5767	34.3558	9.81595	8.89571	9.81595	0.920245	8.89571	0.665263	0.441289	0.670922
Loss	SKCM	CDKN2A_BRAF	12.2699	45.092	2.45399	50.6135	9.81595	4.29448	5.52147	-1.64447	0.05497	0.272313
Loss	SKCM	PTEN_BRD7	8.89571	56.135	1.84049	2.14724	7.66871	0.306748	7.36196	-0.731367	0.517648	0.730836
Loss	SKCM	CDKN2A_DACH1	12.2699	45.092	2.45399	7.05521	9.81595	0.920245	8.89571	-0.691021	0.471533	0.691959
Loss	SKCM	CDKN2A_RQCD1	12.2699	45.092	2.45399	3.06749	9.81595	0.920245	8.89571	0.256613	0.814445	0.905929
Loss	SKCM	NF1_DACH1	9.5092	20.5521	16.2577	7.05521	3.68098	0.613497	3.06749	0.301265	0.693095	0.847832
Loss	SKCM	CDKN2A_DDX3X	12.2699	45.092	2.45399	6.13497	9.81595	0.613497	9.20245	-0.04082	0.966557	0.992702
Loss	SKCM	NF1_GNA11	9.5092	20.5521	16.2577	2.14724	3.68098	0	3.68098	-0.027733	0.981495	0.993468
Loss	SKCM	TP53_RQCD1	12.5767	34.3558	9.81595	3.06749	9.81595	0.306748	9.5092	-0.666641	0.525792	0.73437
Loss	SKCM	TP53_BRAF	12.5767	34.3558	9.81595	50.6135	9.81595	3.37423	6.44172	-0.36661	0.520527	0.732403
Loss	STAD	TP53_CDKN2A	51.1173	45.8101	4.7486	3.35195	32.6816	1.67598	31.0056	-1.75828	0.0590362	0.275778
Loss	STAD	SMAD4_ARID1A	7.82123	47.486	8.93855	15.3631	6.14525	1.11732	5.02793	-0.792904	0.334797	0.626036
Loss	STAD	TP53_SMAD4	51.1173	45.8101	4.7486	7.82123	32.6816	2.51397	30.1676	-0.259789	0.64032	0.809585
Loss	STAD	TP53_CDH1	51.1173	45.8101	4.7486	8.65922	32.6816	0.837989	31.8436	0.495648	0.494552	0.712785
Loss	STAD	SMAD4_CDKN2A	7.82123	47.486	8.93855	3.35195	6.14525	0.27933	5.86592	-1.06716	0.312905	0.605657
Loss	STAD	SMAD4_ARID2	7.82123	47.486	8.93855	4.46927	6.14525	0.837989	5.30726	-0.375082	0.704615	0.852602
Loss	STAD	TP53_ARID1A	51.1173	45.8101	4.7486	15.3631	32.6816	2.23464	30.4469	0.479605	0.354863	0.645993
Loss	STAD	TP53_ARID2	51.1173	45.8101	4.7486	4.46927	32.6816	1.67598	31.0056	0.449526	0.554821	0.755348
Loss	STAD	SMAD4_ERBB4	7.82123	47.486	8.93855	8.37989	6.14525	0.837989	5.30726	-0.605403	0.486256	0.705955
Loss	STAD	SMAD4_FBXW7	7.82123	47.486	8.93855	2.7933	6.14525	0	6.14525	-0.678583	0.585203	0.776411
Loss	STAD	SMAD4_DMD	7.82123	47.486	8.93855	9.21788	6.14525	0.27933	5.86592	-3.29601	0.00133625	0.003591
Loss	STAD	SMAD4_BCOR	7.82123	47.486	8.93855	5.02793	6.14525	0.27933	5.86592	-0.475137	0.645057	0.811241
Loss	STAD	TP53_CASP8	51.1173	45.8101	4.7486	2.23464	32.6816	0	32.6816	-0.879596	0.404143	0.667028
Loss	STAD	TP53_ERBB2	51.1173	45.8101	4.7486	3.07263	32.6816	0.837989	31.8436	-0.617821	0.420082	0.669986
Loss	STAD	TP53_APC	51.1173	45.8101	4.7486	8.10056	32.6816	3.35195	29.3296	-0.137984	0.818207	0.908364
Loss	STAD	SMAD4_CDH1	7.82123	47.486	8.93855	8.65922	6.14525	0.558659	5.58659	-0.684787	0.438227	0.670527
Loss	STAD	SMAD4_PIK3CA	7.82123	47.486	8.93855	10.0559	6.14525	0.558659	5.58659	-0.440115	0.648078	0.812277
Loss	STAD	SMAD4_CTNNB1	7.82123	47.486	8.93855	4.18994	6.14525	0.558659	5.58659	-0.150433	0.882002	0.955108
Loss	STAD	SMAD4_RASA1	7.82123	47.486	8.93855	2.51397	6.14525	0.27933	5.86592	-1.32558	0.225622	0.514564
Loss	STAD	SMAD4_PTEN	7.82123	47.486	8.93855	3.91061	6.14525	0	6.14525	-1.34024	0.250896	0.54905
Loss	STAD	SMAD4_CASP8	7.82123	47.486	8.93855	2.23464	6.14525	0	6.14525	-0.720848	0.547189	0.747429
Loss	STAD	TP53_MUC6	51.1173	45.8101	4.7486	5.86592	32.6816	1.67598	31.0056	-0.559953	0.374448	0.654356
Loss	STAD	SMAD4_ERBB2	7.82123	47.486	8.93855	3.07263	6.14525	0.27933	5.86592	-1.06716	0.312905	0.605657
Loss	STAD	TP53_CTNNB1	51.1173	45.8101	4.7486	4.18994	32.6816	0.837989	31.8436	0.505336	0.546884	0.747163
Loss	STAD	TP53_RASA1	51.1173	45.8101	4.7486	2.51397	32.6816	1.11732	31.5642	-0.525345	0.53352	0.737489
Loss	STAD	SMAD4_KRAS	7.82123	47.486	8.93855	6.98324	6.14525	1.11732	5.02793	0.244503	0.797152	0.899107
Loss	STAD	TP53_BCOR	51.1173	45.8101	4.7486	5.02793	32.6816	0.558659	32.1229	0.187084	0.838355	0.921102
Loss	STAD	TP53_PTEN	51.1173	45.8101	4.7486	3.91061	32.6816	0.837989	31.8436	-0.584133	0.416643	0.669612
Loss	STAD	TP53_RHOA	51.1173	45.8101	4.7486	5.58659	32.6816	0.558659	32.1229	1.22037	0.216445	0.507832
Loss	STAD	SMAD4_TP53	7.82123	47.486	8.93855	51.1173	6.14525	3.07263	3.07263	-0.967692	0.217474	0.508247
Loss	STAD	TP53_PIK3CA	51.1173	45.8101	4.7486	10.0559	32.6816	0.837989	31.8436	0.04604	0.941998	0.983949
Loss	STAD	TP53_DMD	51.1173	45.8101	4.7486	9.21788	32.6816	3.91061	28.7709	-0.252628	0.65223	0.814492
Loss	STAD	SMAD4_APC	7.82123	47.486	8.93855	8.10056	6.14525	1.39665	4.7486	0.103133	0.912727	0.969857
Loss	STAD	SMAD4_RNF43	7.82123	47.486	8.93855	3.35195	6.14525	0.27933	5.86592	-0.570182	0.589762	0.779502
Loss	STAD	TP53_CNBD1	51.1173	45.8101	4.7486	3.63129	32.6816	1.39665	31.2849	-1.12771	0.121109	0.399936
Loss	STAD	SMAD4_RHOA	7.82123	47.486	8.93855	5.58659	6.14525	0.558659	5.58659	0.549896	0.586325	0.777179
Loss	STAD	SMAD4_CNBD1	7.82123	47.486	8.93855	3.63129	6.14525	0	6.14525	-2.14873	0.0711684	0.302249
Loss	STAD	TP53_FBXW7	51.1173	45.8101	4.7486	2.7933	32.6816	1.11732	31.5642	0.785704	0.42301	0.670251
Loss	STAD	SMAD4_MUC6	7.82123	47.486	8.93855	5.86592	6.14525	0	6.14525	-2.35584	0.0271737	0.223826
Loss	STAD	TP53_KRAS	51.1173	45.8101	4.7486	6.98324	32.6816	1.95531	30.7263	0.322662	0.636939	0.808625
Loss	STAD	TP53_ERBB4	51.1173	45.8101	4.7486	8.37989	32.6816	3.35195	29.3296	-0.048357	0.935175	0.981757
Loss	STAD	TP53_RNF43	51.1173	45.8101	4.7486	3.35195	32.6816	0.837989	31.8436	0.540143	0.565339	0.763835
Loss	THYM	TP53_HRAS	2.47934	11.5702	1.65289	8.26446	1.65289	0	1.65289	-0.693551	0.602061	0.787863
Loss	THYM	TP53_GTF2I	2.47934	11.5702	1.65289	49.5868	1.65289	0	1.65289	0.482725	0.703693	0.852311
Loss	THYM	TP53_NRAS	2.47934	11.5702	1.65289	2.47934	1.65289	0	1.65289	-0.756139	0.600521	0.786683
Loss	UCEC	TP53_CTNNB1	38.3249	26.9036	4.56853	19.2893	22.5888	0.507614	22.0812	0.276817	0.720465	0.859932
Loss	UCEC	PPP2R1A_KRAS	14.7208	12.1827	13.7056	17.5127	3.04569	0	3.04569	0.219923	0.81152	0.904334
Loss	UCEC	PPP2R1A_ATF7IP	14.7208	12.1827	13.7056	4.06091	3.04569	0	3.04569	-0.008359	0.993998	0.996392
Loss	UCEC	TP53_ARID1A	38.3249	26.9036	4.56853	37.5635	22.5888	1.01523	21.5736	-0.301873	0.613508	0.795434
Loss	UCEC	PPP2R1A_NFE2L2	14.7208	12.1827	13.7056	5.32995	3.04569	0	3.04569	0.215707	0.837098	0.920193
Loss	UCEC	TP53_PDS5B	38.3249	26.9036	4.56853	3.80711	22.5888	0	22.5888	-1.13804	0.308571	0.602258
Loss	UCEC	PPP2R1A_PIK3CA	14.7208	12.1827	13.7056	43.6548	3.04569	0.507614	2.53807	0.352681	0.561015	0.760494
Loss	UCEC	TP53_FOXA2	38.3249	26.9036	4.56853	5.32995	22.5888	1.26904	21.3198	-1.46711	0.0382954	0.239092
Loss	UCEC	TP53_KRAS	38.3249	26.9036	4.56853	17.5127	22.5888	0.253807	22.335	-0.759711	0.335225	0.626463
Loss	UCEC	TP53_ERBB2	38.3249	26.9036	4.56853	4.06091	22.5888	0.507614	22.0812	-1.74384	0.0249492	0.221022
Loss	UCEC	TP53_SMC1A	38.3249	26.9036	4.56853	4.56853	22.5888	0.253807	22.335	-1.29463	0.177721	0.466765
Loss	UCEC	PPP2R1A_SIN3A	14.7208	12.1827	13.7056	6.34518	3.04569	0	3.04569	0.56521	0.614963	0.796292
Loss	UCEC	PPP2R1A_CHD4	14.7208	12.1827	13.7056	15.4822	3.04569	0.253807	2.79188	-0.477424	0.499218	0.716762
Loss	UCEC	PPP2R1A_BCOR	14.7208	12.1827	13.7056	10.4061	3.04569	0	3.04569	1.02111	0.361635	0.650936
Loss	UCEC	PPP2R1A_SCAF4	14.7208	12.1827	13.7056	7.86802	3.04569	0	3.04569	1.14768	0.321242	0.612378
Loss	UCEC	PPP2R1A_FAT1	14.7208	12.1827	13.7056	10.4061	3.04569	0	3.04569	0.468177	0.640316	0.809584
Loss	UCEC	TP53_NFE2L2	38.3249	26.9036	4.56853	5.32995	22.5888	0.761421	21.8274	0.906747	0.407407	0.668192
Loss	UCEC	PPP2R1A_SOX17	14.7208	12.1827	13.7056	4.31472	3.04569	0	3.04569	1.24105	0.326465	0.617187
Loss	UCEC	PPP2R1A_ATR	14.7208	12.1827	13.7056	4.82233	3.04569	0.253807	2.79188	1.27194	0.225962	0.514955
Loss	UCEC	PPP2R1A_CCND1	14.7208	12.1827	13.7056	5.83756	3.04569	0	3.04569	1.46179	0.246746	0.543269
Loss	UCEC	PPP2R1A_ARHGAP35	14.7208	12.1827	13.7056	12.4365	3.04569	0	3.04569	-0.757123	0.397574	0.664442
Loss	UCEC	PPP2R1A_PDS5B	14.7208	12.1827	13.7056	3.80711	3.04569	0	3.04569	0.587786	0.613699	0.795544
Loss	UCEC	PPP2R1A_KMT2C	14.7208	12.1827	13.7056	10.6599	3.04569	0	3.04569	0.766869	0.486015	0.705742
Loss	UCEC	PPP2R1A_KMT2B	14.7208	12.1827	13.7056	16.4975	3.04569	0	3.04569	0.991681	0.361984	0.651096
Loss	UCEC	PPP2R1A_FBXW7	14.7208	12.1827	13.7056	13.7056	3.04569	0.761421	2.28426	0.469493	0.516751	0.730323
Loss	UCEC	TP53_ERBB3	38.3249	26.9036	4.56853	6.34518	22.5888	0.507614	22.0812	-0.736769	0.417893	0.669735
Loss	UCEC	PPP2R1A_ZMYM2	14.7208	12.1827	13.7056	5.83756	3.04569	0	3.04569	0.333313	0.750274	0.879545
Loss	UCEC	PPP2R1A_DICER1	14.7208	12.1827	13.7056	4.82233	3.04569	0.253807	2.79188	1.23502	0.240008	0.533377
Loss	UCEC	TP53_KANSL1	38.3249	26.9036	4.56853	7.36041	22.5888	0.253807	22.335	-0.763301	0.421562	0.670129
Loss	UCEC	TP53_ATM	38.3249	26.9036	4.56853	8.88325	22.5888	0.507614	22.0812	-1.03122	0.166841	0.453205
Loss	UCEC	TP53_ATF7IP	38.3249	26.9036	4.56853	4.06091	22.5888	0	22.5888	-0.734608	0.523798	0.733789
Loss	UCEC	PPP2R1A_EP300	14.7208	12.1827	13.7056	7.1066	3.04569	0	3.04569	0.977743	0.398761	0.66495
Loss	UCEC	TP53_CCND1	38.3249	26.9036	4.56853	5.83756	22.5888	0	22.5888	-0.827365	0.457007	0.678795
Loss	UCEC	PPP2R1A_SOS1	14.7208	12.1827	13.7056	3.80711	3.04569	0	3.04569	0.421599	0.718121	0.85869
Loss	UCEC	PPP2R1A_MSH6	14.7208	12.1827	13.7056	4.06091	3.04569	0	3.04569	0.222796	0.843618	0.925401
Loss	UCEC	TP53_AKT1	38.3249	26.9036	4.56853	2.79188	22.5888	0	22.5888	-0.446163	0.723298	0.861475
Loss	UCEC	TP53_KMT2C	38.3249	26.9036	4.56853	10.6599	22.5888	1.26904	21.3198	0.278339	0.744675	0.8759
Loss	UCEC	PPP2R1A_NRAS	14.7208	12.1827	13.7056	2.03046	3.04569	0	3.04569	0.725719	0.569427	0.766632
Loss	UCEC	TP53_CTNND1	38.3249	26.9036	4.56853	4.56853	22.5888	0.507614	22.0812	0.009092	0.992734	0.996025
Loss	UCEC	PPP2R1A_PIK3R2	14.7208	12.1827	13.7056	3.29949	3.04569	0	3.04569	0.421599	0.718121	0.85869
Loss	UCEC	PPP2R1A_ARID5B	14.7208	12.1827	13.7056	8.62944	3.04569	0	3.04569	1.17314	0.310533	0.60389
Loss	UCEC	PPP2R1A_FGFR2	14.7208	12.1827	13.7056	10.6599	3.04569	0.253807	2.79188	0.184209	0.810977	0.904094
Loss	UCEC	TP53_SCAF4	38.3249	26.9036	4.56853	7.86802	22.5888	0	22.5888	-0.543092	0.624402	0.802588
Loss	UCEC	PPP2R1A_AKT1	14.7208	12.1827	13.7056	2.79188	3.04569	0	3.04569	0.937444	0.460503	0.681947
Loss	UCEC	PPP2R1A_MAP3K1	14.7208	12.1827	13.7056	5.83756	3.04569	0	3.04569	0.492043	0.661751	0.821308
Loss	UCEC	TP53_PIK3R2	38.3249	26.9036	4.56853	3.29949	22.5888	0.253807	22.335	-1.11059	0.259987	0.560015
Loss	UCEC	TP53_ARHGAP35	38.3249	26.9036	4.56853	12.4365	22.5888	2.53807	20.0508	0.237261	0.770662	0.885349
Loss	UCEC	PPP2R1A_FOXA2	14.7208	12.1827	13.7056	5.32995	3.04569	0.253807	2.79188	-0.136027	0.872022	0.948855
Loss	UCEC	PPP2R1A_MAX	14.7208	12.1827	13.7056	2.03046	3.04569	0	3.04569	0.725719	0.569427	0.766632
Loss	UCEC	TP53_DICER1	38.3249	26.9036	4.56853	4.82233	22.5888	0	22.5888	-1.946	0.0421335	0.247898
Loss	UCEC	PPP2R1A_PIK3R1	14.7208	12.1827	13.7056	26.1421	3.04569	0.253807	2.79188	0.534367	0.464173	0.685134
Loss	UCEC	PPP2R1A_INPPL1	14.7208	12.1827	13.7056	9.39086	3.04569	0	3.04569	1.26862	0.272495	0.567893
Loss	UCEC	PPP2R1A_SMC1A	14.7208	12.1827	13.7056	4.56853	3.04569	0	3.04569	0.011985	0.991391	0.995651
Loss	UCEC	TP53_EP300	38.3249	26.9036	4.56853	7.1066	22.5888	0.253807	22.335	-1.36241	0.0924147	0.371616
Loss	UCEC	PPP2R1A_TP53	14.7208	12.1827	13.7056	38.3249	3.04569	3.04569	0	-0.674953	0.423825	0.670313
Loss	UCEC	TP53_INPPL1	38.3249	26.9036	4.56853	9.39086	22.5888	0	22.5888	-2.10057	0.0241991	0.218921
Loss	UCEC	TP53_MAX	38.3249	26.9036	4.56853	2.03046	22.5888	0	22.5888	-1.25142	0.283056	0.570436
Loss	UCEC	TP53_FAT1	38.3249	26.9036	4.56853	10.4061	22.5888	0.761421	21.8274	-0.6814	0.340958	0.632091
Loss	UCEC	PPP2R1A_ACVR1	14.7208	12.1827	13.7056	4.56853	3.04569	0	3.04569	-0.354026	0.74602	0.876783
Loss	UCEC	TP53_ACVR1	38.3249	26.9036	4.56853	4.56853	22.5888	0.253807	22.335	-1.44564	0.0867177	0.364241
Loss	UCEC	TP53_FBXW7	38.3249	26.9036	4.56853	13.7056	22.5888	4.56853	18.0203	-0.337262	0.529383	0.735574
Loss	UCEC	PPP2R1A_MYCN	14.7208	12.1827	13.7056	2.79188	3.04569	0	3.04569	0.873139	0.492342	0.710998
Loss	UCEC	TP53_CTCF	38.3249	26.9036	4.56853	17.0051	22.5888	0	22.5888	-0.567268	0.593279	0.781782
Loss	UCEC	TP53_BCOR	38.3249	26.9036	4.56853	10.4061	22.5888	0.253807	22.335	-0.582553	0.535511	0.738442
Loss	UCEC	PPP2R1A_CTCF	14.7208	12.1827	13.7056	17.0051	3.04569	0	3.04569	1.02143	0.347717	0.638955
Loss	UCEC	TP53_RB1	38.3249	26.9036	4.56853	5.83756	22.5888	1.26904	21.3198	-1.14187	0.105041	0.377095
Loss	UCEC	TP53_SOX17	38.3249	26.9036	4.56853	4.31472	22.5888	0	22.5888	-0.139155	0.911687	0.969532
Loss	UCEC	TP53_TAF1	38.3249	26.9036	4.56853	11.4213	22.5888	1.77665	20.8122	-0.602242	0.359603	0.649864
Loss	UCEC	TP53_ZMYM2	38.3249	26.9036	4.56853	5.83756	22.5888	0.253807	22.335	-0.586623	0.546675	0.746981
Loss	UCEC	PPP2R1A_PTEN	14.7208	12.1827	13.7056	57.6142	3.04569	0.253807	2.79188	0.706899	0.290841	0.576417
Loss	UCEC	TP53_CHD4	38.3249	26.9036	4.56853	15.4822	22.5888	3.04569	19.5431	-0.670851	0.192943	0.493769
Loss	UCEC	TP53_PIK3CA	38.3249	26.9036	4.56853	43.6548	22.5888	6.85279	15.736	-0.182701	0.681738	0.838552
Loss	UCEC	TP53_ZFHX3	38.3249	26.9036	4.56853	14.2132	22.5888	1.01523	21.5736	0.026977	0.969896	0.992705
Loss	UCEC	TP53_SOS1	38.3249	26.9036	4.56853	3.80711	22.5888	0.507614	22.0812	-1.4567	0.0601079	0.277349
Loss	UCEC	PPP2R1A_CTNND1	14.7208	12.1827	13.7056	4.56853	3.04569	0	3.04569	0.681947	0.557531	0.757651
Loss	UCEC	TP53_FGFR2	38.3249	26.9036	4.56853	10.6599	22.5888	1.26904	21.3198	1.194	0.206859	0.504731
Loss	UCEC	TP53_ARID5B	38.3249	26.9036	4.56853	8.62944	22.5888	0.507614	22.0812	0.604846	0.541047	0.742143
Loss	UCEC	TP53_PTEN	38.3249	26.9036	4.56853	57.6142	22.5888	4.82233	17.7665	1.48502	0.00558253	0.051539
Loss	UCEC	PPP2R1A_CTNNB1	14.7208	12.1827	13.7056	19.2893	3.04569	0	3.04569	0.749589	0.433213	0.670164
Loss	UCEC	PPP2R1A_SPOP	14.7208	12.1827	13.7056	7.36041	3.04569	0	3.04569	-0.474406	0.626725	0.803981
Loss	UCEC	TP53_KMT2B	38.3249	26.9036	4.56853	16.4975	22.5888	0	22.5888	-0.861287	0.414372	0.669466
Loss	UCEC	PPP2R1A_RB1	14.7208	12.1827	13.7056	5.83756	3.04569	0	3.04569	0.157743	0.88678	0.958125
Loss	UCEC	TP53_CHD3	38.3249	26.9036	4.56853	9.89848	22.5888	0	22.5888	-1.24151	0.242024	0.536337
Loss	UCEC	TP53_SPOP	38.3249	26.9036	4.56853	7.36041	22.5888	1.26904	21.3198	-1.37757	0.0247521	0.220539
Loss	UCEC	PPP2R1A_ATM	14.7208	12.1827	13.7056	8.88325	3.04569	0	3.04569	-0.119215	0.902239	0.966201
Loss	UCEC	TP53_PIK3R1	38.3249	26.9036	4.56853	26.1421	22.5888	4.31472	18.2741	1.62914	0.0135493	0.162778
Loss	UCEC	PPP2R1A_KANSL1	14.7208	12.1827	13.7056	7.36041	3.04569	0	3.04569	-0.045636	0.963017	0.992274
Loss	UCEC	PPP2R1A_ZFHX3	14.7208	12.1827	13.7056	14.2132	3.04569	0.253807	2.79188	0.962517	0.239925	0.533259
Loss	UCEC	TP53_SIN3A	38.3249	26.9036	4.56853	6.34518	22.5888	0	22.5888	-0.722417	0.515557	0.729617
Loss	UCEC	TP53_NRAS	38.3249	26.9036	4.56853	2.03046	22.5888	0	22.5888	-0.659521	0.602299	0.788047
Loss	UCEC	TP53_MYCN	38.3249	26.9036	4.56853	2.79188	22.5888	0	22.5888	-1.38931	0.216455	0.507836
Loss	UCEC	TP53_MSH6	38.3249	26.9036	4.56853	4.06091	22.5888	0	22.5888	-2.16614	0.0443632	0.253973
Loss	UCEC	PPP2R1A_TAF1	14.7208	12.1827	13.7056	11.4213	3.04569	0.253807	2.79188	0.574643	0.48984	0.708982
Loss	UCEC	PPP2R1A_ARID1A	14.7208	12.1827	13.7056	37.5635	3.04569	0	3.04569	0.413882	0.637603	0.80879
Loss	UCEC	TP53_ATR	38.3249	26.9036	4.56853	4.82233	22.5888	0.253807	22.335	-1.03337	0.284725	0.571356
Loss	UCEC	PPP2R1A_ERBB3	14.7208	12.1827	13.7056	6.34518	3.04569	0	3.04569	0.842816	0.467613	0.68831
Loss	UCEC	PPP2R1A_PBRM1	14.7208	12.1827	13.7056	4.56853	3.04569	0.253807	2.79188	1.13451	0.281342	0.56952
Loss	UCEC	PPP2R1A_ERBB2	14.7208	12.1827	13.7056	4.06091	3.04569	0.253807	2.79188	0.14543	0.869627	0.947261
Loss	UCEC	TP53_PBRM1	38.3249	26.9036	4.56853	4.56853	22.5888	0.761421	21.8274	0.168434	0.863333	0.942876
Loss	UCEC	PPP2R1A_CHD3	14.7208	12.1827	13.7056	9.89848	3.04569	0	3.04569	1.85035	0.141614	0.421879
Loss	UCEC	TP53_MAP3K1	38.3249	26.9036	4.56853	5.83756	22.5888	0	22.5888	-1.48565	0.167547	0.453675
Loss	UCEC	TP53_PPP2R1A	38.3249	26.9036	4.56853	14.7208	22.5888	7.36041	15.2284	-0.953715	0.0873212	0.365277
