# Supplementary material for: Higher order genetic interactions switch cancer genes from two-hit to one-hit drivers
Source: Nat Commun. 2021 Dec 3;12:7051. doi: 10.1038/s41467-021-27242-3 (PMC8642467; doi:10.1038/s41467-021-27242-3)
Supplement: Supplementary file 6 — Supplementary Dataset 3 [file 41467_2021_27242_MOESM6_ESM.xlsx]

## Sheet: Sheet1
Cluster	Gene	Pair	Ta(detected)	Num_comparedTissue	Ta_FreqMut	Ta_FreqCNV	Ta_FreqMutCNV	Tb_FreqMut	Tb_FreqCNV	Tb_FreqMutCNV	Ta_OR	Tcomp_OR	Mut:CNV:Tissue_Coefficient	Mut:CNV:Tissue_Pval	Mut:CNV:Tissue_FDR
Class2	ARID1A	ARID1A_LGG	LGG	12	3.23232	37.9798	2.22222	10.3644	32.1107	2.01136	3.41024	0.448695	-1.39907	0.000162	2.9e-05
Class2	ARID2	ARID2_LIHC	LIHC	4	5.33708	11.5169	1.68539	4.49704	14.142	0.828402	4.08389	1.41283	-0.748229	0.072978	0.190504
Class2	BAP1	BAP1_KIRP	KIRP	5	4.34783	9.42029	2.17391	8.37253	56.7262	7.4318	10.1175	5.39167	-0.4491	0.354642	0.494219
Class2	BAP1	BAP1_LIHC	LIHC	5	5.05618	17.4157	3.65169	8.44354	57.6806	7.32452	12.3719	4.17351	-0.754458	0.08025	0.200864
Class2	BRD7	BRD7_LIHC	LIHC	1	2.80899	39.0449	2.24719	2.14724	30.0614	1.22699	5.05475	2.53741	-0.419703	0.536698	0.688896
Class2	CDH1	CDH1_BRCA	BRCA	1	11.0979	59.5465	10.0239	8.65922	32.6816	1.11732	5.04142	0.254211	-2.02106	3e-06	0
Class2	CDKN2A	CDKN2A_SKCM	SKCM	8	11.0429	45.092	9.81595	9.41176	37.2549	5.52585	5.26592	1.83411	-0.666888	0.098687	0.228076
Class2	CDKN2A	CDKN2A_PAAD	PAAD	8	21.25	36.875	17.5	8.95321	38.1353	5.35173	6.47253	1.83475	-0.85038	0.016647	0.078666
Class2	KEAP1	KEAP1_LUAD	LUAD	3	17.207	49.3766	13.217	6.29685	27.961	3.89805	4.37433	4.66517	0.055648	0.843842	0.968012
Class2	KEAP1	KEAP1_LIHC	LIHC	3	5.05618	22.7528	3.08989	9.7897	35.533	6.81653	4.79574	4.99038	0.039632	0.91438	0.989007
Class2	KEAP1	KEAP1_LUSC	LUSC	3	9.85011	38.3298	7.28051	8.43849	30.9148	5.59937	7.99719	4.61228	-0.343146	0.336007	0.488955
Class2	NF1	NF1_GBM	GBM	7	7.65766	11.2613	4.05405	6.59755	28.9035	3.01602	11.1426	2.39442	-1.06526	0.00603	0.005149
Class2	NF1	NF1_PCPG	PCPG	7	9.55414	24.2038	8.9172	6.52709	27.9249	2.80172	43.9932	2.17297	-1.9369	0.000617	0.000424
Class2	NF1	NF1_SKCM	SKCM	7	9.5092	20.5521	3.68098	6.3657	28.5158	3.02046	2.60033	2.67095	0.015292	0.959972	0.986642
Class2	NF1	NF1_BRCA	BRCA	7	2.86396	30.1909	2.14797	7.90806	26.9575	3.38917	7.06134	2.38572	-0.711651	0.059531	0.182224
Class2	NF1	NF1_LGG	LGG	7	5.65657	3.83838	1.21212	6.83849	31.8213	3.40206	9.29794	2.49099	-0.945457	0.012665	0.057428
Class2	NF2	NF2_KIRP	KIRP	1	3.26087	21.0145	2.89855	22.093	70.9302	17.4419	23.6205	0.925926	-2.15396	0.002273	0.004309
Class2	NSD1	NSD1_HNSC	HNSC	1	11.1546	37.182	6.65362	2.95858	44.3787	0	2.76903	0.0788682	-2.07916	0.00939	0.026044
Class2	PBRM1	PBRM1_KIRC	KIRC	2	27.8107	85.2071	27.6134	5.60748	19.8598	1.40187	17.4524	1.57038	-1.4819	0.01582	0.076418
Class2	PTEN	PTEN_LUSC	LUSC	14	10.2784	45.6103	7.70878	9.08741	28.764	3.61956	3.26076	1.84427	-0.379663	0.151824	0.292752
Class2	PTEN	PTEN_LGG	LGG	14	4.24242	22.0202	3.83838	9.65931	30.933	3.96825	32.5359	1.68723	-1.97845	1.2e-05	0
Class2	PTEN	PTEN_KIRC	KIRC	14	2.36686	17.357	1.38067	9.85642	31.4125	4.21032	6.6676	1.78325	-0.913245	0.021667	0.087844
Class2	PTEN	PTEN_BRCA	BRCA	14	4.77327	25.0597	2.74463	9.95231	31.0388	4.16753	4.73946	1.77317	-0.683144	0.007595	0.007706
Class2	PTEN	PTEN_PRAD	PRAD	14	2.52525	15.9091	2.27273	9.68661	31.2251	4.08357	29.3425	1.79777	-1.80236	0.001346	0.001809
Class2	PTEN	PTEN_SKCM	SKCM	14	8.28221	56.135	7.66871	9.24086	28.5661	3.73008	6.91798	1.89603	-0.801005	0.072455	0.190204
Class2	PTEN	PTEN_HNSC	HNSC	14	2.15264	24.0705	1.36986	9.8835	30.7573	4.21359	4.79971	1.86428	-0.637888	0.125404	0.259369
Class2	RB1	RB1_GBM	GBM	12	6.75676	37.3874	6.30631	5.01587	43.1746	2.92063	18.012	1.80421	-1.44714	0.008758	0.019531
Class2	RB1	RB1_BLCA	BLCA	12	15.9269	28.9817	9.13838	4.18493	44.0841	2.56354	4.25602	1.89884	-0.560895	0.026571	0.099286
Class2	RB1	RB1_LIHC	LIHC	12	4.77528	44.1011	4.21348	5.11871	42.8229	2.9841	7.28772	1.84984	-0.864658	0.062188	0.184833
Class2	RUNX1	RUNX1_LAML	LAML	1	4.7619	1.0582	0.529101	3.57995	15.3938	0.238663	23	0.487327	-2.57202	0.00319	0.006781
Class2	SMAD4	SMAD4_PAAD	PAAD	4	21.25	60.625	19.375	6.30861	52.8559	5.37084	4.93985	4.26859	-0.051398	0.912151	0.992625
Class2	SMAD4	SMAD4_STAD	STAD	4	6.70391	47.486	6.14525	8.61538	56.1026	7.38462	7.84848	3.98414	-0.391189	0.431061	0.593428
Class2	SMARCA4	SMARCA4_LUAD	LUAD	2	6.73317	49.3766	4.73815	3.87779	11.0458	0.470035	2.61448	1.20501	-0.463629	0.323197	0.491116
Class2	STK11	STK11_LUAD	LUAD	1	15.7107	49.3766	10.2244	4.31655	33.813	3.59712	2.34294	6.98343	0.685053	0.184063	0.319866
Class2	STK11	STK11_CESC	CESC	1	4.31655	33.813	3.59712	15.7107	49.3766	10.2244	6.98343	2.34294	-0.685053	0.184063	0.319866
Class2	ZNF750	ZNF750_HNSC	HNSC	1	3.32681	12.1331	1.17417	7.10059	21.8935	2.95858	3.36629	2.29231	-0.294902	0.597431	0.726279
Class3	ATRX	ATRX_LGG	LGG	3	36.7677	9.89899	7.87879	8.34915	16.5085	2.27704	7.38784	2.56372	0.719657	0.054777	0.186323
Class3	BRAF	BRAF_SKCM	SKCM	3	50.6135	60.1227	40.4908	17.528	35.7485	1.06553	5.69132	0.0849425	2.94729	0	0
Class3	EGFR	EGFR_LUAD	LUAD	2	13.217	51.6209	11.4713	10.3208	45.3278	9.7629	7.24244	23.5153	-0.807657	0.069864	0.150059
Class3	EGFR	EGFR_LGG	LGG	2	6.86869	24.4444	6.06061	14.9278	65.9711	13.8042	27.1481	7.37953	0.902639	0.045876	0.227117
Class3	FBXW7	FBXW7_LUSC	LUSC	8	4.06852	5.35332	0.642398	6.85953	7.03847	0.417537	14.4667	0.809818	1.89637	0.00424	0
Class3	KIT	KIT_SKCM	SKCM	1	3.37423	16.5644	1.84049	6.3253	6.62651	0.903614	5.10497	3.73504	0.161008	0.789876	0.707203
Class3	KRAS	KRAS_LUAD	LUAD	9	31.9202	31.4214	13.4663	8.4507	26.2324	2.8169	1.89594	1.44254	0.190232	0.303696	0.416112
Class3	KRAS	KRAS_BLCA	BLCA	9	3.91645	31.8538	2.61097	10.6238	26.2183	3.66472	4.34519	1.57973	0.671872	0.090096	0.254781
Class3	KRAS	KRAS_COADREAD	COADREAD	9	38.8587	23.3696	12.2283	8.10496	26.8416	2.97376	2.077	1.64448	0.161715	0.408055	0.477497
Class3	KRAS	KRAS_PAAD	PAAD	9	70	22.5	21.25	8.36914	26.7327	3.0637	9.09778	1.67433	1.08027	0.017052	0.012493
Class3	NFE2L2	NFE2L2_LUSC	LUSC	6	14.7752	33.833	6.85225	5.35629	19.3687	1.33907	1.96689	1.33081	0.267243	0.286167	0.475349
Class3	NRAS	NRAS_SKCM	SKCM	6	30.6748	23.3129	12.5767	2.8932	13.4195	0.153894	3.03036	0.36694	1.43106	7.4e-05	0
