# Supplementary material for: Higher order genetic interactions switch cancer genes from two-hit to one-hit drivers
Source: Nat Commun. 2021 Dec 3;12:7051. doi: 10.1038/s41467-021-27242-3 (PMC8642467; doi:10.1038/s41467-021-27242-3)
Supplement: Supplementary file 7 — Supplementary Dataset 5 [file 41467_2021_27242_MOESM7_ESM.xlsx]

## Sheet: Sheet1
CNV_type	Tissue	Pair (geneA_geneB)	Freq_GaMut	Freq_GaLoss	Freq_GaGain	Freq_GbMut	Freq_GaMutCNA	Freq_GaMutCNA_wGb	Freq_GaMutCNV_woGb	GaMut:CNA:GbMut_Coefficient	GaMut:CNA:GbMut_Pval	GaMut:CNA:GbMut_FDR
Loss	BLCA	RB1_ERBB3	18.2768	28.9817	16.7102	10.1828	9.13838	1.30548	7.8329	-0.638499	0.293447	0.505249
Loss	BLCA	TP53_KRAS	48.0418	50.3916	10.4439	3.91645	28.1984	0.78329	27.4151	0.437822	0.568306	0.634933
Loss	BLCA	PSIP1_ASXL2	4.43864	45.6919	19.5822	7.3107	3.39426	0.261097	3.13316	-1.48328	0.167918	0.42237
Loss	BLCA	TP53_ATM	48.0418	50.3916	10.4439	12.2715	28.1984	2.87206	25.3264	0.55937	0.313744	0.505569
Loss	BLCA	TP53_PIK3CA	48.0418	50.3916	10.4439	20.6266	28.1984	7.04961	21.1488	0.337169	0.382	0.558948
Loss	BLCA	TP53_ASXL2	48.0418	50.3916	10.4439	7.3107	28.1984	2.61097	25.5875	0.37907	0.517793	0.637145
Loss	BLCA	RB1_ASXL2	18.2768	28.9817	16.7102	7.3107	9.13838	0	9.13838	-2.21559	0.014225	0.00301452
Loss	BLCA	TP53_ERBB3	48.0418	50.3916	10.4439	10.1828	28.1984	3.65535	24.5431	0.322082	0.550966	0.619664
Loss	BRCA	MAP2K4_AKT1	3.69928	56.9212	5.2506	2.74463	3.34129	0.238663	3.10263	-0.747572	0.40185	0.557699
Loss	BRCA	PTEN_AKT1	4.8926	25.0597	7.5179	2.74463	2.74463	0	2.74463	0.272513	0.807574	0.869047
Loss	BRCA	TP53_PIK3CA	30.7876	59.3079	5.48926	31.1456	23.5084	5.48926	18.0191	1.04217	0.0228404	0.0999697
Loss	BRCA	MAP2K4_MAP3K1	3.69928	56.9212	5.2506	7.5179	3.34129	0.119332	3.22196	-0.118502	0.904586	0.97017
Loss	BRCA	NF1_AKT1	2.98329	30.1909	20.7637	2.74463	2.14797	0	2.14797	-1.04979	0.301548	0.513115
Loss	BRCA	TP53_AKT1	30.7876	59.3079	5.48926	2.74463	23.5084	0.238663	23.2697	0.322944	0.716451	0.762519
Loss	BRCA	CDH1_AKT1	11.2172	59.5465	9.42721	2.74463	10.0239	0.238663	9.7852	-1.10771	0.232134	0.444542
Loss	CESC	STK11_ERBB3	4.67626	33.813	11.5108	3.59712	3.59712	0	3.59712	-1.54594	0.190334	0.399722
Loss	COADREAD	TP53_SMAD4	59.2391	66.8478	3.26087	9.78261	47.5543	4.8913	42.663	1.41253	0.0308208	0.144358
Loss	COADREAD	TP53_PIK3CA	59.2391	66.8478	3.26087	19.837	47.5543	9.78261	37.7717	0.700182	0.135133	0.44817
Loss	COADREAD	TP53_KRAS	59.2391	66.8478	3.26087	38.8587	47.5543	20.6522	26.9022	1.19687	0.00171852	0
Loss	COADREAD	TP53_SMAD2	59.2391	66.8478	3.26087	2.71739	47.5543	1.63044	45.9239	1.21699	0.272227	0.477825
Loss	GBM	TP53_ATRX	22.5225	14.4144	6.30631	4.05405	8.10811	0.45045	7.65766	-1.47679	0.156683	0.432833
Loss	GBM	TP53_PIK3CA	22.5225	14.4144	6.30631	8.55856	8.10811	0.900901	7.20721	0.284896	0.766117	0.824818
Loss	HNSC	CYLD_HUWE1	2.15264	17.4168	21.5264	8.80626	1.95695	0	1.95695	-0.721486	0.544553	0.618354
Loss	HNSC	ZNF750_HUWE1	3.32681	12.1331	18.7867	8.80626	1.17417	0.195695	0.978474	-0.01981	0.980556	0.994227
Loss	HNSC	TP53_HUWE1	67.319	24.4618	11.7417	8.80626	18.591	0.782779	17.8082	-0.473424	0.368563	0.549792
Loss	HNSC	PTEN_KEAP1	2.15264	24.0705	6.84931	3.91389	1.36986	0	1.36986	-1.69405	0.0965403	0.381137
Loss	HNSC	TP53_PIK3CA	67.319	24.4618	11.7417	16.8297	18.591	1.76125	16.8297	-0.567878	0.177906	0.396969
Loss	LAML	TP53_KRAS	4.7619	6.87831	0.529101	3.1746	2.1164	0	2.1164	-1.27994	0.310368	0.508735
Loss	LGG	ARID1A_NOTCH1	3.23232	37.9798	2.62626	7.27273	2.22222	0.40404	1.81818	-2.34725	0.00311949	0
Loss	LIHC	TP53_PIK3CA	29.4944	58.7079	3.08989	2.80899	26.9663	0.561798	26.4045	-1.69267	0.0515029	0.182647
Loss	LIHC	TSC2_NUP133	3.37079	28.3708	11.5169	2.52809	2.80899	0	2.80899	-1.01413	0.40292	0.557627
Loss	LIHC	RB1_BRD7	4.77528	44.1011	3.65169	2.80899	4.21348	0.280899	3.93258	-0.048158	0.964726	0.99655
Loss	LIHC	RB1_IL6ST	4.77528	44.1011	3.65169	2.52809	4.21348	0	4.21348	-0.891177	0.451501	0.585511
Loss	LIHC	ARID2_NUP133	5.33708	11.5169	12.3596	2.52809	1.68539	0	1.68539	-0.433314	0.711016	0.757398
Loss	LIHC	BAP1_BRD7	5.33708	17.4157	10.9551	2.80899	3.65169	0	3.65169	-0.083076	0.948912	1
Loss	LIHC	BRD7_RB1	2.80899	39.0449	5.33708	4.77528	2.24719	0.280899	1.96629	-0.836274	0.425827	0.567621
Loss	LIHC	BRD7_TP53	2.80899	39.0449	5.33708	29.4944	2.24719	0.561798	1.68539	-1.21279	0.166389	0.426051
Loss	LIHC	KEAP1_NUP133	5.05618	22.7528	13.2022	2.52809	3.08989	0	3.08989	-0.491226	0.672664	0.728004
Loss	LIHC	BRD7_SMARCA4	2.80899	39.0449	5.33708	2.80899	2.24719	0	2.24719	-1.47406	0.216925	0.442467
Loss	LIHC	BRD7_ARID1A	2.80899	39.0449	5.33708	7.58427	2.24719	0.561798	1.68539	0.061526	0.950762	1
Loss	LIHC	BRD7_NUP133	2.80899	39.0449	5.33708	2.52809	2.24719	0	2.24719	-0.767641	0.521939	0.631115
Loss	LIHC	TP53_IL6ST	29.4944	58.7079	3.08989	2.52809	26.9663	0.280899	26.6854	-0.730134	0.501583	0.646268
Loss	LIHC	BRD7_KEAP1	2.80899	39.0449	5.33708	5.05618	2.24719	0	2.24719	-0.732628	0.527688	0.622976
Loss	LIHC	KEAP1_BRD7	5.05618	22.7528	13.2022	2.80899	3.08989	0	3.08989	-0.873233	0.441169	0.578303
Loss	LIHC	BRD7_AXIN1	2.80899	39.0449	5.33708	7.02247	2.24719	0.842697	1.40449	-1.02643	0.31231	0.506667
Loss	LIHC	ARID2_BRD7	5.33708	11.5169	12.3596	2.80899	1.68539	0	1.68539	-0.887725	0.40004	0.557859
Loss	LIHC	BRD7_CDKN2A	2.80899	39.0449	5.33708	2.52809	2.24719	0	2.24719	0.031269	0.97986	0.994173
Loss	LIHC	TSC2_BRD7	3.37079	28.3708	11.5169	2.80899	2.80899	0	2.80899	-1.39123	0.240268	0.442617
Loss	LIHC	KEAP1_IL6ST	5.05618	22.7528	13.2022	2.52809	3.08989	0	3.08989	-0.181018	0.879887	0.947288
Loss	LIHC	TP53_BRD7	29.4944	58.7079	3.08989	2.80899	26.9663	0.842697	26.1236	-0.862712	0.375415	0.554588
Loss	LIHC	BRD7_CTNNB1	2.80899	39.0449	5.33708	25.8427	2.24719	0.561798	1.68539	0.22749	0.796935	0.863155
Loss	LIHC	BRD7_TSC2	2.80899	39.0449	5.33708	3.37079	2.24719	0	2.24719	-1.74331	0.141201	0.427773
Loss	LIHC	BRD7_RPS6KA3	2.80899	39.0449	5.33708	4.21348	2.24719	0.280899	1.96629	-0.495763	0.638079	0.69561
Loss	LIHC	BAP1_NUP133	5.33708	17.4157	10.9551	2.52809	3.65169	0	3.65169	-1.47993	0.201093	0.423095
Loss	LIHC	BRD7_NFE2L2	2.80899	39.0449	5.33708	2.80899	2.24719	0.280899	1.96629	-1.26696	0.209445	0.437246
Loss	LIHC	TP53_NUP133	29.4944	58.7079	3.08989	2.52809	26.9663	1.1236	25.8427	-1.52692	0.13569	0.446866
Loss	LIHC	TSC2_IL6ST	3.37079	28.3708	11.5169	2.52809	2.80899	0	2.80899	0.075324	0.954921	1
Loss	LIHC	RB1_NUP133	4.77528	44.1011	3.65169	2.52809	4.21348	0	4.21348	-1.43466	0.22331	0.443909
Loss	LIHC	BRD7_ARID2	2.80899	39.0449	5.33708	5.33708	2.24719	0.280899	1.96629	-0.093875	0.928645	0.997343
Loss	LIHC	BRD7_DHX9	2.80899	39.0449	5.33708	3.08989	2.24719	0	2.24719	-0.720065	0.541548	0.61871
Loss	LIHC	BRD7_BAP1	2.80899	39.0449	5.33708	5.33708	2.24719	0	2.24719	-0.921648	0.424182	0.56664
Loss	LUAD	TP53_ATM	44.1397	48.6284	6.73317	7.4813	27.9302	0.249377	27.6808	-1.96477	0.00523211	0
Loss	LUAD	TP53_KRAS	44.1397	48.6284	6.73317	31.9202	27.9302	7.23192	20.6983	0.326184	0.357509	0.539544
Loss	LUAD	TP53_PIK3CA	44.1397	48.6284	6.73317	4.2394	27.9302	1.24688	26.6833	0.361516	0.610698	0.682687
Loss	LUSC	PTEN_KEAP1	10.7066	45.6103	7.06638	9.85011	7.70878	0.856531	6.85225	-0.822818	0.238028	0.442993
Loss	LUSC	KEAP1_PTEN	9.85011	38.3298	20.7709	10.7066	7.28051	0.214133	7.06638	-2.56196	0.00107555	0
Loss	LUSC	TP53_PIK3CA	81.1563	62.0985	9.42184	10.7066	52.6767	6.63812	46.0385	0.021417	0.969819	0.995153
Loss	PAAD	TP53_KRAS	65	53.125	1.875	70	47.5	43.75	3.75	-0.820928	0.342572	0.531189
Loss	PAAD	TP53_SMAD4	65	53.125	1.875	22.5	47.5	11.875	35.625	-0.391656	0.536173	0.619555
Loss	PAAD	SMAD4_TP53	22.5	60.625	1.25	65	19.375	11.875	7.5	-1.48337	0.0526523	0.187831
Loss	SARC	TP53_ATRX	29.8165	39.9083	15.1376	14.2202	17.8899	2.75229	15.1376	-0.119536	0.873988	0.944909
Loss	SKCM	CDKN2A_BRD7	12.2699	45.092	2.45399	2.14724	9.81595	0	9.81595	-1.08871	0.396995	0.559381
Loss	SKCM	TP53_BRD7	12.5767	34.3558	9.81595	2.14724	9.81595	0	9.81595	-1.34049	0.253585	0.447325
Loss	SKCM	PTEN_BRD7	8.89571	56.135	1.84049	2.14724	7.66871	0.306748	7.36196	-0.731367	0.517648	0.637409
Loss	STAD	TP53_SMAD4	51.1173	45.8101	4.7486	7.82123	32.6816	2.51397	30.1676	-0.259789	0.64032	0.694625
Loss	STAD	SMAD4_TP53	7.82123	47.486	8.93855	51.1173	6.14525	3.07263	3.07263	-0.967692	0.217474	0.442599
Loss	STAD	TP53_PIK3CA	51.1173	45.8101	4.7486	10.0559	32.6816	0.837989	31.8436	0.04604	0.941998	1
Loss	STAD	TP53_KRAS	51.1173	45.8101	4.7486	6.98324	32.6816	1.95531	30.7263	0.322662	0.636939	0.69647
Loss	UCEC	PPP2R1A_ATF7IP	14.7208	12.1827	13.7056	4.06091	3.04569	0	3.04569	-0.008359	0.993998	0.997955
Loss	UCEC	TP53_KRAS	38.3249	26.9036	4.56853	17.5127	22.5888	0.253807	22.335	-0.759711	0.335225	0.525133
Loss	UCEC	TP53_ERBB3	38.3249	26.9036	4.56853	6.34518	22.5888	0.507614	22.0812	-0.736769	0.417893	0.562939
Loss	UCEC	TP53_ATM	38.3249	26.9036	4.56853	8.88325	22.5888	0.507614	22.0812	-1.03122	0.166841	0.424947
Loss	UCEC	TP53_ATF7IP	38.3249	26.9036	4.56853	4.06091	22.5888	0	22.5888	-0.734608	0.523798	0.628561
Loss	UCEC	TP53_AKT1	38.3249	26.9036	4.56853	2.79188	22.5888	0	22.5888	-0.446163	0.723298	0.767174
Loss	UCEC	PPP2R1A_AKT1	14.7208	12.1827	13.7056	2.79188	3.04569	0	3.04569	0.937444	0.460503	0.59026
Loss	UCEC	TP53_PIK3CA	38.3249	26.9036	4.56853	43.6548	22.5888	6.85279	15.736	-0.182701	0.681738	0.731584
Loss	UCEC	PPP2R1A_ERBB3	14.7208	12.1827	13.7056	6.34518	3.04569	0	3.04569	0.842816	0.467613	0.595837
Gain	BLCA	TP53_KRAS	48.0418	50.3916	10.4439	3.91645	6.00522	0	6.00522	-0.123189	0.907676	0.851124
Gain	BLCA	KRAS_ERBB3	3.91645	12.2715	31.8538	10.1828	2.61097	0.522193	2.08877	-0.034729	0.970617	0.900748
Gain	BLCA	TP53_ATM	48.0418	50.3916	10.4439	12.2715	6.00522	1.04439	4.96084	0.562389	0.415502	0.92971
Gain	BLCA	TP53_PIK3CA	48.0418	50.3916	10.4439	20.6266	6.00522	0.78329	5.22193	-0.001077	0.998691	0.917513
Gain	BLCA	TP53_ASXL2	48.0418	50.3916	10.4439	7.3107	6.00522	0.522193	5.48303	0.196757	0.81036	0.903083
Gain	BLCA	TP53_ERBB3	48.0418	50.3916	10.4439	10.1828	6.00522	0.78329	5.22193	0.195054	0.791309	0.924293
Gain	BLCA	KRAS_TP53	3.91645	12.2715	31.8538	48.0418	2.61097	1.04439	1.56658	0.527694	0.554927	1
Gain	BRCA	TP53_PIK3CA	30.7876	59.3079	5.48926	31.1456	2.50597	0.71599	1.78998	2.10006	0.00150598	0
Gain	BRCA	TP53_AKT1	30.7876	59.3079	5.48926	2.74463	2.50597	0	2.50597	0.233228	0.840381	0.848931
Gain	CESC	TP53_ERBB3	6.47482	35.9712	5.03597	3.59712	1.07914	0	1.07914	-1.41236	0.225362	0.914706
Gain	CESC	TP53_KRAS	6.47482	35.9712	5.03597	5.39568	1.07914	0	1.07914	-0.841846	0.490732	1
Gain	CESC	TP53_PIK3CA	6.47482	35.9712	5.03597	25.8993	1.07914	0.359712	0.719424	0.281073	0.768952	0.935534
Gain	CESC	TP53_SMAD4	6.47482	35.9712	5.03597	2.8777	1.07914	0	1.07914	-1.16733	0.343149	0.819709
Gain	COADREAD	KRAS_TP53	38.8587	13.587	23.3696	59.2391	12.2283	5.97826	6.25	-0.116787	0.744915	0.952269
Gain	GBM	TP53_ATRX	22.5225	14.4144	6.30631	4.05405	2.7027	0.45045	2.25225	-1.06116	0.325534	0.900236
Gain	GBM	TP53_PIK3CA	22.5225	14.4144	6.30631	8.55856	2.7027	0.45045	2.25225	-0.200014	0.826611	0.871251
Gain	HNSC	TP53_HUWE1	67.319	24.4618	11.7417	8.80626	10.3718	0.782779	9.58904	0.391276	0.649596	0.916095
Gain	HNSC	CUL3_HUWE1	3.13111	27.3973	7.24071	8.80626	0.782779	0	0.782779	0.591017	0.611554	0.954239
Gain	HNSC	TP53_PIK3CA	67.319	24.4618	11.7417	16.8297	10.3718	0.978474	9.39335	-0.414144	0.538597	1
Gain	LGG	ATRX_TP53	37.1717	13.7374	9.89899	47.8788	7.87879	7.07071	0.808081	-1.98631	0.00110351	0
Gain	LUAD	KRAS_TP53	31.9202	19.202	31.4214	44.1397	13.4663	4.98753	8.4788	0.182123	0.612283	0.949795
Gain	PAAD	KRAS_TP53	70	8.125	22.5	65	21.25	18.75	2.5	0.969122	0.297821	1
Gain	SARC	TP53_ATRX	29.8165	39.9083	15.1376	14.2202	6.88073	2.75229	4.12844	0.317201	0.697281	0.926267
Gain	SKCM	KIT_BRD7	3.37423	17.7914	16.5644	2.14724	1.84049	0	1.84049	-0.49111	0.690145	0.939918
Gain	SKCM	BRAF_NRAS	50.6135	4.90798	60.1227	30.6748	40.4908	0.306748	40.184	-1.59855	0.0144534	0
Gain	SKCM	NRAS_BRAF	30.6748	20.2454	23.3129	50.6135	12.5767	0.613497	11.9632	-0.082665	0.901546	0.860118
Gain	UCEC	PPP2R1A_ATF7IP	14.7208	12.1827	13.7056	4.06091	4.56853	0	4.56853	-0.276699	0.802391	0.91097
Gain	UCEC	TP53_KRAS	38.3249	26.9036	4.56853	17.5127	3.80711	0.253807	3.5533	-0.727194	0.412231	0.952566
Gain	UCEC	TP53_ERBB3	38.3249	26.9036	4.56853	6.34518	3.80711	0.507614	3.29949	-0.500452	0.608471	0.974634
Gain	UCEC	TP53_ATM	38.3249	26.9036	4.56853	8.88325	3.80711	0	3.80711	-1.13561	0.311866	0.941978
Gain	UCEC	TP53_ATF7IP	38.3249	26.9036	4.56853	4.06091	3.80711	0	3.80711	-0.576822	0.632011	0.918917
Gain	UCEC	TP53_AKT1	38.3249	26.9036	4.56853	2.79188	3.80711	0	3.80711	-0.288377	0.825506	0.873979
Gain	UCEC	PPP2R1A_AKT1	14.7208	12.1827	13.7056	2.79188	4.56853	0	4.56853	0.669104	0.596974	1
Gain	UCEC	TP53_PIK3CA	38.3249	26.9036	4.56853	43.6548	3.80711	1.52284	2.28426	-0.121515	0.874193	0.851442
Gain	UCEC	PPP2R1A_ERBB3	14.7208	12.1827	13.7056	6.34518	4.56853	0.761421	3.80711	1.16675	0.167494	0.881356
