# Supplementary material for: Higher order genetic interactions switch cancer genes from two-hit to one-hit drivers
Source: Nat Commun. 2021 Dec 3;12:7051. doi: 10.1038/s41467-021-27242-3 (PMC8642467; doi:10.1038/s41467-021-27242-3)
Supplement: Supplementary file 8 — Supplementary Dataset 6 [file 41467_2021_27242_MOESM8_ESM.xlsx]

## Sheet: Sheet1
Pair	Gene	Tissue	Freq_Mut	Freq_AI	Freq_MutAI	MutAI_Coefficient	MutAI_Pval	MutAI_FDR
ATRX_ACC	ATRX	ACC	4.5977	5.74713	0	0	0.997636	0.805597
CTNNB1_ACC	CTNNB1	ACC	16.092	3.44828	0	0	0.997517	0.805531
MEN1_ACC	MEN1	ACC	6.89655	55.1724	5.74713	-1.05064	0.183784	0.456962
PRKAR1A_ACC	PRKAR1A	ACC	5.74713	37.931	4.5977	-1.40664	0.0814235	0.372183
TP53_ACC	TP53	ACC	17.2414	54.023	12.6437	-0.71531	0.108143	0.407721
ARID1A_BLCA	ARID1A	BLCA	25.0653	2.61097	0.261097	0.794421	0.289544	0.50794
ATM_BLCA	ATM	BLCA	12.2715	17.7546	1.56658	0.30817	0.342545	0.537824
CDKN1A_BLCA	CDKN1A	BLCA	9.39948	4.43864	0.78329	-0.545314	0.243949	0.473834
CDKN2A_BLCA	CDKN2A	BLCA	5.22193	3.13316	0.261097	-0.368613	0.626343	0.667426
CREBBP_BLCA	CREBBP	BLCA	11.7493	6.00522	0.522193	0.250085	0.640639	0.673439
CTNNB1_BLCA	CTNNB1	BLCA	3.13316	0.261097	0	0	0.997924	0.805759
CUL1_BLCA	CUL1	BLCA	3.65535	11.4883	0.261097	0.381309	0.60767	0.660863
DIAPH2_BLCA	DIAPH2	BLCA	5.22193	1.82768	0	0	0.997576	0.805564
ELF3_BLCA	ELF3	BLCA	12.7937	18.799	2.34987	0.023102	0.934007	0.784004
EP300_BLCA	EP300	BLCA	13.577	19.3211	1.82768	0.346126	0.253524	0.478046
ERBB2_BLCA	ERBB2	BLCA	11.4883	15.9269	3.65535	-0.752691	0.00309204	0.097582
ERBB3_BLCA	ERBB3	BLCA	10.1828	19.0601	2.08877	-0.072322	0.807504	0.741349
ERCC2_BLCA	ERCC2	BLCA	8.09399	15.9269	0.522193	0.757674	0.15029	0.441985
FBXW7_BLCA	FBXW7	BLCA	7.3107	5.74413	0.261097	0.374214	0.61184	0.662644
FGFR3_BLCA	FGFR3	BLCA	14.3603	10.9661	2.34987	-0.395309	0.170719	0.451666
FOXA1_BLCA	FOXA1	BLCA	3.13316	4.17755	0	0	0.997532	0.805539
GNA13_BLCA	GNA13	BLCA	2.34987	0.522193	0	0	0.997868	0.805728
HRAS_BLCA	HRAS	BLCA	4.17755	29.2428	1.04439	0.158332	0.703635	0.698116
KDM6A_BLCA	KDM6A	BLCA	25.0653	2.61097	1.04439	-0.502824	0.27879	0.498441
KLF5_BLCA	KLF5	BLCA	4.96084	0.522193	0	0	0.99776	0.805667
KRAS_BLCA	KRAS	BLCA	3.91645	6.26632	0.78329	-1.00304	0.0379523	0.268284
NRAS_BLCA	NRAS	BLCA	2.08877	0.78329	0	0	0.997828	0.805705
PSIP1_BLCA	PSIP1	BLCA	4.43864	13.3159	0.522193	0.104526	0.847421	0.753963
RB1_BLCA	RB1	BLCA	18.2768	7.3107	2.34987	-0.583711	0.0539921	0.317358
RBM10_BLCA	RBM10	BLCA	3.13316	0.78329	0	0	0.99777	0.805673
RHOA_BLCA	RHOA	BLCA	4.96084	7.3107	0.261097	0.25889	0.726492	0.706572
RHOB_BLCA	RHOB	BLCA	6.00522	0.261097	0	0	0.997829	0.805706
RXRA_BLCA	RXRA	BLCA	5.48303	13.0548	0.261097	0.807056	0.270663	0.490425
SF1_BLCA	SF1	BLCA	2.08877	13.8381	0.261097	0.0845	0.911848	0.777889
SF3B1_BLCA	SF3B1	BLCA	5.22193	21.4099	1.30548	-0.15102	0.688151	0.696802
SPTAN1_BLCA	SPTAN1	BLCA	10.705	22.9765	2.87206	-0.164489	0.535585	0.640805
STAG2_BLCA	STAG2	BLCA	13.8381	1.56658	0.261097	-0.157786	0.840046	0.751268
TP53_BLCA	TP53	BLCA	48.0418	41.5144	25.8486	-0.701873	3.45341e-06	0.012089
TSC1_BLCA	TSC1	BLCA	8.09399	19.8433	2.87206	-0.627386	0.0264381	0.226106
TXNIP_BLCA	TXNIP	BLCA	3.39426	0.261097	0	0	0.997913	0.805753
ZFP36L1_BLCA	ZFP36L1	BLCA	7.3107	3.65535	0	0	0.997426	0.80548
AKT1_BRCA	AKT1	BRCA	2.74463	17.5418	1.19332	-0.945262	0.00192113	0.070715
ARID1A_BRCA	ARID1A	BRCA	2.74463	3.34129	0	0	0.997474	0.805507
BRCA1_BRCA	BRCA1	BRCA	2.6253	20.6444	0.477327	0.11429	0.772663	0.73484
CDH1_BRCA	CDH1	BRCA	11.2172	22.9117	2.74463	-0.068791	0.703244	0.698109
CHD4_BRCA	CHD4	BRCA	2.02864	11.0979	0.119332	0.496886	0.497878	0.63633
ERBB2_BRCA	ERBB2	BRCA	2.14797	25.0597	0.71599	-0.291314	0.415982	0.579794
FOXA1_BRCA	FOXA1	BRCA	3.10263	5.36993	0.119332	0.254046	0.727616	0.707202
GATA3_BRCA	GATA3	BRCA	11.3365	2.6253	0.119332	0.711202	0.328529	0.533259
MAP2K4_BRCA	MAP2K4	BRCA	3.69928	0.835322	0.119332	-1.05564	0.173158	0.45272
NCOR1_BRCA	NCOR1	BRCA	4.05728	28.2816	0.954654	0.182438	0.530938	0.640334
NF1_BRCA	NF1	BRCA	2.98329	25.0597	1.07399	-0.380468	0.204984	0.463821
PIK3R1_BRCA	PIK3R1	BRCA	2.50597	13.2458	0.119332	0.802695	0.270319	0.490121
RB1_BRCA	RB1	BRCA	2.2673	15.1551	0.357995	-0.035111	0.937835	0.78491
RUNX1_BRCA	RUNX1	BRCA	3.57995	0.119332	0	0	0.997905	0.805748
TBX3_BRCA	TBX3	BRCA	2.74463	3.34129	0.119332	-0.199842	0.786023	0.737583
TP53_BRCA	TP53	BRCA	30.7876	36.5155	17.3031	-0.852638	1.08984e-14	0.011965
ARID1A_CESC	ARID1A	CESC	3.23741	1.43885	0	0	0.997724	0.805647
CASP8_CESC	CASP8	CESC	3.95683	21.5827	1.43885	-0.542274	0.234127	0.470929
EP300_CESC	EP300	CESC	10.4317	16.9065	2.15827	-0.198153	0.566777	0.643446
ERBB2_CESC	ERBB2	CESC	3.59712	11.8705	0.719424	-0.458049	0.425759	0.586128
ERBB3_CESC	ERBB3	CESC	3.59712	10.0719	0.719424	-0.597185	0.301306	0.517236
FBXW7_CESC	FBXW7	CESC	10.0719	4.67626	0.719424	-0.363183	0.518745	0.638821
KRAS_CESC	KRAS	CESC	5.39568	6.11511	0.359712	-0.069114	0.926995	0.782194
LATS1_CESC	LATS1	CESC	3.23741	10.7914	0.719424	-0.636276	0.276142	0.495741
MAPK1_CESC	MAPK1	CESC	3.95683	1.07914	0	0	0.997736	0.805653
RB1_CESC	RB1	CESC	5.39568	8.27338	0.359712	0.173455	0.816784	0.743803
SMAD4_CESC	SMAD4	CESC	2.8777	0.719424	0	0	0.997839	0.805711
TGFBR2_CESC	TGFBR2	CESC	2.15827	15.1079	0.719424	-0.752864	0.227786	0.469154
TP53_CESC	TP53	CESC	6.47482	20.1439	0.719424	0.523648	0.333292	0.534997
ACVR2A_COADREAD	ACVR2A	COADREAD	2.44565	3.80435	0	0	0.997586	0.80557
APC_COADREAD	APC	COADREAD	67.3913	21.1957	15.7609	-0.299005	0.140977	0.436747
ARID1A_COADREAD	ARID1A	COADREAD	4.07609	2.98913	0	0	0.997548	0.805548
BRAF_COADREAD	BRAF	COADREAD	4.07609	3.26087	0	0	0.997535	0.805541
CTNNB1_COADREAD	CTNNB1	COADREAD	3.26087	1.08696	0	0	0.997724	0.805647
FBXW7_COADREAD	FBXW7	COADREAD	9.78261	4.8913	0.815217	-0.46171	0.32131	0.530279
KRAS_COADREAD	KRAS	COADREAD	38.8587	7.6087	4.07609	-0.457963	0.101179	0.399475
NRAS_COADREAD	NRAS	COADREAD	5.16304	2.44565	0	0	0.997542	0.805545
PCBP1_COADREAD	PCBP1	COADREAD	4.07609	0.271739	0	0	0.997886	0.805738
SMAD2_COADREAD	SMAD2	COADREAD	2.71739	4.07609	0	0	0.997561	0.805555
SMAD4_COADREAD	SMAD4	COADREAD	9.78261	2.44565	0	0	0.997445	0.805491
SOX9_COADREAD	SOX9	COADREAD	10.8696	2.98913	0.271739	0.144317	0.847664	0.754052
TCF7L2_COADREAD	TCF7L2	COADREAD	7.33696	1.08696	0.271739	-1.03686	0.211077	0.46531
TGIF1_COADREAD	TGIF1	COADREAD	2.71739	14.4022	0.271739	0.300438	0.689849	0.69693
TP53_COADREAD	TP53	COADREAD	59.2391	38.3152	32.8804	-1.47989	3.49685e-14	0.011965
ZFP36L2_COADREAD	ZFP36L2	COADREAD	2.98913	0.815217	0	0	0.997777	0.805676
B2M_DLBC	B2M	DLBC	14.5833	18.75	8.33333	-1.59931	0.0120271	0.175775
BTG2_DLBC	BTG2	DLBC	20.8333	6.25	2.08333	-0.490129	0.588204	0.650314
CARD11_DLBC	CARD11	DLBC	16.6667	12.5	2.08333	0	1	0.806939
CD70_DLBC	CD70	DLBC	6.25	6.25	2.08333	-1.67931	0.094992	0.39141
CD79B_DLBC	CD79B	DLBC	10.4167	16.6667	4.16667	-0.999632	0.163025	0.448174
HIST1H1E_DLBC	HIST1H1E	DLBC	14.5833	31.25	4.16667	0.105384	0.868687	0.762495
MYD88_DLBC	MYD88	DLBC	14.5833	4.16667	2.08333	-1.34147	0.20003	0.462391
TNFAIP3_DLBC	TNFAIP3	DLBC	10.4167	12.5	0	0	0.997475	0.805507
TP53_DLBC	TP53	DLBC	10.4167	27.0833	10.4167	0	0.997015	0.805251
ARID1A_ESCA	ARID1A	ESCA	5.91716	2.36686	0	0	0.997635	0.805597
CDKN2A_ESCA	CDKN2A	ESCA	8.28402	4.73373	1.77515	-1.48628	0.00813885	0.158509
ERBB2_ESCA	ERBB2	ESCA	4.73373	31.9527	0.591716	0.87262	0.25411	0.478396
FBXW7_ESCA	FBXW7	ESCA	4.73373	9.46746	1.18343	-0.885837	0.146637	0.439865
NSD1_ESCA	NSD1	ESCA	3.5503	20.7101	0.591716	0.195152	0.804036	0.740518
PTCH1_ESCA	PTCH1	ESCA	2.95858	28.9941	1.77515	-0.952832	0.147039	0.440097
SMAD4_ESCA	SMAD4	ESCA	6.50888	1.77515	0	0	0.997662	0.805612
TP53_ESCA	TP53	ESCA	88.7574	62.1302	55.6213	-0.14106	0.686558	0.696704
ZNF750_ESCA	ZNF750	ESCA	7.10059	25.4438	2.36686	-0.292725	0.51749	0.638689
ATRX_GBM	ATRX	GBM	4.05405	2.25225	0	0	0.99766	0.80561
EGFR_GBM	EGFR	GBM	18.018	45.4955	14.4144	-1.32906	9.19234e-06	0.012295
IDH1_GBM	IDH1	GBM	3.15315	0.900901	0	0	0.997826	0.805704
LZTR1_GBM	LZTR1	GBM	2.25225	21.1712	0.900901	-0.661404	0.313536	0.525812
NF1_GBM	NF1	GBM	7.65766	10.3604	1.8018	-0.779693	0.0755279	0.362436
PDGFRA_GBM	PDGFRA	GBM	2.7027	5.85586	0.45045	-0.86534	0.280937	0.500574
PIK3R1_GBM	PIK3R1	GBM	10.3604	4.5045	1.35135	-1.00018	0.0523361	0.31303
RB1_GBM	RB1	GBM	7.20721	7.65766	1.8018	-1.13075	0.0131007	0.180158
STAG2_GBM	STAG2	GBM	4.05405	1.35135	0	0	0.997732	0.805651
TP53_GBM	TP53	GBM	22.5225	18.018	12.6126	-2.00212	7.27461e-12	0.011965
ARID2_HNSC	ARID2	HNSC	3.32681	0.782779	0	0	0.997721	0.805645
CASP8_HNSC	CASP8	HNSC	9.98043	14.2857	2.34834	-0.494574	0.05047	0.308006
CDKN2A_HNSC	CDKN2A	HNSC	19.5695	3.52251	0.587084	0.143355	0.75236	0.725378
CUL3_HNSC	CUL3	HNSC	3.13111	11.546	0.391389	-0.065943	0.903468	0.775004
EP300_HNSC	EP300	HNSC	7.04501	12.3288	1.56556	-0.551655	0.06689	0.347232
EPHA2_HNSC	EPHA2	HNSC	4.10959	11.3503	1.17417	-0.858912	0.0161214	0.19158
FBXW7_HNSC	FBXW7	HNSC	6.45793	10.1761	1.56556	-0.812763	0.00836914	0.159858
HRAS_HNSC	HRAS	HNSC	5.87084	20.1566	1.76125	-0.401518	0.17088	0.451736
HUWE1_HNSC	HUWE1	HNSC	8.80626	1.56556	0	0	0.997479	0.80551
KDM6A_HNSC	KDM6A	HNSC	3.13111	2.34834	0.195695	-0.760945	0.317635	0.528335
KEAP1_HNSC	KEAP1	HNSC	3.91389	7.24071	0.587084	-0.610744	0.184565	0.457247
MYH9_HNSC	MYH9	HNSC	4.10959	7.04501	0	0	0.997375	0.805451
NSD1_HNSC	NSD1	HNSC	11.1546	20.1566	4.30528	-0.75153	0.000368669	0.024791
RAC1_HNSC	RAC1	HNSC	2.54403	8.02348	0	0	0.997424	0.805479
RASA1_HNSC	RASA1	HNSC	3.13111	2.15264	0	0	0.997587	0.80557
RB1_HNSC	RB1	HNSC	2.73973	8.02348	0.195695	0.09132	0.902181	0.774553
TGFBR2_HNSC	TGFBR2	HNSC	4.50098	17.0254	0.391389	0.562213	0.288818	0.507342
TP53_HNSC	TP53	HNSC	67.319	37.182	30.9198	-0.902542	1.28848e-08	0.011966
ZNF750_HNSC	ZNF750	HNSC	3.32681	10.1761	0.391389	-0.119429	0.825802	0.746475
TP53_KICH	TP53	KICH	31.25	62.5	20.3125	-0.110603	0.780692	0.736854
ATM_KIRC	ATM	KIRC	2.5641	1.77515	0	0	0.997644	0.805602
BAP1_KIRC	BAP1	KIRC	6.70611	14.7929	0.986193	0.005244	0.988195	0.800634
KDM5C_KIRC	KDM5C	KIRC	3.74754	0.986193	0	0	0.997673	0.805618
MTOR_KIRC	MTOR	KIRC	6.1144	4.93097	0.986193	-1.04518	0.00611269	0.142481
PBRM1_KIRC	PBRM1	KIRC	28.2051	30.9665	13.4122	-0.728429	6.59364e-07	0.011989
SETD2_KIRC	SETD2	KIRC	9.46746	22.4852	3.5503	-0.579282	0.0103366	0.169059
VHL_KIRC	VHL	KIRC	32.3471	10.2564	4.33925	-0.339568	0.107512	0.407004
BAP1_KIRP	BAP1	KIRP	4.71014	7.6087	1.44928	-1.31606	0.0042592	0.118654
CUL3_KIRP	CUL3	KIRP	3.62319	5.7971	1.08696	-1.49987	0.00448385	0.122127
KDM6A_KIRP	KDM6A	KIRP	3.26087	1.81159	0	0	0.997692	0.805628
NF2_KIRP	NF2	KIRP	3.26087	2.89855	0.724638	-1.78191	0.00520255	0.132098
SETD2_KIRP	SETD2	KIRP	6.15942	14.1304	3.26087	-1.5205	3.96531e-05	0.013382
SMARCB1_KIRP	SMARCB1	KIRP	2.17391	7.6087	0.362319	-0.647915	0.413214	0.578502
ASXL1_LAML	ASXL1	LAML	3.1746	0.529101	0	0	0.997922	0.805758
DNMT3A_LAML	DNMT3A	LAML	4.7619	1.0582	0	0	0.997766	0.80567
FLT3_LAML	FLT3	LAML	3.7037	2.6455	0.529101	-1.41685	0.0929287	0.388675
IDH1_LAML	IDH1	LAML	2.1164	0.529101	0	0	0.99798	0.80579
IDH2_LAML	IDH2	LAML	4.2328	0.529101	0	0	0.99788	0.805734
NPM1_LAML	NPM1	LAML	4.7619	0.529101	0	0	0.997863	0.805725
SF3B1_LAML	SF3B1	LAML	2.1164	0.529101	0	0	0.99798	0.80579
TP53_LAML	TP53	LAML	4.7619	4.7619	2.1164	-2.35622	3.87108e-05	0.013349
ARID1A_LGG	ARID1A	LGG	3.23232	5.05051	0.20202	-0.1656	0.824131	0.745962
ARID2_LGG	ARID2	LGG	2.0202	1.0101	0	0	0.997761	0.805668
ATRX_LGG	ATRX	LGG	37.1717	1.21212	0.20202	0.774522	0.31911	0.529158
CIC_LGG	CIC	LGG	21.4141	8.28283	3.83838	-0.914183	0.000114376	0.016028
EGFR_LGG	EGFR	LGG	6.86869	9.69697	3.63636	-1.96766	1.26832e-12	0.011965
FUBP1_LGG	FUBP1	LGG	8.88889	4.64647	0.808081	-0.580819	0.152719	0.443287
IDH1_LGG	IDH1	LGG	77.1717	0.20202	0.20202	0	0.997615	0.805586
IDH2_LGG	IDH2	LGG	4.24242	0.606061	0	0	0.997727	0.805648
NF1_LGG	NF1	LGG	5.65657	5.85859	1.41414	-1.34946	9.20889e-05	0.015242
NIPBL_LGG	NIPBL	LGG	3.43434	0.808081	0	0	0.997717	0.805643
PIK3R1_LGG	PIK3R1	LGG	4.24242	0.808081	0	0	0.997686	0.805625
SMARCA4_LGG	SMARCA4	LGG	4.64647	2.62626	0	0	0.997506	0.805524
TCF12_LGG	TCF12	LGG	2.82828	1.21212	0	0	0.997688	0.805626
TP53_LGG	TP53	LGG	47.8788	27.2727	25.0505	-2.26584	9.64986e-22	0.011965
ZBTB20_LGG	ZBTB20	LGG	3.43434	0.20202	0	0	0.997911	0.805752
ACVR2A_LIHC	ACVR2A	LIHC	2.80899	2.52809	0	0	0.99763	0.805594
ALB_LIHC	ALB	LIHC	12.6404	17.6966	2.52809	-0.122894	0.665202	0.688946
APOB_LIHC	APOB	LIHC	8.42697	5.61798	0.280899	0.413578	0.575393	0.645321
ARID1A_LIHC	ARID1A	LIHC	7.58427	3.37079	0.561798	-0.662472	0.24271	0.473461
ARID2_LIHC	ARID2	LIHC	5.33708	1.68539	0	0	0.997595	0.805574
AXIN1_LIHC	AXIN1	LIHC	7.02247	17.4157	4.49438	-1.6965	7.43708e-08	0.011968
BAP1_LIHC	BAP1	LIHC	5.33708	1.40449	0.280899	-1.08292	0.180636	0.455768
BRD7_LIHC	BRD7	LIHC	2.80899	19.382	1.40449	-1.04866	0.0219856	0.211393
CDKN2A_LIHC	CDKN2A	LIHC	2.52809	1.1236	0	0	0.99776	0.805667
CTNNB1_LIHC	CTNNB1	LIHC	25.8427	1.68539	0.842697	-0.760765	0.192561	0.459982
EEF1A1_LIHC	EEF1A1	LIHC	2.80899	13.2022	0	0	0.997383	0.805456
IL6ST_LIHC	IL6ST	LIHC	2.52809	1.96629	0	0	0.997681	0.805623
KEAP1_LIHC	KEAP1	LIHC	5.05618	8.98876	1.68539	-1.26696	0.000907639	0.042171
LZTR1_LIHC	LZTR1	LIHC	3.37079	14.6067	0.280899	0.4593	0.538265	0.641053
NUP133_LIHC	NUP133	LIHC	2.52809	13.2022	0	0	0.997398	0.805464
RB1_LIHC	RB1	LIHC	4.77528	10.6742	0.842697	-0.439279	0.347135	0.538726
RPS6KA3_LIHC	RPS6KA3	LIHC	4.21348	0.561798	0	0	0.997784	0.80568
SMARCA4_LIHC	SMARCA4	LIHC	2.80899	9.26966	0.561798	-0.659229	0.251301	0.476801
TP53_LIHC	TP53	LIHC	29.4944	38.4831	17.9775	-0.945144	4.07814e-08	0.011967
TSC2_LIHC	TSC2	LIHC	3.37079	7.58427	0.561798	-0.662472	0.24271	0.473461
ARID1A_LUAD	ARID1A	LUAD	4.2394	1.24688	0	0	0.997654	0.805608
ATM_LUAD	ATM	LUAD	7.4813	9.97506	1.74564	-0.803948	0.0152537	0.188419
BRAF_LUAD	BRAF	LUAD	6.73317	3.99003	0.498753	-0.510049	0.357371	0.542635
CDKN2A_LUAD	CDKN2A	LUAD	3.24189	1.74564	0.249377	-1.17999	0.135955	0.433852
CTNNB1_LUAD	CTNNB1	LUAD	2.99252	2.49377	0	0	0.997606	0.805581
EGFR_LUAD	EGFR	LUAD	13.217	11.9701	3.74065	-0.937998	0.000191257	0.018716
KEAP1_LUAD	KEAP1	LUAD	17.207	19.9501	7.4813	-1.03769	3.24513e-07	0.011977
KRAS_LUAD	KRAS	LUAD	31.9202	7.98005	2.99252	-0.190193	0.481327	0.631625
NF1_LUAD	NF1	LUAD	10.7232	14.7132	3.99003	-1.03812	3.52595e-05	0.013226
RB1_LUAD	RB1	LUAD	4.73815	6.73317	0.498753	-0.366843	0.503588	0.636969
RBM10_LUAD	RBM10	LUAD	6.48379	4.73815	0	0	0.9974	0.805465
SETD2_LUAD	SETD2	LUAD	6.98254	17.9551	0.997506	0.205737	0.601068	0.657017
SMARCA4_LUAD	SMARCA4	LUAD	6.73317	23.192	3.74065	-1.10082	0.000134122	0.016722
TP53_LUAD	TP53	LUAD	44.1397	28.1796	21.9451	-1.45885	2.12742e-15	0.011965
U2AF1_LUAD	U2AF1	LUAD	3.24189	11.4713	0.249377	0.320912	0.666422	0.689679
ARID1A_LUSC	ARID1A	LUSC	5.99572	3.42612	0.214133	-0.032418	0.965229	0.791504
CDKN2A_LUSC	CDKN2A	LUSC	14.9893	5.35332	1.2848	-0.440762	0.200945	0.462679
CUL3_LUSC	CUL3	LUSC	3.85439	13.9186	1.07066	-0.6461	0.0931517	0.388971
EP300_LUSC	EP300	LUSC	3.64026	17.5589	0.214133	0.888297	0.226204	0.468808
FBXW7_LUSC	FBXW7	LUSC	4.28266	10.4925	0.642398	-0.304564	0.50446	0.637072
FGFR2_LUSC	FGFR2	LUSC	2.56959	17.773	0.428266	0.056308	0.919121	0.780077
KDM6A_LUSC	KDM6A	LUSC	4.49679	2.78373	0	0	0.99751	0.805527
KEAP1_LUSC	KEAP1	LUSC	9.85011	15.2034	2.99786	-0.726498	0.00339061	0.103481
KLF5_LUSC	KLF5	LUSC	2.14133	0.214133	0	0	0.997979	0.80579
NF1_LUSC	NF1	LUSC	10.0642	20.985	2.99786	-0.373949	0.121461	0.421862
RASA1_LUSC	RASA1	LUSC	5.35332	3.85439	0.214133	-0.028866	0.968992	0.792776
RB1_LUSC	RB1	LUSC	6.42398	11.5632	1.2848	-0.499277	0.142442	0.437544
TP53_LUSC	TP53	LUSC	81.1563	54.1756	46.2527	-0.425987	0.011919	0.175325
BAP1_MESO	BAP1	MESO	20.9302	9.30233	3.48837	-0.65355	0.238902	0.472388
LATS2_MESO	LATS2	MESO	9.30233	4.65116	0	0	0.997563	0.805556
NF2_MESO	NF2	MESO	22.093	4.65116	2.32558	-0.948353	0.195658	0.460985
SETD2_MESO	SETD2	MESO	9.30233	19.7674	4.65116	-1.13804	0.036508	0.262984
TP53_MESO	TP53	MESO	16.2791	15.1163	8.13954	-1.69557	0.000453347	0.027628
BRCA1_OV	BRCA1	OV	2.80561	33.2665	1.80361	-0.936601	0.019306	0.202575
CDK12_OV	CDK12	OV	3.40681	2.20441	0.200401	-0.764952	0.31613	0.527445
NF1_OV	NF1	OV	4.60922	36.8737	2.80561	-0.728051	0.0186865	0.200495
RB1_OV	RB1	OV	2.60521	15.2305	0.400802	-0.008634	0.987494	0.800293
TP53_OV	TP53	OV	65.5311	45.491	41.8838	-1.92208	3.94819e-23	0.011965
ARID1A_PAAD	ARID1A	PAAD	5	1.25	0.625	-2.17179	0.0361781	0.261764
CDKN2A_PAAD	CDKN2A	PAAD	21.25	0.625	0.625	0	0.997259	0.805387
KDM6A_PAAD	KDM6A	PAAD	4.375	1.25	0	0	0.997778	0.805677
KRAS_PAAD	KRAS	PAAD	70	2.5	2.5	0	0.997366	0.805446
RNF43_PAAD	RNF43	PAAD	5.625	7.5	1.25	-0.985291	0.10761	0.407117
SMAD4_PAAD	SMAD4	PAAD	22.5	0.625	0.625	0	0.997269	0.805392
TGFBR2_PAAD	TGFBR2	PAAD	4.375	1.25	0	0	0.997778	0.805677
TP53_PAAD	TP53	PAAD	65	14.375	12.5	-1.01583	0.0255863	0.22323
CSDE1_PCPG	CSDE1	PCPG	2.54777	5.09554	0	0	0.997657	0.805609
EPAS1_PCPG	EPAS1	PCPG	5.09554	4.4586	1.27388	-1.59931	0.015527	0.189424
HRAS_PCPG	HRAS	PCPG	9.55414	26.1147	1.91083	0.26834	0.572697	0.644592
NF1_PCPG	NF1	PCPG	9.55414	14.6497	5.09554	-1.6049	0.000104975	0.015697
RET_PCPG	RET	PCPG	3.82166	3.18471	0	0	0.997667	0.805614
FOXA1_PRAD	FOXA1	PRAD	4.79798	1.0101	0	0	0.997668	0.805615
TP53_PRAD	TP53	PRAD	13.1313	17.4242	6.31313	-1.30294	9.53912e-09	0.011966
ATRX_SARC	ATRX	SARC	14.2202	8.7156	0.458716	0.821425	0.266896	0.487402
RB1_SARC	RB1	SARC	8.7156	17.4312	0.458716	0.999632	0.175465	0.45369
TP53_SARC	TP53	SARC	29.8165	37.6147	18.3486	-1.01955	4.02383e-06	0.01211
ARID2_SKCM	ARID2	SKCM	10.1227	2.45399	0	0	0.997457	0.805497
BRAF_SKCM	BRAF	SKCM	50.6135	4.29448	3.06749	-0.656981	0.122955	0.423314
BRD7_SKCM	BRD7	SKCM	2.14724	10.4294	0.613497	-0.903298	0.136139	0.433966
CDK4_SKCM	CDK4	SKCM	2.76074	21.4724	0.920245	-0.440967	0.386654	0.562731
CDKN2A_SKCM	CDKN2A	SKCM	12.2699	3.68098	0.920245	-0.64664	0.184587	0.457255
COL5A1_SKCM	COL5A1	SKCM	16.2577	42.638	7.36196	-0.090807	0.670614	0.692136
CTNNB1_SKCM	CTNNB1	SKCM	4.90798	1.22699	0	0	0.997664	0.805613
GNA11_SKCM	GNA11	SKCM	2.14724	3.68098	0	0	0.997627	0.805592
IDH1_SKCM	IDH1	SKCM	4.60123	0.920245	0	0	0.997714	0.805641
KIT_SKCM	KIT	SKCM	3.37423	3.68098	0.306748	-0.718808	0.352251	0.540272
MAP2K1_SKCM	MAP2K1	SKCM	5.52147	1.53374	0	0	0.997615	0.805586
MECOM_SKCM	MECOM	SKCM	17.4847	4.60123	1.22699	-0.403805	0.343646	0.538035
NF1_SKCM	NF1	SKCM	9.5092	15.0307	2.45399	-0.542853	0.0835283	0.37549
NRAS_SKCM	NRAS	SKCM	30.6748	2.14724	0.920245	-0.382039	0.484812	0.632897
PPP6C_SKCM	PPP6C	SKCM	6.44172	7.66871	0.613497	-0.180398	0.741812	0.718094
RAC1_SKCM	RAC1	SKCM	4.90798	9.20245	0.920245	-0.624568	0.188343	0.458576
RB1_SKCM	RB1	SKCM	3.06749	6.74847	0.613497	-0.925131	0.112177	0.412189
RQCD1_SKCM	RQCD1	SKCM	3.06749	0.306748	0	0	0.997927	0.805761
TP53_SKCM	TP53	SKCM	12.5767	23.3129	6.74847	-1.1314	4.20329e-06	0.012116
APC_STAD	APC	STAD	8.10056	20.6704	3.35195	-0.786167	0.00574352	0.13855
ARID1A_STAD	ARID1A	STAD	15.3631	2.51397	0.558659	-0.330434	0.566644	0.643425
ARID2_STAD	ARID2	STAD	4.46927	3.63129	0.27933	-0.428603	0.572425	0.644527
BCOR_STAD	BCOR	STAD	5.02793	2.51397	0	0	0.997546	0.805547
CASP8_STAD	CASP8	STAD	2.23464	12.5698	0	0	0.997423	0.805478
CDH1_STAD	CDH1	STAD	8.65922	11.1732	0.837989	0.123481	0.782335	0.737152
CDKN2A_STAD	CDKN2A	STAD	3.35195	1.95531	0	0	0.997641	0.8056
CTNNB1_STAD	CTNNB1	STAD	4.18994	2.51397	0	0	0.997572	0.805562
DMD_STAD	DMD	STAD	9.21788	12.0112	1.11732	-0.008081	0.983718	0.798531
ERBB2_STAD	ERBB2	STAD	3.07263	21.2291	1.39665	-0.831133	0.0579774	0.327315
ERBB4_STAD	ERBB4	STAD	8.37989	12.5698	1.39665	-0.257842	0.481589	0.631726
FBXW7_STAD	FBXW7	STAD	2.7933	6.42458	0	0	0.997494	0.805518
KRAS_STAD	KRAS	STAD	6.98324	8.65922	0.27933	0.612014	0.40456	0.574291
RASA1_STAD	RASA1	STAD	2.51397	2.23464	0	0	0.997663	0.805612
RHOA_STAD	RHOA	STAD	5.58659	7.5419	0.27933	0.324938	0.660452	0.686216
RNF43_STAD	RNF43	STAD	3.35195	16.7598	1.39665	-0.940111	0.02765	0.230287
SMAD4_STAD	SMAD4	STAD	7.82123	1.67598	0	0	0.997538	0.805542
TP53_STAD	TP53	STAD	51.1173	40.2235	31.0056	-1.33798	1.26599e-14	0.011965
KIT_TGCT	KIT	TGCT	13.2867	7.69231	1.3986	-0.288246	0.620716	0.665397
KRAS_TGCT	KRAS	TGCT	8.39161	16.7832	0.699301	0.60193	0.426028	0.586329
NRAS_TGCT	NRAS	TGCT	3.4965	0.699301	0	0	0.997908	0.80575
BRAF_THCA	BRAF	THCA	57.3469	0.612245	0	0	0.997249	0.805381
HRAS_THCA	HRAS	THCA	3.26531	4.4898	0.204082	-0.256906	0.730963	0.709324
ACVR1_UCEC	ACVR1	UCEC	4.56853	3.04569	0	0	0.997519	0.805532
AKT1_UCEC	AKT1	UCEC	2.79188	11.4213	0.253807	0.184396	0.805847	0.740947
ARID1A_UCEC	ARID1A	UCEC	37.5635	1.26904	0.253807	0.627762	0.429169	0.588743
ARID5B_UCEC	ARID5B	UCEC	8.62944	8.62944	0	0	0.997269	0.805392
ATF7IP_UCEC	ATF7IP	UCEC	4.06091	8.88325	0.507614	-0.283639	0.605948	0.65995
ATM_UCEC	ATM	UCEC	8.88325	12.4365	0.761421	0.317888	0.471327	0.626691
ATR_UCEC	ATR	UCEC	4.82233	14.2132	0	0	0.997278	0.805397
BCOR_UCEC	BCOR	UCEC	10.4061	5.32995	0	0	0.997313	0.805417
CCND1_UCEC	CCND1	UCEC	5.83756	4.31472	0	0	0.997432	0.805483
CHD3_UCEC	CHD3	UCEC	9.89848	23.6041	0	0	0.997079	0.805287
CHD4_UCEC	CHD4	UCEC	15.4822	8.37564	1.26904	0.019662	0.956245	0.789202
CTCF_UCEC	CTCF	UCEC	17.0051	2.53807	0	0	0.997341	0.805433
CTNNB1_UCEC	CTNNB1	UCEC	19.2893	0.507614	0.253807	-1.01923	0.310076	0.523482
DICER1_UCEC	DICER1	UCEC	4.82233	4.56853	0	0	0.997452	0.805494
EP300_UCEC	EP300	UCEC	7.1066	20.3046	1.01523	0.320045	0.414964	0.579304
ERBB2_UCEC	ERBB2	UCEC	4.06091	21.5736	0.253807	1.02904	0.161789	0.447609
ERBB3_UCEC	ERBB3	UCEC	6.34518	10.4061	0.761421	-0.121695	0.787626	0.737712
FBXW7_UCEC	FBXW7	UCEC	13.7056	4.56853	0.253807	0.725388	0.323754	0.531383
FGFR2_UCEC	FGFR2	UCEC	10.6599	19.0355	2.28426	-0.118125	0.676267	0.694878
FOXA2_UCEC	FOXA2	UCEC	5.32995	0.507614	0	0	0.99775	0.805661
INPPL1_UCEC	INPPL1	UCEC	9.39086	8.37564	0.253807	0.894794	0.219492	0.467394
KRAS_UCEC	KRAS	UCEC	17.5127	5.07614	1.77665	-0.704865	0.0414894	0.280811
MAX_UCEC	MAX	UCEC	2.03046	3.04569	0	0	0.997636	0.805597
MSH6_UCEC	MSH6	UCEC	4.06091	9.39086	0.253807	0.322977	0.662818	0.687537
NRAS_UCEC	NRAS	UCEC	2.03046	0.507614	0	0	0.997889	0.805739
PBRM1_UCEC	PBRM1	UCEC	4.56853	14.467	1.01523	-0.39216	0.343936	0.538089
PIK3R1_UCEC	PIK3R1	UCEC	26.1421	10.4061	3.04569	-0.123811	0.630652	0.669182
PIK3R2_UCEC	PIK3R2	UCEC	3.29949	7.36041	0	0	0.997436	0.805486
PPP2R1A_UCEC	PPP2R1A	UCEC	14.7208	3.29949	0	0	0.997328	0.805425
RB1_UCEC	RB1	UCEC	5.83756	8.62944	1.01523	-0.616979	0.133919	0.432529
SCAF4_UCEC	SCAF4	UCEC	7.86802	3.29949	0	0	0.997426	0.80548
SIN3A_UCEC	SIN3A	UCEC	6.34518	3.80711	0.253807	-0.038896	0.958472	0.789701
SMC1A_UCEC	SMC1A	UCEC	4.56853	1.01523	0	0	0.997675	0.805619
SOS1_UCEC	SOS1	UCEC	3.80711	5.07614	0.253807	-0.213976	0.775591	0.735563
SPOP_UCEC	SPOP	UCEC	7.36041	1.01523	0	0	0.997604	0.80558
TAF1_UCEC	TAF1	UCEC	11.4213	1.77665	0	0	0.997457	0.805497
TP53_UCEC	TP53	UCEC	38.3249	28.4264	24.8731	-2.41077	6.40506e-26	0.011965
ZFHX3_UCEC	ZFHX3	UCEC	14.2132	23.8579	1.01523	1.09696	0.00362466	0.107854
CHD4_UCS	CHD4	UCS	14.8148	14.8148	3.7037	-0.56463	0.388749	0.564154
FBXW7_UCS	FBXW7	UCS	38.8889	9.25926	3.7037	-0.03627	0.957336	0.789443
KRAS_UCS	KRAS	UCS	12.963	9.25926	0	0	0.997471	0.805505
PIK3R1_UCS	PIK3R1	UCS	11.1111	20.3704	0	0	0.997365	0.805446
PPP2R1A_UCS	PPP2R1A	UCS	27.7778	7.40741	3.7037	-0.739611	0.31949	0.529362
RB1_UCS	RB1	UCS	7.40741	12.963	3.7037	-1.55367	0.0468709	0.297843
RFC1_UCS	RFC1	UCS	3.7037	7.40741	0	0	0.997696	0.805631
TP53_UCS	TP53	UCS	92.5926	75.9259	72.2222	-0.894961	0.230999	0.469954
ZBTB7B_UCS	ZBTB7B	UCS	9.25926	20.3704	3.7037	-0.768052	0.269951	0.489804
BAP1_UVM	BAP1	UVM	16.25	13.75	3.75	-0.56153	0.295099	0.512472
GNAQ_UVM	GNAQ	UVM	50	3.75	2.5	-0.508497	0.563771	0.643004
PLCB4_UVM	PLCB4	UVM	2.5	2.5	0	0	0.997857	0.805721
SF3B1_UVM	SF3B1	UVM	22.5	6.25	0	0	0.997382	0.805455
