# Supplementary material for: Higher order genetic interactions switch cancer genes from two-hit to one-hit drivers
Source: Nat Commun. 2021 Dec 3;12:7051. doi: 10.1038/s41467-021-27242-3 (PMC8642467; doi:10.1038/s41467-021-27242-3)
Supplement: Supplementary file 9 — Supplementary Dataset 7 [file 41467_2021_27242_MOESM9_ESM.xlsx]

## Sheet: Sheet1
Mut_Type	Pair	Gene	Mut_Freq	Loss_Freq	Gain_Freq	MutLoss_Freq	MutGain_Freq	MutLoss_Effect	MutLoss_P	MutLoss_FDR	MutGain_Effect	MutGain_P	MutGain_FDR
PTVs (premature truncation variants)	AJUBA_HNSC	AJUBA	4.69667	14.4814	28.9628	1.36986	2.15264	-1.12526	0.005458	0.003562	0.939082	0.010366	0.283846
PTVs (premature truncation variants)	ALB_LIHC	ALB	7.58427	41.0112	5.33708	2.52809	0	0.337523	0.260345	0.409213	0	0.997348	1
PTVs (premature truncation variants)	AMER1_COADREAD	AMER1	8.96739	17.663	17.3913	2.44565	0.815217	-0.352131	0.242091	0.401853	-0.485178	0.279166	0.826639
PTVs (premature truncation variants)	APC_STAD	APC	5.58659	41.0615	6.14525	3.63129	0	-0.735487	0.040104	0.101032	0	0.997485	1
PTVs (premature truncation variants)	APC_COADREAD	APC	67.3913	32.337	8.96739	21.1957	5.97826	0.103761	0.54889	0.628668	-0.068398	0.808373	1
PTVs (premature truncation variants)	APOB_LIHC	APOB	4.49438	7.86517	15.7303	0.280899	0.842697	0.155607	0.835581	0.774979	0.144317	0.758157	1
PTVs (premature truncation variants)	ARHGAP35_UCEC	ARHGAP35	8.12183	12.9442	12.4365	0.761421	1.77665	0.182313	0.684747	0.708123	0.511238	0.119606	0.525908
PTVs (premature truncation variants)	ARHGAP35_LUSC	ARHGAP35	2.35546	27.6231	32.1199	0.428266	1.07066	0.235698	0.702826	0.711679	0.318493	0.507725	0.852095
PTVs (premature truncation variants)	ARID1A_UCEC	ARID1A	34.5178	17.2589	7.86802	1.26904	0.253807	1.64037	1e-06	0	-2.25378	0.001842	0.035166
PTVs (premature truncation variants)	ARID1A_BLCA	ARID1A	20.8877	22.1932	16.9713	4.17755	4.96084	0.017926	0.937677	0.814507	0.390297	0.084704	0.460751
PTVs (premature truncation variants)	ARID1A_COADREAD	ARID1A	3.26087	44.0217	2.44565	0.543478	0.271739	0.953281	0.087559	0.186676	0.674893	0.391658	0.830996
PTVs (premature truncation variants)	ARID1A_UCS	ARID1A	5.55556	25.9259	29.6296	0	3.7037	0	0.997515	0.815804	0.841163	0.349221	0.857916
PTVs (premature truncation variants)	ARID1A_LUAD	ARID1A	2.74314	21.9451	22.9426	0.74813	0.249377	-0.050447	0.919039	0.821246	-0.77462	0.308787	0.859146
PTVs (premature truncation variants)	ARID1A_CESC	ARID1A	2.51799	11.5108	27.3381	0.719424	0.359712	-0.711011	0.257757	0.407334	-0.427033	0.591951	0.915229
PTVs (premature truncation variants)	ARID1A_ESCA	ARID1A	5.32544	39.645	11.2426	2.95858	0	-0.310996	0.525166	0.618578	0	0.997448	1
PTVs (premature truncation variants)	ARID1A_LUSC	ARID1A	3.85439	44.7537	9.85011	2.35546	0.214133	-0.45317	0.215304	0.359911	-0.194746	0.800985	1
PTVs (premature truncation variants)	ARID1A_PAAD	ARID1A	5	35	1.875	2.5	0	-0.426126	0.407687	0.544366	0	0.997735	1
PTVs (premature truncation variants)	ARID1A_BRCA	ARID1A	2.14797	38.3055	6.44391	0.954654	0	-0.097352	0.77425	0.73572	0	0.99742	1
PTVs (premature truncation variants)	ARID1A_STAD	ARID1A	13.6872	33.2402	6.42458	1.39665	1.11732	1.18251	0.000648	0.000224	-0.073336	0.857635	1
PTVs (premature truncation variants)	ARID1A_LGG	ARID1A	2.82828	37.9798	2.62626	1.81818	0	-0.754361	0.059371	0.145313	0	0.997654	1
PTVs (premature truncation variants)	ARID1A_LIHC	ARID1A	5.33708	38.2022	5.33708	2.80899	0.280899	-0.451937	0.190309	0.33539	0.199729	0.795334	1
PTVs (premature truncation variants)	ARID2_LIHC	ARID2	3.37079	11.5169	12.3596	1.1236	0.561798	-1.0947	0.020657	0.065986	0.514942	0.382133	0.843266
PTVs (premature truncation variants)	ARID2_SKCM	ARID2	5.82822	22.3926	11.3497	0.613497	0.920245	0.636624	0.241334	0.401679	0.17074	0.715574	1
PTVs (premature truncation variants)	ARID2_STAD	ARID2	3.07263	13.9665	20.6704	1.11732	0.558659	-0.961567	0.04877	0.121167	0.154637	0.796389	1
PTVs (premature truncation variants)	ARID5B_UCEC	ARID5B	6.09137	9.13706	25.3807	0	1.26904	0	0.997299	0.816816	-0.291621	0.425087	0.792278
PTVs (premature truncation variants)	ASXL1_LAML	ASXL1	2.6455	0.529101	1.0582	0	0	0	0.997947	0.813739	0	0.99785	1
PTVs (premature truncation variants)	ASXL2_BLCA	ASXL2	2.08877	7.5718	33.1593	0.522193	0.78329	-1.20305	0.068915	0.159797	0.411816	0.47978	0.875922
PTVs (premature truncation variants)	ATF7IP_UCEC	ATF7IP	3.29949	9.39086	15.9898	0	0.253807	0	0.997382	0.81643	-0.6885	0.353872	0.850049
PTVs (premature truncation variants)	ATM_BLCA	ATM	3.65535	36.2924	11.7493	1.30548	1.30548	-0.619196	0.235977	0.397503	1.47406	0.005486	0.200902
PTVs (premature truncation variants)	ATM_LUAD	ATM	2.99252	21.6958	21.9451	1.49626	0.249377	-0.832225	0.05739	0.141308	-0.485269	0.533724	0.835786
PTVs (premature truncation variants)	ATM_UCEC	ATM	4.06091	19.2893	5.07614	0.507614	0	0.429969	0.42798	0.551735	0	0.997447	1
PTVs (premature truncation variants)	ATRX_LGG	ATRX	31.9192	13.7374	9.89899	3.0303	7.07071	0.252675	0.255567	0.405912	1.28778	0	0
PTVs (premature truncation variants)	ATRX_SARC	ATRX	11.9266	39.9083	15.5963	5.04587	2.75229	-0.103664	0.759362	0.735829	0.381128	0.346183	0.859745
PTVs (premature truncation variants)	ATRX_ACC	ATRX	3.44828	14.9425	49.4253	0	2.29885	0	0.997558	0.815602	0.245275	0.78115	1
PTVs (premature truncation variants)	ATRX_GBM	ATRX	2.25225	22.973	4.5045	0.900901	0	-0.536666	0.413154	0.545186	0	0.997677	1
PTVs (premature truncation variants)	AXIN1_LIHC	AXIN1	6.46067	29.7753	10.1124	6.46067	0	0	0.996878	0.818748	0	0.999826	1
PTVs (premature truncation variants)	B2M_DLBC	B2M	6.25	16.6667	6.25	2.08333	0	-0.5621	0.539085	0.622124	0	0.997675	1
PTVs (premature truncation variants)	BAP1_UVM	BAP1	12.5	55	0	12.5	0	0	0.997117	0.817661	0	0.998882	1
PTVs (premature truncation variants)	BAP1_CHOL	BAP1	14.7059	79.4118	2.94118	14.7059	0	0	0.997403	0.816333	0	0.999823	1
PTVs (premature truncation variants)	BAP1_MESO	BAP1	13.9535	44.186	8.13954	10.4651	0	-0.752023	0.138208	0.277476	0	0.997486	1
PTVs (premature truncation variants)	BAP1_LIHC	BAP1	3.93258	17.4157	10.9551	2.80899	0	-1.96447	3.9e-05	1e-06	0	0.997552	1
PTVs (premature truncation variants)	BAP1_KIRC	BAP1	4.73373	85.2071	1.18343	4.73373	0	0	0.99728	0.816908	0	0.99978	1
PTVs (premature truncation variants)	BCOR_STAD	BCOR	3.35195	16.2011	13.1285	0	0	0	0.997295	0.816836	0	0.997324	1
PTVs (premature truncation variants)	BRCA1_OV	BRCA1	2.60521	75.9519	6.61323	2.00401	0.200401	-0.048146	0.930832	0.819053	0.148892	0.865432	1
PTVs (premature truncation variants)	BRD7_LIHC	BRD7	2.24719	39.0449	5.33708	2.24719	0	0	0.997099	0.817743	0	0.999769	1
PTVs (premature truncation variants)	BTG2_DLBC	BTG2	6.25	4.16667	33.3333	0	0	0	0.997656	0.815137	0	0.997366	1
PTVs (premature truncation variants)	CASP8_HNSC	CASP8	5.08806	18.591	13.8943	0.782779	0.195695	0.287818	0.466001	0.575894	-1.08256	0.137946	0.521071
PTVs (premature truncation variants)	CD70_DLBC	CD70	6.25	8.33333	4.16667	0	0	0	0.997607	0.815371	0	0.997703	1
PTVs (premature truncation variants)	CDH1_BRCA	CDH1	9.7852	59.5465	9.42721	8.94988	0	-1.37763	6e-06	0	0	0.99735	1
PTVs (premature truncation variants)	CDKN1A_BLCA	CDKN1A	8.35509	21.671	23.7598	2.34987	1.30548	-0.220773	0.472271	0.57839	-0.301121	0.417337	0.787293
PTVs (premature truncation variants)	CDKN2A_SKCM	CDKN2A	7.66871	45.092	2.45399	5.82822	0.306748	-1.12353	0.036232	0.094322	1.09644	0.228503	0.729791
PTVs (premature truncation variants)	CDKN2A_HNSC	CDKN2A	16.047	28.9628	12.1331	5.28376	3.52251	0.20929	0.309138	0.466841	0.219313	0.365922	0.837976
PTVs (premature truncation variants)	CDKN2A_BLCA	CDKN2A	2.87206	27.154	14.3603	1.30548	0.78329	-0.332045	0.528094	0.619501	0.426126	0.470214	0.876461
PTVs (premature truncation variants)	CDKN2A_LUSC	CDKN2A	8.56531	52.0343	7.70878	5.99572	1.07066	-0.077782	0.805646	0.746849	0.229021	0.604842	0.91972
PTVs (premature truncation variants)	CDKN2A_ESCA	CDKN2A	4.14201	39.0533	4.14201	3.5503	0	-0.675649	0.387342	0.54305	0	0.997629	1
PTVs (premature truncation variants)	CDKN2A_PAAD	CDKN2A	13.75	36.875	0	10	0	-0.741239	0.045282	0.112728	0	0.999799	1
PTVs (premature truncation variants)	CHD3_UCEC	CHD3	5.58376	28.1726	3.80711	0	0	0	0.997125	0.817622	0	0.997404	1
PTVs (premature truncation variants)	CHD4_UCEC	CHD4	2.28426	8.88325	19.0355	0	0.507614	0	0.997463	0.81605	0.057131	0.920789	1
PTVs (premature truncation variants)	CIC_LGG	CIC	10.9091	47.4747	5.05051	10.9091	0	0	0.996856	0.818849	0	0.999781	1
PTVs (premature truncation variants)	CREBBP_BLCA	CREBBP	5.74413	39.4256	8.87729	2.61097	0.522193	-0.144626	0.657539	0.703644	0.055238	0.922032	1
PTVs (premature truncation variants)	CSDE1_PCPG	CSDE1	2.54777	68.7898	0.636943	2.54777	0	0	0.997376	0.816459	0	0.999629	1
PTVs (premature truncation variants)	CTCF_UCEC	CTCF	13.198	33.2487	3.29949	0.507614	0	1.97671	0.000128	8e-06	0	0.997279	1
PTVs (premature truncation variants)	CTNNB1_ACC	CTNNB1	2.29885	22.9885	11.4943	0	1.14942	0	0.99759	0.815452	1.29268	0.210234	0.707687
PTVs (premature truncation variants)	CTNND1_UCEC	CTNND1	2.03046	11.4213	9.89848	0.253807	0	0.013911	0.985482	0.849071	0	0.99746	1
PTVs (premature truncation variants)	CUL3_KIRP	CUL3	2.53623	2.53623	15.942	0.362319	0.724638	-1.55694	0.064758	0.153712	0.671101	0.282055	0.830901
PTVs (premature truncation variants)	CUL3_LUSC	CUL3	2.14133	31.9058	13.9186	0.428266	0.214133	0.545126	0.340394	0.506071	-0.447261	0.557468	0.857957
PTVs (premature truncation variants)	DDX3X_SKCM	DDX3X	2.76074	22.0859	15.0307	0.613497	0.920245	-0.255734	0.680082	0.705888	0.839323	0.128583	0.509804
PTVs (premature truncation variants)	DNMT3A_LAML	DNMT3A	2.1164	0	1.0582	0	0	0	0.999623	0.805188	0	0.997882	1
PTVs (premature truncation variants)	ELF3_BLCA	ELF3	6.52742	15.9269	30.0261	0.78329	2.08877	0.253951	0.58272	0.654543	0.006578	0.983845	1
PTVs (premature truncation variants)	EP300_CESC	EP300	5.03597	28.777	11.1511	0.719424	1.79856	0.39119	0.496555	0.596721	1.03356	0.018899	0.294032
PTVs (premature truncation variants)	EP300_BLCA	EP300	5.74413	45.953	10.1828	2.87206	1.30548	-0.397949	0.278742	0.427466	0.957361	0.032817	0.35381
PTVs (premature truncation variants)	EP300_UCEC	EP300	3.5533	25.6345	7.86802	0	0	0	0.997202	0.817268	0	0.997367	1
PTVs (premature truncation variants)	EPHA2_HNSC	EPHA2	2.73973	17.2211	10.9589	0.391389	0.391389	0.061028	0.913106	0.819222	0.268033	0.633617	0.916848
PTVs (premature truncation variants)	EPHA2_CHOL	EPHA2	5.88235	79.4118	0	5.88235	0	0	0.997574	0.815527	0	0.998978	1
PTVs (premature truncation variants)	FAT1_LUSC	FAT1	7.92291	60.5996	5.56745	5.56745	0.856531	-0.41252	0.18449	0.332615	0.827049	0.080009	0.461685
PTVs (premature truncation variants)	FAT1_BLCA	FAT1	5.48303	40.7311	8.87729	2.08877	0.261097	0.184565	0.578678	0.650973	-0.593793	0.427384	0.795117
PTVs (premature truncation variants)	FAT1_HNSC	FAT1	18.0039	34.4423	7.82779	6.65362	0.978474	-0.042868	0.807611	0.747384	-0.322313	0.365861	0.837973
PTVs (premature truncation variants)	FAT1_CESC	FAT1	4.67626	35.9712	8.63309	1.79856	0.719424	-0.135096	0.757977	0.736717	0.521561	0.384491	0.841693
PTVs (premature truncation variants)	FAT1_UCEC	FAT1	4.56853	24.1117	3.29949	0.507614	0	0.738005	0.169468	0.315231	0	0.997478	1
PTVs (premature truncation variants)	FBXW7_HNSC	FBXW7	2.15264	35.0294	7.04501	0.391389	0.391389	0.556497	0.329747	0.496437	0.61008	0.293942	0.836219
PTVs (premature truncation variants)	FBXW7_BLCA	FBXW7	3.65535	39.9478	8.87729	1.82768	0.522193	-0.409141	0.331544	0.498254	0.5966	0.325584	0.856122
PTVs (premature truncation variants)	FBXW7_UCEC	FBXW7	2.53807	24.3655	1.52284	0.253807	0	0.784319	0.29571	0.448781	0	0.997677	1
PTVs (premature truncation variants)	FBXW7_CESC	FBXW7	3.95683	37.4101	6.47482	0.719424	0	0.824632	0.141095	0.278495	0	0.997428	1
PTVs (premature truncation variants)	FBXW7_COADREAD	FBXW7	5.70652	39.1304	3.80435	2.44565	0.271739	-0.125341	0.701915	0.711416	0.226528	0.767378	1
PTVs (premature truncation variants)	FBXW7_ESCA	FBXW7	2.95858	51.4793	14.2012	1.77515	0	0.038933	0.952768	0.817565	0	0.99746	1
PTVs (premature truncation variants)	FOXA2_UCEC	FOXA2	3.5533	4.56853	25.1269	0.507614	0.507614	-0.852221	0.139795	0.278073	-0.422072	0.446224	0.83086
PTVs (premature truncation variants)	FUBP1_LGG	FUBP1	8.48485	36.1616	2.82828	8.48485	0	0	0.996815	0.819033	0	0.999698	1
PTVs (premature truncation variants)	GATA3_BRCA	GATA3	10.2625	11.5752	26.3723	0.71599	1.67064	0.559079	0.073383	0.165874	-0.541092	0.012383	0.281815
PTVs (premature truncation variants)	HIST1H1E_DLBC	HIST1H1E	2.08333	6.25	12.5	0	0	0	0.997796	0.814464	0	0.9977	1
PTVs (premature truncation variants)	HLA-A_HNSC	HLA-A	2.54403	16.2427	17.2211	0.195695	0.391389	0	1	1	0	1	1
PTVs (premature truncation variants)	HLA-B_DLBC	HLA-B	8.33333	8.33333	14.5833	2.08333	2.08333	0	1	1	0	1	1
PTVs (premature truncation variants)	HLA-B_HNSC	HLA-B	2.34834	16.4384	17.8082	0.195695	0	0	1	1	0	1	1
PTVs (premature truncation variants)	HLA-B_CESC	HLA-B	2.8777	12.2302	27.6978	0	1.07914	0	1	1	0	1	1
PTVs (premature truncation variants)	INPPL1_UCEC	INPPL1	7.61421	12.9442	10.9137	0.253807	0	1.18596	0.103006	0.211205	0	0.997233	1
PTVs (premature truncation variants)	KANSL1_BLCA	KANSL1	2.08877	8.35509	38.1201	0.261097	1.04439	-0.544971	0.51033	0.610853	0.449126	0.410404	0.797825
PTVs (premature truncation variants)	KANSL1_UCEC	KANSL1	5.07614	22.8426	8.37564	0	0	0	0.997171	0.81741	0	0.997311	1
PTVs (premature truncation variants)	KDM5C_KIRC	KDM5C	2.5641	9.46746	5.52268	0	0	0	0.99739	0.816394	0	0.997465	1
PTVs (premature truncation variants)	KDM6A_BLCA	KDM6A	20.3655	19.8433	15.6658	3.91645	3.91645	0.015459	0.947367	0.813874	0.199651	0.406112	0.805282
PTVs (premature truncation variants)	KDM6A_LUSC	KDM6A	2.56959	25.6959	13.7045	0.214133	0.642398	0.931473	0.216748	0.362747	0.317887	0.515821	0.841632
PTVs (premature truncation variants)	KDM6A_KIRP	KDM6A	2.53623	11.2319	33.6957	0	0.724638	0	0.997438	0.816165	-0.308806	0.606226	0.919271
PTVs (premature truncation variants)	KDM6A_PAAD	KDM6A	4.375	13.75	2.5	0.625	0	0.01704	0.982611	0.851295	0	0.997674	1
PTVs (premature truncation variants)	KEAP1_LUAD	KEAP1	4.48878	49.3766	3.74065	3.24189	0	-0.660192	0.081824	0.178292	0	0.997569	1
PTVs (premature truncation variants)	KMT2B_UCEC	KMT2B	10.1523	8.12183	20.3046	0	0.253807	0	0.997217	0.817198	-1.79893	0.012711	0.280976
PTVs (premature truncation variants)	KMT2C_CESC	KMT2C	7.91367	21.223	12.5899	1.07914	2.15827	0.199225	0.671174	0.703283	0.756219	0.047193	0.38821
PTVs (premature truncation variants)	KMT2C_BRCA	KMT2C	5.2506	16.2291	25.6563	0.596659	1.67064	0.262303	0.458006	0.570141	0.16303	0.503213	0.859112
PTVs (premature truncation variants)	KMT2C_BLCA	KMT2C	7.5718	12.0104	31.5927	0.78329	2.08877	0.16118	0.725223	0.720613	-0.150827	0.631525	0.917
PTVs (premature truncation variants)	KMT2C_UCEC	KMT2C	4.82233	13.198	15.4822	0	0.761421	0	0.997285	0.816884	-0.117433	0.797014	1
PTVs (premature truncation variants)	KMT2D_PRAD	KMT2D	3.53535	5.30303	3.53535	0.252525	0.505051	-0.328314	0.664181	0.703754	1.17965	0.04262	0.380906
PTVs (premature truncation variants)	KMT2D_LUSC	KMT2D	12.848	12.2056	30.621	0.642398	5.56745	0.608485	0.167317	0.31178	0.371774	0.068842	0.457564
PTVs (premature truncation variants)	KMT2D_ESCA	KMT2D	7.69231	20.7101	21.3018	0	3.5503	0	0.997326	0.816691	0.768935	0.076903	0.46218
PTVs (premature truncation variants)	KMT2D_HNSC	KMT2D	9.39335	10.3718	15.2642	0.391389	2.15264	0.676203	0.19768	0.338265	0.336289	0.199349	0.700314
PTVs (premature truncation variants)	KMT2D_CESC	KMT2D	6.11511	6.11511	18.3453	1.07914	0.359712	-0.832837	0.091378	0.191884	-0.844122	0.255461	0.781803
PTVs (premature truncation variants)	KMT2D_DLBC	KMT2D	22.9167	4.16667	20.8333	2.08333	2.08333	-0.860121	0.408086	0.54457	-0.693551	0.384698	0.841501
PTVs (premature truncation variants)	KMT2D_BLCA	KMT2D	18.5379	18.0157	20.3655	1.82768	4.69974	0.53941	0.076907	0.17086	0.151611	0.49608	0.870127
PTVs (premature truncation variants)	LATS1_CESC	LATS1	2.8777	32.0144	8.63309	1.79856	0	-1.10795	0.064457	0.153288	0	0.997615	1
PTVs (premature truncation variants)	LATS2_MESO	LATS2	4.65116	43.0233	2.32558	3.48837	0	-0.97504	0.241315	0.401674	0	0.99788	1
PTVs (premature truncation variants)	LZTR1_LIHC	LZTR1	2.80899	19.6629	13.764	0.280899	0.842697	0.415628	0.589304	0.660993	0.647915	0.206483	0.707119
PTVs (premature truncation variants)	MAP2K4_BRCA	MAP2K4	2.50597	56.9212	5.2506	2.38664	0	-1.81357	0.012547	0.034249	0	0.997712	1
PTVs (premature truncation variants)	MAP3K1_BRCA	MAP3K1	5.96659	24.5823	18.6158	0.357995	1.19332	1.22307	0.004373	0.00413	-0.138674	0.596134	0.920267
PTVs (premature truncation variants)	MAP3K1_UCEC	MAP3K1	4.56853	22.335	5.83756	0	0.253807	0	0.997203	0.817263	-0.251667	0.735282	1
PTVs (premature truncation variants)	MAP3K4_UCS	MAP3K4	3.7037	14.8148	44.4444	0	3.7037	-0.71531	0.9999	0.803698	0	0.997349	1
PTVs (premature truncation variants)	MEN1_ACC	MEN1	6.89655	26.4368	6.89655	3.44828	0	-0.702335	0.246698	0.402624	0	0.997599	1
PTVs (premature truncation variants)	MET_LUAD	MET	2.24439	11.7207	39.9002	0.498753	0.74813	-0.520878	0.403498	0.542045	-0.076004	0.889179	1
PTVs (premature truncation variants)	MGA_LUAD	MGA	2.74314	49.1272	6.23441	1.49626	0	-0.390932	0.4394	0.556737	0	0.997557	1
PTVs (premature truncation variants)	MSH6_UCEC	MSH6	2.28426	2.28426	21.3198	0	0	0	0.997624	0.815287	0	0.997313	1
PTVs (premature truncation variants)	NCOR1_BRCA	NCOR1	2.50597	56.4439	6.44391	1.67064	0.119332	-0.300773	0.388784	0.541742	-0.038849	0.959813	1
PTVs (premature truncation variants)	NF1_LUAD	NF1	5.98504	11.4713	34.1646	0.997506	1.49626	-0.23171	0.579728	0.651871	-0.285936	0.419245	0.786997
PTVs (premature truncation variants)	NF1_LUSC	NF1	4.71092	24.8394	30.1927	2.78373	0.642398	-1.00167	0.005324	0.003726	-0.242033	0.63251	0.916787
PTVs (premature truncation variants)	NF1_GBM	NF1	6.75676	11.2613	9.90991	3.15315	0	-1.46793	0.000299	4.8e-05	0	0.997436	1
PTVs (premature truncation variants)	NF1_OV	NF1	3.80762	76.3527	5.21042	3.60721	0	0	0.997294	0.816842	0.591317	0.999917	1
PTVs (premature truncation variants)	NF1_SKCM	NF1	6.13497	20.5521	16.2577	2.76074	0.613497	-0.864622	0.013408	0.039464	-0.107975	0.84813	1
PTVs (premature truncation variants)	NF1_LGG	NF1	4.44444	3.83838	3.43434	1.0101	0	-1.57096	0.000117	7e-06	0	0.997504	1
PTVs (premature truncation variants)	NF1_PCPG	NF1	8.28026	24.2038	2.54777	7.64331	0	-2.78341	0.000214	2.5e-05	0	0.99791	1
PTVs (premature truncation variants)	NF2_MESO	NF2	22.093	70.9302	2.32558	17.4419	0	0.015541	0.973001	0.840239	0	0.997502	1
PTVs (premature truncation variants)	NF2_KIRP	NF2	2.89855	21.0145	1.81159	2.89855	0	0	0.996955	0.8184	0	0.999631	1
PTVs (premature truncation variants)	NIPBL_LGG	NIPBL	2.62626	6.26263	2.22222	0.20202	0	-0.143501	0.847857	0.785904	0	0.997614	1
PTVs (premature truncation variants)	NOTCH1_LUSC	NOTCH1	4.28266	46.6809	22.2698	2.14133	1.71306	-0.863137	0.11865	0.248208	1.25208	0.027171	0.330295
PTVs (premature truncation variants)	NOTCH1_HNSC	NOTCH1	7.04501	14.6771	31.8982	0.587084	1.95695	0.515845	0.248102	0.403227	-0.197505	0.482615	0.875885
PTVs (premature truncation variants)	NOTCH1_ESCA	NOTCH1	4.14201	27.2189	35.503	1.77515	1.18343	-0.533964	0.41897	0.545128	0.03566	0.960438	1
PTVs (premature truncation variants)	NPM1_LAML	NPM1	4.2328	2.6455	0	0	0	0	0.997653	0.815152	0	0.999695	1
PTVs (premature truncation variants)	NSD1_HNSC	NSD1	7.63209	37.182	7.4364	5.08806	0	-0.82677	0.000955	0.000466	0	0.997358	1
PTVs (premature truncation variants)	PBRM1_CHOL	PBRM1	14.7059	79.4118	2.94118	14.7059	0	0	0.997403	0.816333	0	0.999823	1
PTVs (premature truncation variants)	PBRM1_KIRC	PBRM1	24.2604	85.2071	1.18343	23.6686	0	-2.14499	0.0028	0.002783	0	0.997752	1
PTVs (premature truncation variants)	PBRM1_UCEC	PBRM1	2.28426	14.7208	12.4365	0	0.253807	0	0.997374	0.816465	-0.228411	0.76319	1
PTVs (premature truncation variants)	PDS5B_UCEC	PDS5B	2.28426	21.8274	6.09137	0	0	0	0.997301	0.816806	0	0.99748	1
PTVs (premature truncation variants)	PIK3R1_UCEC	PIK3R1	13.7056	23.0964	4.31472	1.77665	1.26904	0.527581	0.080921	0.176921	0.610463	0.121798	0.521621
PTVs (premature truncation variants)	PIK3R1_UCS	PIK3R1	5.55556	55.5556	9.25926	1.85185	1.85185	0.337236	0.74148	0.73677	1.06354	0.321897	0.859288
PTVs (premature truncation variants)	PIK3R1_GBM	PIK3R1	3.15315	7.20721	6.30631	0.45045	0	-0.638424	0.423412	0.548561	0	0.997581	1
PTVs (premature truncation variants)	PIM1_DLBC	PIM1	6.25	4.16667	20.8333	0	0	0	0.997684	0.815004	0	0.997459	1
PTVs (premature truncation variants)	PRKAR1A_ACC	PRKAR1A	5.74713	20.6897	12.6437	1.14942	0	0.217425	0.789668	0.746413	0	0.997464	1
PTVs (premature truncation variants)	PSIP1_BLCA	PSIP1	3.13316	45.6919	19.5822	2.61097	0	0	0.997161	0.817456	0.372432	0.999948	1
PTVs (premature truncation variants)	PTCH1_ESCA	PTCH1	2.95858	33.7278	27.8107	1.18343	0.591716	-0.096026	0.893761	0.812218	-0.267749	0.760088	1
PTVs (premature truncation variants)	PTEN_BRCA	PTEN	3.34129	25.0597	7.5179	1.78998	0.477327	-1.13121	0.000332	6e-05	1.04191	0.018886	0.293977
PTVs (premature truncation variants)	PTEN_LUSC	PTEN	6.63812	45.6103	7.06638	5.13919	0.428266	-1.03841	0.003492	0.003585	0.559594	0.356974	0.842566
PTVs (premature truncation variants)	PTEN_CESC	PTEN	4.67626	25.8993	6.11511	2.51799	0	-0.788821	0.052426	0.129538	0	0.997517	1
PTVs (premature truncation variants)	PTEN_KICH	PTEN	4.6875	71.875	3.125	4.6875	0	0	0.99744	0.81616	0	0.999801	1
PTVs (premature truncation variants)	PTEN_PRAD	PTEN	2.52525	15.9091	1.51515	1.76768	0	-2.43951	0.00139	0.00092	0	0.997967	1
PTVs (premature truncation variants)	PTEN_UCEC	PTEN	45.4315	12.9442	21.3198	0.507614	11.1675	2.37261	5e-06	0	-0.043408	0.808693	1
PTVs (premature truncation variants)	PTEN_GBM	PTEN	11.7117	85.1351	0.45045	11.2613	0	0	0.997362	0.816525	0	0.999755	1
PTVs (premature truncation variants)	PTEN_UCS	PTEN	7.40741	35.1852	31.4815	3.7037	0	0.088504	0.906084	0.816324	0	0.997332	1
PTVs (premature truncation variants)	PTEN_SKCM	PTEN	5.21472	56.135	1.84049	4.60123	0	-1.60246	0.029348	0.083064	0	0.997849	1
PTVs (premature truncation variants)	PTMA_TGCT	PTMA	4.89511	6.99301	24.4755	0	2.7972	0	0.997607	0.815371	0.995304	0.075262	0.461078
PTVs (premature truncation variants)	RASA1_LUSC	RASA1	2.78373	77.7302	1.71306	2.35546	0	-0.217099	0.693104	0.710418	0	0.997682	1
PTVs (premature truncation variants)	RB1_BLCA	RB1	16.7102	28.9817	16.7102	8.35509	2.34987	-0.993558	2.8e-05	0	0.352639	0.262385	0.792862
PTVs (premature truncation variants)	RB1_SKCM	RB1	2.45399	22.3926	25.7669	0.613497	0.920245	-0.300948	0.645034	0.694114	0.494481	0.398203	0.820294
PTVs (premature truncation variants)	RB1_OV	RB1	2.20441	55.1102	12.024	0.601202	0.200401	1.09886	0.02993	0.083807	-0.795046	0.303147	0.848621
PTVs (premature truncation variants)	RB1_LUSC	RB1	5.56745	65.7388	7.28051	4.28266	0	-0.275949	0.446606	0.559189	0	0.99738	1
PTVs (premature truncation variants)	RB1_UCS	RB1	3.7037	50	24.0741	1.85185	0	0	0.997594	0.815431	-0.260021	0.999964	1
PTVs (premature truncation variants)	RB1_UCEC	RB1	3.5533	21.8274	7.1066	1.77665	0	-0.863759	0.026254	0.078787	0	0.99749	1
PTVs (premature truncation variants)	RB1_SARC	RB1	8.25688	57.7982	0.917431	6.88073	0	-0.915249	0.093122	0.194526	0	0.997809	1
PTVs (premature truncation variants)	RB1_LUAD	RB1	3.49127	51.6209	7.4813	1.74564	0.249377	0.094421	0.813732	0.750328	-0.104949	0.892573	1
PTVs (premature truncation variants)	RB1_GBM	RB1	6.75676	37.3874	2.7027	5.85586	0	-2.24596	0.002446	0.00231	0	0.997874	1
PTVs (premature truncation variants)	RB1_CESC	RB1	4.31655	38.8489	7.19424	1.43885	0	0.216493	0.632515	0.686429	0	0.99744	1
PTVs (premature truncation variants)	RB1_LIHC	RB1	3.65169	44.1011	3.65169	3.08989	0	-1.30046	0.017936	0.058514	0	0.997705	1
PTVs (premature truncation variants)	RBM10_LUAD	RBM10	5.73566	19.7007	10.7232	1.49626	0.74813	-0.307165	0.390214	0.540489	0.242417	0.602606	0.920986
PTVs (premature truncation variants)	RBM10_BLCA	RBM10	2.08877	20.1044	16.7102	0.522193	0.261097	-0.156654	0.793688	0.747741	-0.210189	0.78785	1
PTVs (premature truncation variants)	RFC1_UCS	RFC1	3.7037	44.4444	29.6296	1.85185	0	0.460035	0.655517	0.702649	0	0.997406	1
PTVs (premature truncation variants)	RNF43_PAAD	RNF43	4.375	28.125	7.5	2.5	0	-0.833877	0.133499	0.273531	0	0.997588	1
PTVs (premature truncation variants)	RNF43_STAD	RNF43	3.07263	18.7151	21.5084	1.11732	0	-0.540658	0.247673	0.403056	0	0.997331	1
PTVs (premature truncation variants)	RPS6KA3_LIHC	RPS6KA3	2.24719	27.809	10.1124	0.561798	0	0.108515	0.855995	0.788201	0	0.997466	1
PTVs (premature truncation variants)	RUNX1_BRCA	RUNX1	2.14797	15.3938	20.8831	0.119332	0.835322	0.638313	0.391489	0.539612	0.545367	0.123482	0.51665
PTVs (premature truncation variants)	RUNX1_LAML	RUNX1	2.1164	1.0582	4.2328	0	0	0	0.997876	0.814079	0	0.997683	1
PTVs (premature truncation variants)	SCAF4_UCEC	SCAF4	5.32995	11.4213	10.9137	0	0	0	0.997279	0.816912	0	0.997285	1
PTVs (premature truncation variants)	SETD2_LUAD	SETD2	4.73815	43.6409	4.98753	0.997506	0.249377	0.803932	0.04864	0.120866	-0.230517	0.759013	1
PTVs (premature truncation variants)	SETD2_KIRP	SETD2	4.71014	9.05797	24.6377	1.44928	0	-0.921786	0.042882	0.106968	0	0.99727	1
PTVs (premature truncation variants)	SETD2_KIRC	SETD2	6.90335	85.4043	1.18343	6.70611	0	0	0.997233	0.817124	0	0.999783	1
PTVs (premature truncation variants)	SETD2_MESO	SETD2	6.97674	48.8372	9.30233	5.81395	0	-1.03538	0.19177	0.335578	0	0.997639	1
PTVs (premature truncation variants)	SIN3A_UCEC	SIN3A	2.79188	26.1421	4.56853	0	0	0	0.997242	0.817084	0	0.997485	1
PTVs (premature truncation variants)	SMAD4_COADREAD	SMAD4	2.71739	74.7283	0.543478	1.08696	0	0.806137	0.141873	0.278799	0	0.997778	1
PTVs (premature truncation variants)	SMAD4_ESCA	SMAD4	2.95858	59.7633	10.6509	2.36686	0.591716	0	0.997395	0.81637	0	0.997345	1
PTVs (premature truncation variants)	SMAD4_PAAD	SMAD4	13.75	60.625	1.25	12.5	0	0	0.997123	0.817632	0	0.999707	1
PTVs (premature truncation variants)	SMARCA4_LUAD	SMARCA4	2.49377	49.3766	3.49127	1.99501	0	-0.961401	0.088136	0.18745	0	0.997709	1
PTVs (premature truncation variants)	SOX9_COADREAD	SOX9	8.96739	16.8478	24.4565	1.63044	1.90217	-0.027247	0.937264	0.814824	-0.14199	0.661282	0.943634
PTVs (premature truncation variants)	SPTAN1_BLCA	SPTAN1	6.00522	40.9922	14.6214	4.17755	0.261097	-0.787345	0.023743	0.073571	-0.507482	0.510786	0.847021
PTVs (premature truncation variants)	STAG2_BLCA	STAG2	10.705	19.5822	15.4047	2.61097	0.261097	-0.072322	0.793947	0.747806	-1.47528	0.042249	0.380156
PTVs (premature truncation variants)	STAG2_GBM	STAG2	3.6036	22.0721	3.15315	0.45045	0	0.538013	0.481803	0.582248	0	0.997608	1
PTVs (premature truncation variants)	STK11_LUAD	STK11	11.4713	49.3766	4.73815	7.23192	0.997506	-0.567345	0.022281	0.069998	0.879071	0.049198	0.392227
PTVs (premature truncation variants)	STK11_CESC	STK11	2.51799	33.813	11.5108	2.15827	0	-1.60031	0.037624	0.096634	0	0.997653	1
PTVs (premature truncation variants)	TCF12_LGG	TCF12	2.82828	13.1313	2.42424	0.606061	0	-0.411816	0.381473	0.545575	0	0.997603	1
PTVs (premature truncation variants)	TCF7L2_COADREAD	TCF7L2	3.80435	26.9022	6.52174	0.271739	0.543478	1.08926	0.142882	0.279327	0.457234	0.419179	0.786982
PTVs (premature truncation variants)	TGIF1_COADREAD	TGIF1	2.44565	68.2065	6.52174	1.3587	0	0.593642	0.218675	0.366682	0	0.997429	1
PTVs (premature truncation variants)	TMSB4X_DLBC	TMSB4X	4.16667	16.6667	8.33333	0	0	0	0.997547	0.815654	0	0.997644	1
PTVs (premature truncation variants)	TNFAIP3_DLBC	TNFAIP3	10.4167	20.8333	4.16667	2.08333	0	0.230108	0.783259	0.74257	0	0.99761	1
PTVs (premature truncation variants)	TP53_BRCA	TP53	11.4558	59.3079	5.48926	8.47255	1.19332	-0.841163	8.4e-05	3e-06	1.20237	0.00016	0.000274
PTVs (premature truncation variants)	TP53_HNSC	TP53	30.3327	24.4618	11.7417	6.65362	5.87084	0.03438	0.83678	0.776366	0.661766	0.00108	0.012895
PTVs (premature truncation variants)	TP53_CESC	TP53	2.15827	35.9712	5.03597	1.07914	0.719424	-1.13072	0.168721	0.314085	2.32172	0.009207	0.279504
PTVs (premature truncation variants)	TP53_GBM	TP53	5.85586	14.4144	6.30631	1.35135	1.35135	-0.643022	0.205806	0.346139	1.32849	0.01307	0.280053
PTVs (premature truncation variants)	TP53_BLCA	TP53	15.1436	50.3916	10.4439	7.3107	2.87206	-0.072197	0.749758	0.739631	0.640951	0.035615	0.362862
PTVs (premature truncation variants)	TP53_UCEC	TP53	9.39086	26.9036	4.56853	5.07614	0.761421	-1.01799	0.0001	5e-06	0.911347	0.061578	0.435081
PTVs (premature truncation variants)	TP53_STAD	TP53	20.1117	45.8101	4.7486	13.9665	1.11732	-0.939659	1e-05	0	0.689004	0.118187	0.5262
PTVs (premature truncation variants)	TP53_SARC	TP53	12.844	39.9083	15.1376	5.9633	3.21101	-0.262406	0.439626	0.556746	0.56429	0.15928	0.610343
PTVs (premature truncation variants)	TP53_LUSC	TP53	28.0514	62.0985	9.42184	16.9165	3.21199	0.008522	0.959272	0.824355	0.21999	0.40478	0.808112
PTVs (premature truncation variants)	TP53_OV	TP53	24.8497	73.5471	10.2204	18.4369	2.80561	-0.100254	0.629143	0.685587	0.187314	0.520729	0.838483
PTVs (premature truncation variants)	TP53_ACC	TP53	10.3448	36.7816	8.04598	4.5977	1.14942	-0.303346	0.566105	0.642206	0.412347	0.626988	0.919885
PTVs (premature truncation variants)	TP53_ESCA	TP53	34.3195	48.5207	12.426	15.3846	4.73373	0.133769	0.591389	0.662629	0.065457	0.858547	1
PTVs (premature truncation variants)	TP53_MESO	TP53	4.65116	32.5581	3.48837	1.16279	0	0.313394	0.706934	0.712992	0	0.997691	1
PTVs (premature truncation variants)	TP53_KICH	TP53	14.0625	75	0	9.375	0	0.339109	0.536082	0.621061	0	0.999855	1
PTVs (premature truncation variants)	TP53_LGG	TP53	10.7071	3.0303	4.44444	0.606061	0.40404	-0.532997	0.255782	0.406039	-0.114918	0.830045	1
PTVs (premature truncation variants)	TP53_PAAD	TP53	24.375	53.125	1.875	15	0	-0.284385	0.286302	0.436622	0	0.997479	1
PTVs (premature truncation variants)	TP53_PRAD	TP53	4.29293	31.3131	0	4.29293	0	0	0.996929	0.818516	0	0.998786	1
PTVs (premature truncation variants)	TP53_UCS	TP53	20.3704	77.7778	9.25926	14.8148	1.85185	0.375211	0.565928	0.642105	-0.332343	0.736435	1
PTVs (premature truncation variants)	TP53_LUAD	TP53	15.9601	48.6284	6.73317	10.7232	0.74813	-0.638654	0.002867	0.00287	0.061117	0.895965	1
PTVs (premature truncation variants)	TP53_COADREAD	TP53	14.9457	66.8478	3.26087	12.2283	0.271739	-0.698808	0.014254	0.044188	0.061526	0.937372	1
PTVs (premature truncation variants)	TP53_SKCM	TP53	5.52147	34.3558	9.81595	4.60123	0	-1.55932	0.000628	0.000211	0	0.99753	1
PTVs (premature truncation variants)	TP53_DLBC	TP53	4.16667	22.9167	4.16667	4.16667	0	0	0.997164	0.817444	0	0.99972	1
PTVs (premature truncation variants)	TP53_LIHC	TP53	11.236	58.7079	3.08989	10.3933	0	-1.84312	0.000393	8.4e-05	0	0.997689	1
PTVs (premature truncation variants)	TSC1_BLCA	TSC1	5.74413	39.6867	15.1436	4.69974	0	-1.2064	0.002526	0.002419	0	0.997397	1
PTVs (premature truncation variants)	TSC2_LIHC	TSC2	2.80899	28.3708	11.5169	2.24719	0	-1.5562	0.005961	0.002657	0	0.997577	1
PTVs (premature truncation variants)	VHL_KIRC	VHL	20.5128	85.2071	1.38067	18.3432	0	-0.570395	0.071821	0.163803	0	0.997467	1
PTVs (premature truncation variants)	ZFHX3_UCEC	ZFHX3	10.1523	31.7259	5.07614	0.507614	0	1.71239	0.000984	0.000493	0	0.997265	1
PTVs (premature truncation variants)	ZFP36L1_BLCA	ZFP36L1	5.22193	32.1149	15.4047	2.08877	0.261097	-0.122369	0.718161	0.717895	-0.864011	0.246877	0.7641
PTVs (premature truncation variants)	ZFP36L2_COADREAD	ZFP36L2	2.98913	4.34783	22.0109	0	0.543478	0	0.997528	0.815742	-0.221214	0.692921	0.994097
PTVs (premature truncation variants)	ZMYM2_UCEC	ZMYM2	3.5533	19.2893	7.1066	0.253807	0	0.894961	0.226227	0.382458	0	0.997407	1
PTVs (premature truncation variants)	ZNF750_ESCA	ZNF750	5.32544	21.8935	29.5858	2.36686	0.591716	-0.580521	0.265507	0.413454	-0.679266	0.396523	0.823192
PTVs (premature truncation variants)	ZNF750_HNSC	ZNF750	2.15264	12.1331	18.7867	0.978474	0	-1.13597	0.009824	0.016761	0	0.997373	1
DelMis (damaging-missense mutation)	ACVR1_UCEC	ACVR1	2.79188	4.56853	18.5279	0	0.507614	0	0.997529	1	-0.058815	0.916447	0.894208
DelMis (damaging-missense mutation)	AKT1_BRCA	AKT1	2.6253	27.9236	14.7971	0	0.954654	0	0.997173	1	0.586072	0.068624	0.354449
DelMis (damaging-missense mutation)	AKT1_UCEC	AKT1	2.03046	11.6751	15.4822	0	0.507614	0	0.997448	1	0.326828	0.577137	0.750228
DelMis (damaging-missense mutation)	ALB_LIHC	ALB	2.24719	41.0112	5.33708	0.280899	0	1.21916	0.108691	0.421847	0	0.997489	0.881935
DelMis (damaging-missense mutation)	ARHGAP35_UCEC	ARHGAP35	4.31472	12.9442	12.4365	0.253807	0.507614	0.647915	0.381223	0.762567	-0.114034	0.834569	0.869298
DelMis (damaging-missense mutation)	ARID2_SKCM	ARID2	3.37423	22.3926	11.3497	0.613497	0.306748	0.220219	0.69793	0.933579	-0.230108	0.762299	0.841248
DelMis (damaging-missense mutation)	ASXL2_BLCA	ASXL2	3.91645	7.5718	33.1593	0	1.30548	0	0.997404	1	-0.08947	0.821032	0.8705
DelMis (damaging-missense mutation)	ATM_BLCA	ATM	3.91645	36.2924	11.7493	1.04439	0.78329	0.255959	0.561019	0.797963	0.366241	0.458183	0.722714
DelMis (damaging-missense mutation)	ATM_UCEC	ATM	3.5533	19.2893	5.07614	0.507614	0	0.315971	0.564139	0.79595	0	0.997469	0.881974
DelMis (damaging-missense mutation)	ATM_LUAD	ATM	2.99252	21.6958	21.9451	1.24688	0.498753	-0.694628	0.128089	0.442173	0.013035	0.982622	0.901446
DelMis (damaging-missense mutation)	B2M_DLBC	B2M	8.33333	16.6667	6.25	2.08333	0	-0.5621	0.539085	0.808131	0	0.997675	0.881557
DelMis (damaging-missense mutation)	BAP1_CHOL	BAP1	5.88235	79.4118	2.94118	5.88235	0	0	0.997548	1	0	0.999823	0.876964
DelMis (damaging-missense mutation)	BAP1_UVM	BAP1	2.5	55	0	2.5	0	0	0.997371	1	0	0.998882	0.879028
DelMis (damaging-missense mutation)	BAP1_MESO	BAP1	4.65116	44.186	8.13954	3.48837	0	-0.667835	0.423954	0.778072	0	0.997649	0.88161
DelMis (damaging-missense mutation)	BCOR_UCEC	BCOR	6.34518	16.2437	14.7208	0.253807	0.253807	1.24819	0.086935	0.362241	-1.17742	0.106643	0.369427
DelMis (damaging-missense mutation)	BRAF_SKCM	BRAF	48.773	4.90798	60.1227	0.613497	38.9571	0.647915	0.243278	0.621651	1.15944	0	0
DelMis (damaging-missense mutation)	BRAF_THCA	BRAF	56.7347	0.204082	4.4898	0	0.204082	0	0.997391	1	-2.43063	0.000825	0.001226
DelMis (damaging-missense mutation)	BRAF_LUAD	BRAF	5.73566	10.9726	40.399	0	1.99501	0	0.997265	1	-0.334182	0.295043	0.607093
DelMis (damaging-missense mutation)	BRAF_COADREAD	BRAF	3.80435	1.63044	58.6957	0	1.90217	0	0.997613	1	-0.288401	0.454745	0.723962
DelMis (damaging-missense mutation)	BTG2_DLBC	BTG2	6.25	4.16667	33.3333	0	2.08333	0	0.997717	1	-0.048785	0.956534	0.90592
DelMis (damaging-missense mutation)	CARD11_DLBC	CARD11	12.5	4.16667	33.3333	0	8.33333	0	0.997717	1	1.08926	0.098446	0.37077
DelMis (damaging-missense mutation)	CASP8_HNSC	CASP8	4.30528	18.591	13.8943	0.195695	0.391389	1.21581	0.095906	0.37911	-0.50705	0.342323	0.629642
DelMis (damaging-missense mutation)	CASP8_CESC	CASP8	2.51799	25.8993	10.7914	0.719424	0.359712	-0.128921	0.83543	1	0.261894	0.744392	0.845795
DelMis (damaging-missense mutation)	CCND1_UCEC	CCND1	3.80711	11.9289	13.4518	0	0.253807	0	0.997326	1	-0.678179	0.359215	0.644
DelMis (damaging-missense mutation)	CD79B_DLBC	CD79B	10.4167	10.4167	8.33333	2.08333	0	-0.553494	0.526655	0.827282	0	0.997555	0.881801
DelMis (damaging-missense mutation)	CDH1_STAD	CDH1	6.14525	32.6816	13.4078	0.558659	0.27933	1.31969	0.013212	0.08694	-1.17711	0.109159	0.371317
DelMis (damaging-missense mutation)	CDKN2A_LUSC	CDKN2A	5.56745	52.0343	7.70878	4.28266	0.642398	-0.458793	0.307015	0.68149	0.46837	0.432651	0.71122
DelMis (damaging-missense mutation)	CDKN2A_HNSC	CDKN2A	3.32681	28.9628	12.1331	1.95695	0.587084	-0.653021	0.126071	0.442752	0.402524	0.465165	0.719237
DelMis (damaging-missense mutation)	CDKN2A_PAAD	CDKN2A	3.75	36.875	0	3.75	0	0	0.997198	1	0	0.998864	0.879067
DelMis (damaging-missense mutation)	CDKN2A_SKCM	CDKN2A	4.60123	45.092	2.45399	3.98773	0	-1.32356	0.074219	0.332623	0	0.997742	0.881419
DelMis (damaging-missense mutation)	CDKN2A_BLCA	CDKN2A	2.34987	27.154	14.3603	1.30548	0.522193	0	0.997223	1	0	0.997263	0.882389
DelMis (damaging-missense mutation)	CHD4_UCS	CHD4	12.963	24.0741	40.7407	1.85185	7.40741	0.243839	0.787853	1	0.449712	0.493934	0.727121
DelMis (damaging-missense mutation)	CHD4_UCEC	CHD4	9.89848	8.88325	19.0355	0.253807	1.77665	1.00901	0.166871	0.487969	-0.123175	0.6923	0.80506
DelMis (damaging-missense mutation)	CNBD1_STAD	CNBD1	2.7933	4.46927	58.3799	0	1.67598	0	0.997544	1	-0.033891	0.94169	0.890851
DelMis (damaging-missense mutation)	CTCF_UCEC	CTCF	4.56853	33.2487	3.29949	0.507614	0	1.05842	0.048303	0.205067	0	0.997461	0.881992
DelMis (damaging-missense mutation)	CTNNB1_UCEC	CTNNB1	18.0203	13.4518	9.89848	0.253807	0.253807	1.93649	0.007188	0.064932	-1.7147	0.01769	0.17487
DelMis (damaging-missense mutation)	CTNNB1_LIHC	CTNNB1	23.3146	14.3258	11.236	2.24719	3.93258	0.335531	0.24915	0.624771	0.415925	0.104372	0.368294
DelMis (damaging-missense mutation)	CTNNB1_STAD	CTNNB1	2.7933	36.5922	7.26257	0.558659	0.558659	0.488304	0.4022	0.769212	0.700879	0.240615	0.531681
DelMis (damaging-missense mutation)	CTNNB1_ACC	CTNNB1	11.4943	22.9885	11.4943	1.14942	1.14942	0.800487	0.301008	0.67442	-0.272127	0.731355	0.839913
DelMis (damaging-missense mutation)	CTNNB1_COADREAD	CTNNB1	2.17391	14.9457	12.2283	0.543478	0	-0.353158	0.547481	0.803914	0	0.997442	0.88203
DelMis (damaging-missense mutation)	CTNNB1_SKCM	CTNNB1	3.37423	19.6319	16.8712	0.613497	0.613497	0.057686	0.920252	1	0.053219	0.92656	0.892058
DelMis (damaging-missense mutation)	CUL1_BLCA	CUL1	2.08877	12.5326	32.1149	0.78329	0.78329	-1.37259	0.03637	0.165534	0.67904	0.296587	0.607583
DelMis (damaging-missense mutation)	CUL3_LUSC	CUL3	2.14133	31.9058	13.9186	0.642398	0.428266	0.009753	0.985084	1	0.297843	0.619618	0.778308
DelMis (damaging-missense mutation)	CYSLTR2_UVM	CYSLTR2	3.75	3.75	7.5	0	1.25	0	0.997787	1	1.36579	0.140175	0.419481
DelMis (damaging-missense mutation)	DDX3X_SKCM	DDX3X	3.06749	22.0859	15.0307	0.613497	0.613497	0.038044	0.948205	1	0.24363	0.678952	0.802181
DelMis (damaging-missense mutation)	DHX9_LIHC	DHX9	2.24719	2.52809	71.9101	0.280899	1.96629	0	0.997107	1	0	0.997315	0.882286
DelMis (damaging-missense mutation)	DICER1_UCEC	DICER1	3.29949	11.9289	13.4518	0	0	0	0.997337	1	0	0.99732	0.882275
DelMis (damaging-missense mutation)	DNMT3A_LAML	DNMT3A	3.1746	0	1.0582	0	0	0	0.999664	1	0	0.997824	0.881253
DelMis (damaging-missense mutation)	EGFR_LGG	EGFR	6.26263	0.808081	24.4444	0	5.45455	0	0.997883	1	2.31145	0	0
DelMis (damaging-missense mutation)	EGFR_LUAD	EGFR	6.48379	5.73566	51.6209	0	5.98504	0	0.997626	1	1.6924	0.00129	0.002974
DelMis (damaging-missense mutation)	EGFR_GBM	EGFR	16.6667	0.45045	91.8919	0	16.6667	0	0.99972	1	0	0.997261	0.882394
DelMis (damaging-missense mutation)	ELF3_BLCA	ELF3	4.69974	15.9269	30.0261	0.522193	2.61097	-0.075699	0.897357	1	0.806151	0.031581	0.241612
DelMis (damaging-missense mutation)	EPAS1_PCPG	EPAS1	5.09554	6.36943	4.4586	1.27388	1.27388	-1.51326	0.02271	0.124476	1.8456	0.00764	0.08184
DelMis (damaging-missense mutation)	EPHA2_CHOL	EPHA2	5.88235	79.4118	0	5.88235	0	0	0.997574	1	0	0.998978	0.878821
DelMis (damaging-missense mutation)	ERBB2_UCEC	ERBB2	2.53807	16.2437	15.736	0.253807	0.253807	0.46803	0.536151	0.811554	-0.445218	0.556292	0.750253
DelMis (damaging-missense mutation)	ERBB2_ESCA	ERBB2	2.36686	10.0592	41.4201	0	2.36686	0	0.999845	1	0	0.997222	0.882471
DelMis (damaging-missense mutation)	ERBB2_STAD	ERBB2	2.23464	10.3352	38.8268	0.27933	0.837989	-0.149886	0.851575	1	-0.013119	0.980832	0.902234
DelMis (damaging-missense mutation)	ERBB2_CESC	ERBB2	3.23741	10.4317	19.4245	0	0.719424	0	0.997434	1	0.019164	0.973536	0.903599
DelMis (damaging-missense mutation)	ERBB2_BLCA	ERBB2	9.13838	6.26632	40.7311	0.78329	3.65535	-0.271581	0.563427	0.796312	0.009344	0.97177	0.904874
DelMis (damaging-missense mutation)	ERBB3_BLCA	ERBB3	4.96084	16.188	22.1932	0.78329	2.08877	-0.262322	0.592203	0.804334	0.767593	0.035778	0.253049
DelMis (damaging-missense mutation)	ERBB3_UCEC	ERBB3	4.31472	5.83756	20.3046	0	1.01523	0	0.997436	1	0.083603	0.840167	0.865456
DelMis (damaging-missense mutation)	ERBB3_CESC	ERBB3	3.23741	5.7554	18.3453	0	0.719424	0	0.99753	1	0.122709	0.831873	0.871503
DelMis (damaging-missense mutation)	ERBB4_STAD	ERBB4	3.07263	12.8492	19.5531	0.27933	1.11732	0.110312	0.886435	1	0.59913	0.199499	0.495589
DelMis (damaging-missense mutation)	ERCC2_BLCA	ERCC2	7.8329	12.2715	40.2089	1.56658	4.17755	-0.818689	0.041253	0.17939	0.654038	0.038851	0.258194
DelMis (damaging-missense mutation)	FBXW7_CESC	FBXW7	5.7554	37.4101	6.47482	1.43885	1.07914	0.3205	0.46105	0.835006	0.817544	0.108215	0.37054
DelMis (damaging-missense mutation)	FBXW7_COADREAD	FBXW7	4.34783	39.1304	3.80435	1.3587	0.543478	0.161896	0.687205	0.920899	0.922294	0.118866	0.387014
DelMis (damaging-missense mutation)	FBXW7_UCS	FBXW7	37.037	64.8148	9.25926	20.3704	1.85185	0.755077	0.101119	0.394063	-1.18368	0.177593	0.466445
DelMis (damaging-missense mutation)	FBXW7_UCEC	FBXW7	10.6599	24.3655	1.52284	2.53807	0.253807	0.017726	0.947998	1	0.365756	0.641757	0.798932
DelMis (damaging-missense mutation)	FBXW7_HNSC	FBXW7	3.91389	35.0294	7.04501	1.36986	0	0.103332	0.760184	0.993466	0	0.997372	0.88217
DelMis (damaging-missense mutation)	FBXW7_BLCA	FBXW7	4.69974	39.9478	8.87729	1.04439	0	0.764071	0.061442	0.270474	0	0.997308	0.8823
DelMis (damaging-missense mutation)	FGFR2_UCEC	FGFR2	9.13706	12.9442	24.3655	0.507614	2.53807	0.685579	0.197711	0.551419	0.054699	0.845589	0.861414
DelMis (damaging-missense mutation)	FGFR3_BLCA	FGFR3	12.0104	32.1149	18.0157	1.04439	2.61097	1.27443	0.000924	0.002351	-0.130421	0.638966	0.796054
DelMis (damaging-missense mutation)	FLT3_LAML	FLT3	3.1746	0.529101	3.1746	0	0	0	0.997917	1	0	0.997667	0.881574
DelMis (damaging-missense mutation)	FOXA1_PRAD	FOXA1	2.52525	7.07071	6.31313	0	0.252525	0	0.997485	1	0.306081	0.687214	0.803502
DelMis (damaging-missense mutation)	FOXA1_BRCA	FOXA1	2.2673	23.1504	19.0931	0.119332	0	1.42049	0.051349	0.218141	0	0.997192	0.882532
DelMis (damaging-missense mutation)	GNA11_UVM	GNA11	45	5	3.75	2.5	0	-0.097016	0.89374	1	0	0.997312	0.882292
DelMis (damaging-missense mutation)	GNAQ_UVM	GNAQ	50	7.5	5	3.75	5	-0.0809	0.893038	1	0	0.997236	0.882442
DelMis (damaging-missense mutation)	GNAS_PAAD	GNAS	2.5	2.5	25	0.625	0.625	-2.08203	0.03005	0.147598	0.26834	0.759332	0.84187
DelMis (damaging-missense mutation)	GTF2I_THYM	GTF2I	48.7603	1.65289	13.2231	0	0	0	0.997308	1	0	0.997018	0.882877
DelMis (damaging-missense mutation)	HIST1H1E_DLBC	HIST1H1E	4.16667	6.25	12.5	0	2.08333	0	0.997796	1	1.41526	0.179859	0.469957
DelMis (damaging-missense mutation)	HRAS_HNSC	HRAS	5.67515	30.9198	12.5245	0	1.95695	0	0.997109	1	0.681561	0.021166	0.198572
DelMis (damaging-missense mutation)	HRAS_THYM	HRAS	7.43802	8.26446	0.826446	0	0	0	0.997462	1	0	0.997783	0.881336
DelMis (damaging-missense mutation)	HRAS_BLCA	HRAS	3.13316	52.4804	6.00522	0.78329	0.261097	0.899358	0.063602	0.282592	-0.122522	0.873118	0.881619
DelMis (damaging-missense mutation)	KDM6A_BLCA	KDM6A	4.17755	19.8433	15.6658	0.522193	0.78329	0.425425	0.440698	0.797522	0.045847	0.922681	0.893312
DelMis (damaging-missense mutation)	KEAP1_LUSC	KEAP1	6.85225	38.3298	20.7709	4.71092	1.2848	-1.32529	0.000721	0.001446	0.792209	0.088656	0.379825
DelMis (damaging-missense mutation)	KEAP1_LUAD	KEAP1	10.7232	49.3766	3.74065	8.22943	0.498753	-1.05564	0.000259	0.000184	0.870123	0.14349	0.424568
DelMis (damaging-missense mutation)	KEAP1_LIHC	KEAP1	3.08989	22.7528	13.2022	1.68539	0	-0.896265	0.040944	0.178327	0	0.997438	0.882038
DelMis (damaging-missense mutation)	KEAP1_HNSC	KEAP1	2.34834	22.1135	12.1331	0.782779	0	-0.288866	0.511506	0.843427	0	0.997388	0.882138
DelMis (damaging-missense mutation)	KIT_TGCT	KIT	9.79021	55.2448	12.5874	4.1958	2.0979	0.279	0.535134	0.813179	0.349803	0.531281	0.759606
DelMis (damaging-missense mutation)	KLF5_BLCA	KLF5	2.61097	21.671	30.2872	0.261097	0.78329	0.739059	0.336909	0.709762	-0.18897	0.709499	0.820032
DelMis (damaging-missense mutation)	KRAS_LUAD	KRAS	27.6808	19.202	31.4214	4.2394	11.9701	0.046593	0.837953	1	0.501856	0.004358	0.030704
DelMis (damaging-missense mutation)	KRAS_COADREAD	KRAS	26.6304	13.587	23.3696	4.07609	8.15217	-0.261485	0.285121	0.647107	0.419272	0.031094	0.240171
DelMis (damaging-missense mutation)	KRAS_TGCT	KRAS	6.29371	0	97.9021	0	5.59441	-0.490129	0.999932	1	-1.49215	0.098627	0.37052
DelMis (damaging-missense mutation)	KRAS_STAD	KRAS	3.63129	12.5698	30.7263	0.558659	1.67598	-0.431884	0.474183	0.846473	0.58421	0.180921	0.47178
DelMis (damaging-missense mutation)	KRAS_UCS	KRAS	9.25926	20.3704	50	0	7.40741	0	0.997489	1	0.67801	0.410982	0.701417
DelMis (damaging-missense mutation)	KRAS_UCEC	KRAS	10.4061	7.86802	18.7817	0	2.28426	0	0.997257	1	0.075079	0.791701	0.840147
DelMis (damaging-missense mutation)	KRAS_PAAD	KRAS	20	8.125	22.5	1.25	5	0.217191	0.702696	0.937847	0.102411	0.756085	0.843221
DelMis (damaging-missense mutation)	KRAS_CESC	KRAS	3.95683	14.0288	19.4245	0.359712	0.719424	0.382458	0.615068	0.813907	-0.114119	0.841327	0.864409
DelMis (damaging-missense mutation)	KRAS_LAML	KRAS	2.6455	2.6455	0	0	0	0	0.997721	1	0	0.999647	0.877356
DelMis (damaging-missense mutation)	LATS2_MESO	LATS2	4.65116	43.0233	2.32558	2.32558	0	-0.161815	0.823389	1	0	0.99778	0.881341
DelMis (damaging-missense mutation)	MAP2K1_SKCM	MAP2K1	2.76074	11.0429	24.2331	0.306748	1.53374	-0.483362	0.558733	0.799829	1.09198	0.037598	0.256056
DelMis (damaging-missense mutation)	MAPK1_CESC	MAPK1	3.95683	21.223	12.5899	0.719424	0.359712	0.183043	0.747818	0.972057	-0.307816	0.686089	0.803309
DelMis (damaging-missense mutation)	MAX_UCEC	MAX	2.03046	13.7056	8.88325	0	0	0	0.997394	1	0	0.997454	0.882005
DelMis (damaging-missense mutation)	MECOM_SKCM	MECOM	6.44172	14.1104	20.2454	0.613497	2.14724	0.131262	0.813418	1	0.547147	0.125942	0.399092
DelMis (damaging-missense mutation)	MET_KIRP	MET	7.6087	0.724638	63.0435	0	5.43478	0	0.997733	1	0.276253	0.434829	0.712947
DelMis (damaging-missense mutation)	MTOR_KIRC	MTOR	5.12821	19.1321	1.57791	1.97239	0.197239	-0.766832	0.010747	0.079952	0.920566	0.237009	0.531711
DelMis (damaging-missense mutation)	MYCN_UCEC	MYCN	2.79188	4.56853	24.3655	0	0.507614	0	0.997518	1	-0.314842	0.573429	0.753956
DelMis (damaging-missense mutation)	MYD88_DLBC	MYD88	12.5	10.4167	22.9167	0	4.16667	0	0.997488	1	0.286707	0.668769	0.800979
DelMis (damaging-missense mutation)	NF1_LUAD	NF1	2.24439	11.4713	34.1646	0.249377	1.49626	-0.61905	0.478631	0.847312	1.13045	0.052352	0.302031
DelMis (damaging-missense mutation)	NF1_LUSC	NF1	2.14133	24.8394	30.1927	0.214133	1.2848	0.389078	0.635436	0.835267	0.764508	0.130953	0.406344
DelMis (damaging-missense mutation)	NFE2L2_HNSC	NFE2L2	4.50098	9.58904	21.3307	0.195695	1.95695	0.370683	0.618325	0.816689	0.745602	0.017333	0.172132
DelMis (damaging-missense mutation)	NFE2L2_LUSC	NFE2L2	11.7773	9.85011	33.833	1.2848	4.92505	-0.221214	0.518121	0.838996	0.311256	0.150138	0.433905
DelMis (damaging-missense mutation)	NFE2L2_BLCA	NFE2L2	4.17755	25.5875	14.8825	0.522193	1.04439	0.558113	0.314192	0.684324	0.352077	0.415205	0.700951
DelMis (damaging-missense mutation)	NFE2L2_LIHC	NFE2L2	2.52809	10.6742	17.6966	0	0.280899	0	0.997417	1	-0.492986	0.514723	0.745828
DelMis (damaging-missense mutation)	NFE2L2_UCEC	NFE2L2	3.5533	4.06091	20.0508	0	0.507614	0	0.997502	1	-0.336641	0.538739	0.758962
DelMis (damaging-missense mutation)	NFE2L2_ESCA	NFE2L2	8.28402	11.2426	33.7278	1.18343	2.36686	-0.149418	0.800008	1	-0.164489	0.714975	0.825301
DelMis (damaging-missense mutation)	NFE2L2_CESC	NFE2L2	3.95683	14.7482	14.3885	0.359712	0.719424	0.372344	0.624198	0.822921	0.154055	0.788032	0.842869
DelMis (damaging-missense mutation)	NOTCH1_HNSC	NOTCH1	7.4364	14.6771	31.8982	0.587084	2.93542	0.439279	0.328341	0.700618	0.189262	0.458109	0.722744
DelMis (damaging-missense mutation)	NOTCH1_LGG	NOTCH1	2.82828	9.49495	7.67677	0.20202	0	0.291453	0.694479	0.930614	0	0.997415	0.882084
DelMis (damaging-missense mutation)	NOTCH1_ESCA	NOTCH1	2.36686	27.2189	35.503	0	2.36686	-0.22238	0.999969	1	0	0.997236	0.882443
DelMis (damaging-missense mutation)	NOTCH1_CESC	NOTCH1	2.51799	18.3453	21.223	1.07914	0.359712	-0.868798	0.140132	0.437856	-0.041853	0.959472	0.907608
DelMis (damaging-missense mutation)	NRAS_SKCM	NRAS	3.37423	20.2454	23.3129	0	2.14724	0	0.997392	1	1.07372	0.018123	0.178112
DelMis (damaging-missense mutation)	NRAS_COADREAD	NRAS	2.98913	32.0652	7.06522	0.543478	0	0.633833	0.256645	0.618257	0	0.997433	0.882048
DelMis (damaging-missense mutation)	NSD1_HNSC	NSD1	3.13111	37.182	7.4364	1.56556	0.587084	-0.616455	0.131527	0.438538	1.08868	0.040635	0.262223
DelMis (damaging-missense mutation)	PBRM1_KIRC	PBRM1	2.76134	85.2071	1.18343	2.76134	0	0	0.997361	1	0	0.999781	0.877057
DelMis (damaging-missense mutation)	PCBP1_COADREAD	PCBP1	3.53261	2.71739	23.0978	0	1.08696	0	0.997596	1	0.262032	0.546286	0.753123
DelMis (damaging-missense mutation)	PIK3CA_BRCA	PIK3CA	15.2745	5.2506	29.2363	1.07399	3.22196	-0.173079	0.531108	0.820108	-0.343487	0.037772	0.256336
DelMis (damaging-missense mutation)	PIK3CA_BLCA	PIK3CA	13.577	2.34987	53.5248	0	8.87729	0	0.997436	1	0.361759	0.101218	0.367997
DelMis (damaging-missense mutation)	PIK3CA_UCEC	PIK3CA	25.1269	2.03046	31.7259	0.507614	6.85279	0.07077	0.903835	1	-0.205486	0.260819	0.553906
DelMis (damaging-missense mutation)	PIK3CA_HNSC	PIK3CA	10.9589	1.36986	71.82	0	8.61057	0	0.997501	1	0.247448	0.306591	0.605558
DelMis (damaging-missense mutation)	PIK3CA_LUSC	PIK3CA	6.63812	0.428266	91.0064	0	6.42398	0	0.99786	1	0.767828	0.291906	0.605677
DelMis (damaging-missense mutation)	PIK3CA_ESCA	PIK3CA	4.14201	6.50888	66.8639	0	3.5503	0	0.997639	1	0.638602	0.409446	0.701701
DelMis (damaging-missense mutation)	PIK3CA_COADREAD	PIK3CA	14.4022	7.88044	21.4674	1.63044	2.44565	-0.297944	0.39069	0.766733	-0.202359	0.46902	0.716774
DelMis (damaging-missense mutation)	PIK3CA_UCS	PIK3CA	22.2222	7.40741	66.6667	1.85185	12.963	0.128921	0.888245	1	-0.357156	0.486711	0.726603
DelMis (damaging-missense mutation)	PIK3CA_GBM	PIK3CA	4.95495	4.5045	15.7658	0	0.45045	0	0.997517	1	-0.502719	0.504633	0.731008
DelMis (damaging-missense mutation)	PIK3CA_LGG	PIK3CA	3.23232	4.84849	3.83838	0.40404	0.20202	-0.79313	0.155845	0.465437	0.444896	0.55476	0.750088
DelMis (damaging-missense mutation)	PIK3CA_STAD	PIK3CA	7.26257	8.65922	39.9441	0.27933	3.35195	0.582998	0.435141	0.78722	0.131821	0.654688	0.803924
DelMis (damaging-missense mutation)	PIK3CA_CESC	PIK3CA	21.9424	1.07914	77.6978	0	16.9065	0	0.997455	1	-0.079299	0.746993	0.845677
DelMis (damaging-missense mutation)	PIK3CA_TGCT	PIK3CA	2.0979	13.2867	30.7692	0	0.699301	0	0.997546	1	-0.069041	0.937208	0.889394
DelMis (damaging-missense mutation)	PIK3R1_GBM	PIK3R1	4.05405	7.20721	6.30631	0	0	0	0.997478	1	0	0.997496	0.88192
DelMis (damaging-missense mutation)	PIK3R1_UCEC	PIK3R1	5.83756	23.0964	4.31472	0.253807	0	1.43827	0.048242	0.204823	0	0.997395	0.882125
DelMis (damaging-missense mutation)	PIK3R2_UCEC	PIK3R2	2.79188	11.9289	18.2741	0	0	0	0.997352	1	0	0.997293	0.88233
DelMis (damaging-missense mutation)	PIM1_DLBC	PIM1	8.33333	4.16667	20.8333	0	2.08333	0	0.997684	1	0.141896	0.868752	0.878177
DelMis (damaging-missense mutation)	PLCB4_UVM	PLCB4	2.5	1.25	10	0	0	0	0.99794	1	0	0.99765	0.881608
DelMis (damaging-missense mutation)	PPP2R1A_UCEC	PPP2R1A	13.7056	12.1827	13.7056	3.04569	4.06091	-0.895203	0.001295	0.004492	1.06039	3.8e-05	1e-06
DelMis (damaging-missense mutation)	PPP2R1A_UCS	PPP2R1A	25.9259	18.5185	53.7037	7.40741	9.25926	-0.203422	0.733989	0.959187	-0.61905	0.234232	0.532946
DelMis (damaging-missense mutation)	PPP6C_SKCM	PPP6C	4.60123	47.2393	6.44172	3.06749	0	-0.495023	0.211431	0.564903	0	0.997491	0.881931
DelMis (damaging-missense mutation)	PTEN_UCEC	PTEN	26.3959	12.9442	21.3198	0.761421	4.82233	1.45725	0.000737	0.001512	-0.36644	0.078325	0.371907
DelMis (damaging-missense mutation)	PTEN_UCS	PTEN	9.25926	35.1852	31.4815	1.85185	1.85185	0.954542	0.263956	0.610971	-0.871257	0.309055	0.606243
DelMis (damaging-missense mutation)	PTEN_LGG	PTEN	2.22222	22.0202	0.40404	2.22222	0	0	0.996922	1	0	0.999482	0.87772
DelMis (damaging-missense mutation)	PTEN_SKCM	PTEN	2.76074	56.135	1.84049	2.45399	0	-1.1291	0.134771	0.435442	0	0.997849	0.8812
DelMis (damaging-missense mutation)	PTEN_GBM	PTEN	12.6126	85.1351	0.45045	12.1622	0	-0.428603	0.56924	0.792261	0	0.99778	0.881341
DelMis (damaging-missense mutation)	PTEN_LUSC	PTEN	3.85439	45.6103	7.06638	2.35546	0	-0.439717	0.257581	0.617427	0	0.997451	0.882012
DelMis (damaging-missense mutation)	RAC1_HNSC	RAC1	2.15264	4.50098	39.726	0	0	0	0.997457	1	0	0.997153	0.882609
DelMis (damaging-missense mutation)	RAC1_SKCM	RAC1	4.29448	4.60123	55.8282	0	2.45399	0	0.997489	1	-0.041853	0.914727	0.894061
DelMis (damaging-missense mutation)	RET_PCPG	RET	2.54777	0.636943	5.73248	0	0	0	0.997945	1	0	0.997638	0.881632
DelMis (damaging-missense mutation)	RHOA_STAD	RHOA	3.91061	37.7095	6.42458	0.837989	0.837989	0.447261	0.356843	0.721036	0.887099	0.080047	0.374659
DelMis (damaging-missense mutation)	RHOA_BLCA	RHOA	3.65535	27.9373	25.0653	1.56658	0.78329	-0.501243	0.251674	0.622365	0.069465	0.89461	0.886783
DelMis (damaging-missense mutation)	RHOB_BLCA	RHOB	2.87206	7.3107	33.6815	0	1.30548	0	0.997483	1	0.273275	0.530322	0.759402
DelMis (damaging-missense mutation)	RQCD1_SKCM	RQCD1	3.06749	15.6442	19.3252	0.613497	1.22699	-0.532148	0.392693	0.766988	0.890955	0.081096	0.376223
DelMis (damaging-missense mutation)	RUNX1_LAML	RUNX1	2.1164	1.0582	4.2328	0.529101	0	-2.87925	0.007758	0.068101	0	0.997724	0.881457
DelMis (damaging-missense mutation)	RXRA_BLCA	RXRA	4.17755	40.47	15.1436	2.34987	0	-0.24686	0.499298	0.854146	0	0.997317	0.882282
DelMis (damaging-missense mutation)	SETD2_KIRC	SETD2	2.16962	85.4043	1.18343	1.97239	0	0	0.997412	1	0	0.999783	0.877053
DelMis (damaging-missense mutation)	SF3B1_BLCA	SF3B1	3.39426	30.8094	9.92167	0.522193	0.78329	0.530905	0.347295	0.715853	0.603087	0.223758	0.528857
DelMis (damaging-missense mutation)	SF3B1_UVM	SF3B1	22.5	0	10	0	0	-0.763619	0.999893	1	0	0.997306	0.882302
DelMis (damaging-missense mutation)	SIN3A_UCEC	SIN3A	2.28426	26.1421	4.56853	0.253807	0	0.795272	0.291871	0.658782	0	0.997531	0.88185
DelMis (damaging-missense mutation)	SMAD4_ESCA	SMAD4	3.5503	59.7633	10.6509	2.95858	0	0	0.997362	1	0.470209	0.999934	0.876715
DelMis (damaging-missense mutation)	SMAD4_COADREAD	SMAD4	7.6087	74.7283	0.543478	6.25	0	-0.267749	0.498572	0.854602	0	0.997736	0.881432
DelMis (damaging-missense mutation)	SMAD4_PAAD	SMAD4	8.75	60.625	1.25	6.875	0	-0.302963	0.529197	0.822911	0	0.997696	0.881514
DelMis (damaging-missense mutation)	SMAD4_STAD	SMAD4	6.14525	47.486	8.93855	4.7486	0	-1.39261	0.009282	0.07496	0	0.997544	0.881824
DelMis (damaging-missense mutation)	SMC1A_UCEC	SMC1A	3.29949	12.4365	17.0051	0.761421	0	-0.392186	0.412891	0.776949	0	0.997317	0.88228
DelMis (damaging-missense mutation)	SOX17_UCEC	SOX17	3.04569	2.03046	37.8173	0	1.26904	0	0.997643	1	0.093192	0.824732	0.87222
DelMis (damaging-missense mutation)	SPOP_UCEC	SPOP	2.79188	17.7665	10.4061	0	0.507614	0	0.997329	1	0.312423	0.580872	0.747217
DelMis (damaging-missense mutation)	SPOP_PRAD	SPOP	6.31313	4.54545	4.54545	0	0	0	0.997404	1	0	0.997404	0.882106
DelMis (damaging-missense mutation)	SPTA1_GBM	SPTA1	3.6036	2.25225	15.7658	0	0.45045	0	0.99767	1	-0.217425	0.776942	0.844891
DelMis (damaging-missense mutation)	SPTAN1_BLCA	SPTAN1	3.39426	40.9922	14.6214	1.04439	0.78329	0.250668	0.588525	0.802028	0.295546	0.564072	0.754083
DelMis (damaging-missense mutation)	STK11_LUAD	STK11	4.2394	49.3766	4.73815	2.99252	0	-0.58398	0.127957	0.442246	0	0.997533	0.881846
DelMis (damaging-missense mutation)	TAF1_UCEC	TAF1	8.37564	12.6904	16.7513	1.52284	0.507614	-0.227747	0.504927	0.849994	-0.814037	0.123812	0.395401
DelMis (damaging-missense mutation)	TCF7L2_COADREAD	TCF7L2	3.26087	26.9022	6.52174	1.3587	0	-0.409994	0.332347	0.705823	0	0.997493	0.881927
DelMis (damaging-missense mutation)	TGFBR2_PAAD	TGFBR2	2.5	23.125	4.375	1.25	0	-0.822472	0.25348	0.620349	0	0.997736	0.881432
DelMis (damaging-missense mutation)	TGFBR2_HNSC	TGFBR2	2.34834	68.4932	2.34834	0.978474	0	0.906636	0.030976	0.150226	0	0.997511	0.88189
DelMis (damaging-missense mutation)	TMSB4X_DLBC	TMSB4X	6.25	16.6667	8.33333	0	0	0	0.997486	1	0	0.997583	0.881745
DelMis (damaging-missense mutation)	TNFAIP3_DLBC	TNFAIP3	2.08333	20.8333	4.16667	0	0	0	0.997594	1	0	0.997819	0.881262
DelMis (damaging-missense mutation)	TP53_UCEC	TP53	24.3655	26.9036	4.56853	14.467	2.79188	-1.65477	0	0	1.86743	0	0
DelMis (damaging-missense mutation)	TP53_BRCA	TP53	15.7518	59.3079	5.48926	12.2912	1.31265	-1.01444	0	0	1.14467	0.000148	3.6e-05
DelMis (damaging-missense mutation)	TP53_SARC	TP53	11.4679	39.9083	15.1376	7.33945	3.21101	-1.48028	0.006443	0.059751	1.60607	0.006448	0.06191
DelMis (damaging-missense mutation)	TP53_GBM	TP53	16.2162	14.4144	6.30631	5.85586	1.8018	-1.22042	7.1e-05	1.1e-05	0.840839	0.062988	0.338818
DelMis (damaging-missense mutation)	TP53_HNSC	TP53	36.2035	24.4618	11.7417	9.98043	5.28376	-0.253353	0.099225	0.388543	0.37467	0.063369	0.339992
DelMis (damaging-missense mutation)	TP53_BLCA	TP53	32.376	50.3916	10.4439	18.799	3.91645	-0.42968	0.013098	0.086615	0.435548	0.105145	0.368611
DelMis (damaging-missense mutation)	TP53_UCS	TP53	64.8148	77.7778	9.25926	53.7037	7.40741	-1.21526	0.056399	0.244211	1.62817	0.099164	0.369818
DelMis (damaging-missense mutation)	TP53_LUAD	TP53	24.9377	48.6284	6.73317	15.4613	1.99501	-0.63287	0.000502	0.000707	0.560899	0.090905	0.378289
DelMis (damaging-missense mutation)	TP53_STAD	TP53	23.1844	45.8101	4.7486	13.9665	1.39665	-0.610653	0.001356	0.004901	0.574384	0.155599	0.440173
DelMis (damaging-missense mutation)	TP53_ACC	TP53	4.5977	36.7816	8.04598	1.14942	1.14942	-0.279063	0.783031	1	1.44029	0.168542	0.453763
DelMis (damaging-missense mutation)	TP53_COADREAD	TP53	33.4239	66.8478	3.26087	27.1739	1.08696	-0.838303	4.3e-05	3e-06	0.615769	0.190339	0.485832
DelMis (damaging-missense mutation)	TP53_LIHC	TP53	16.2921	58.7079	3.08989	14.6067	0.280899	-1.85594	1.5e-05	0	1.00912	0.234551	0.532789
DelMis (damaging-missense mutation)	TP53_LUSC	TP53	49.4647	62.0985	9.42184	32.1199	4.92505	-0.23335	0.11924	0.445615	0.248891	0.313888	0.608477
DelMis (damaging-missense mutation)	TP53_CESC	TP53	3.59712	35.9712	5.03597	1.79856	0.359712	-0.513015	0.288335	0.652439	0.781354	0.338578	0.627367
DelMis (damaging-missense mutation)	TP53_ESCA	TP53	45.5621	48.5207	12.426	21.3018	7.10059	0.040355	0.864934	1	0.336395	0.348486	0.63358
DelMis (damaging-missense mutation)	TP53_SKCM	TP53	6.44172	34.3558	9.81595	5.21472	0.306748	-1.95327	0.00027	0.0002	0.741766	0.39761	0.707938
DelMis (damaging-missense mutation)	TP53_OV	TP53	35.0701	73.5471	10.2204	27.0541	3.00601	-0.174652	0.350188	0.717559	-0.061526	0.823751	0.871899
DelMis (damaging-missense mutation)	TP53_KICH	TP53	20.3125	75	0	18.75	0	-1.13804	0.138072	0.436301	0	0.999733	0.877166
DelMis (damaging-missense mutation)	TP53_DLBC	TP53	6.25	22.9167	4.16667	4.16667	0	0	0.997164	1	0	0.99972	0.877193
DelMis (damaging-missense mutation)	TP53_PRAD	TP53	7.57576	31.3131	0	5.80808	0	-1.71996	2e-06	0	0	0.999614	0.877429
DelMis (damaging-missense mutation)	TP53_MESO	TP53	10.4651	32.5581	3.48837	8.13954	0	-1.54045	0.009692	0.076482	0	0.99775	0.881404
DelMis (damaging-missense mutation)	TP53_PAAD	TP53	33.75	53.125	1.875	28.125	0	-1.45925	1e-06	0	0	0.997564	0.881783
DelMis (damaging-missense mutation)	TP53_LGG	TP53	36.9697	3.0303	4.44444	1.61616	1.61616	-0.488911	0.189201	0.534316	-0.001218	0.996971	0.88297
DelMis (damaging-missense mutation)	TP53_LAML	TP53	3.7037	6.87831	0.529101	1.5873	0.529101	-2.00338	0.001267	0.004307	0	0.996882	0.883144
DelMis (damaging-missense mutation)	U2AF1_LUAD	U2AF1	2.99252	30.1746	21.197	0.249377	1.49626	0.816837	0.294362	0.663898	0.745729	0.089032	0.379588
DelMis (damaging-missense mutation)	VHL_KIRC	VHL	10.4536	85.2071	1.38067	10.0592	0	-0.895318	0.085199	0.35905	0	0.997632	0.881645
DelMis (damaging-missense mutation)	ZBTB20_LGG	ZBTB20	2.0202	7.07071	2.0202	0	0	0	0.997477	1	0	0.997652	0.881605
DelMis (damaging-missense mutation)	ZBTB7B_UCS	ZBTB7B	5.55556	9.25926	72.2222	0	5.55556	-0.490129	0.999932	1	0	0.997471	0.881971
ND_Mis(Non-Damaging missense mutation)	ALB_LIHC	ALB	3.65169	41.0112	5.33708	1.68539	0	-0.072623	0.856416	1	0	0.997489	1
ND_Mis(Non-Damaging missense mutation)	APC_STAD	APC	2.51397	41.0615	6.14525	0.837989	0	0.219313	0.674663	1	0	0.997511	1
ND_Mis(Non-Damaging missense mutation)	APC_COADREAD	APC	3.80435	32.337	8.96739	1.08696	0	0.274515	0.519816	1	0	0.997372	1
ND_Mis(Non-Damaging missense mutation)	APOB_LIHC	APOB	3.93258	7.86517	15.7303	0	0.280899	0	0.997398	1	-0.718035	0.332716	0.912745
ND_Mis(Non-Damaging missense mutation)	ARID1A_BLCA	ARID1A	8.35509	22.1932	16.9713	1.30548	2.08877	0.261573	0.476432	1	0.310461	0.326127	0.913263
ND_Mis(Non-Damaging missense mutation)	ARID1A_LUSC	ARID1A	2.35546	44.7537	9.85011	0.428266	0.428266	0.89616	0.116684	1	0.198815	0.731316	1
ND_Mis(Non-Damaging missense mutation)	ARID1A_UCS	ARID1A	3.7037	25.9259	29.6296	0	3.7037	-0.381128	0.999947	1	0	0.997274	1
ND_Mis(Non-Damaging missense mutation)	ARID1A_UCEC	ARID1A	5.58376	17.2589	7.86802	0.253807	0	1.13017	0.122069	1	0	0.99733	1
ND_Mis(Non-Damaging missense mutation)	ARID1A_LIHC	ARID1A	2.52809	38.2022	5.33708	0.280899	0	1.22502	0.104319	1	0	0.997478	1
ND_Mis(Non-Damaging missense mutation)	ASXL2_BLCA	ASXL2	2.08877	7.5718	33.1593	0.522193	1.04439	-1.49294	0.038563	0.975586	0.910849	0.140197	0.791695
ND_Mis(Non-Damaging missense mutation)	ATM_BLCA	ATM	6.00522	36.2924	11.7493	1.30548	0.522193	0.613793	0.098185	0.938973	-0.457982	0.399632	0.94455
ND_Mis(Non-Damaging missense mutation)	ATM_LUAD	ATM	2.24439	21.6958	21.9451	0.498753	0	0.223104	0.697571	1	0	0.9973	1
ND_Mis(Non-Damaging missense mutation)	ATM_UCEC	ATM	2.28426	19.2893	5.07614	0.253807	0	0.518995	0.492156	1	0	0.997528	1
ND_Mis(Non-Damaging missense mutation)	ATRX_LGG	ATRX	5.85859	13.7374	9.89899	0.808081	0.808081	-0.022778	0.954311	1	0.271836	0.498586	0.989446
ND_Mis(Non-Damaging missense mutation)	ATRX_SARC	ATRX	2.75229	39.9083	15.5963	1.83486	0.917431	0	0.997256	1	0	0.99722	1
ND_Mis(Non-Damaging missense mutation)	B2M_DLBC	B2M	2.08333	16.6667	6.25	0	0	0	0.99986	1	0	0.999763	0.991827
ND_Mis(Non-Damaging missense mutation)	BAP1_MESO	BAP1	3.48837	44.186	8.13954	1.16279	0	0.662396	0.453462	1	0	0.997547	1
ND_Mis(Non-Damaging missense mutation)	BCOR_UCEC	BCOR	2.79188	16.2437	14.7208	0	0	0	0.997307	1	0	0.997321	1
ND_Mis(Non-Damaging missense mutation)	BRAF_SKCM	BRAF	2.45399	4.90798	60.1227	0.306748	2.14724	0	0.997163	1	0	0.997245	1
ND_Mis(Non-Damaging missense mutation)	BTG2_DLBC	BTG2	10.4167	4.16667	33.3333	2.08333	0	-1.32356	0.21596	1	0	0.99732	1
ND_Mis(Non-Damaging missense mutation)	CARD11_DLBC	CARD11	6.25	4.16667	33.3333	0	4.16667	0	0.997819	1	1.00507	0.262017	0.932206
ND_Mis(Non-Damaging missense mutation)	CD79B_DLBC	CD79B	2.08333	10.4167	8.33333	0	0	0	0.997729	1	0	0.99776	0.999349
ND_Mis(Non-Damaging missense mutation)	CDK12_OV	CDK12	2.00401	74.7495	9.01804	1.80361	0.200401	0	0.997362	1	0	0.997373	1
ND_Mis(Non-Damaging missense mutation)	CDKN2A_ESCA	CDKN2A	2.36686	39.0533	4.14201	2.36686	0	0	0.997368	1	0.954542	0.999867	0.991414
ND_Mis(Non-Damaging missense mutation)	CDKN2A_PAAD	CDKN2A	5	36.875	0	5	0	0	0.997153	1	0	0.998864	0.995321
ND_Mis(Non-Damaging missense mutation)	CHD3_UCEC	CHD3	5.32995	28.1726	3.80711	0	0	0	0.997132	1	0	0.997411	1
ND_Mis(Non-Damaging missense mutation)	CHD4_UCEC	CHD4	5.58376	8.88325	19.0355	0.253807	1.01523	0.546116	0.459855	1	-0.086515	0.83049	1
ND_Mis(Non-Damaging missense mutation)	CIC_LGG	CIC	11.5152	47.4747	5.05051	11.5152	0	0	0.996846	1	0	0.999781	0.991757
ND_Mis(Non-Damaging missense mutation)	COL5A1_SKCM	COL5A1	15.3374	46.0123	6.44172	7.05521	0.613497	0.042451	0.848714	1	-0.426126	0.436695	0.988202
ND_Mis(Non-Damaging missense mutation)	CREBBP_BLCA	CREBBP	6.26632	39.4256	8.87729	2.34987	0	0.189336	0.544782	1	0	0.997301	1
ND_Mis(Non-Damaging missense mutation)	CTNNB1_LIHC	CTNNB1	3.08989	14.3258	11.236	0.280899	0.280899	0.398858	0.596486	1	-0.223169	0.767604	0.99958
ND_Mis(Non-Damaging missense mutation)	CTNNB1_ACC	CTNNB1	2.29885	22.9885	11.4943	1.14942	0	-0.764321	0.452532	1	0	0.997686	0.999608
ND_Mis(Non-Damaging missense mutation)	DACH1_SKCM	DACH1	6.44172	20.5521	27.3006	0.613497	1.84049	0.699996	0.200748	1	-0.096014	0.790799	1
ND_Mis(Non-Damaging missense mutation)	DIAPH2_BLCA	DIAPH2	3.65535	19.5822	14.3603	0.261097	0.261097	0.946062	0.202304	1	-0.723266	0.33078	0.911662
ND_Mis(Non-Damaging missense mutation)	DMD_STAD	DMD	8.37989	14.8045	13.4078	1.39665	1.11732	-0.21075	0.581675	1	0.11449	0.782672	1
ND_Mis(Non-Damaging missense mutation)	EGFR_LUAD	EGFR	6.73317	5.73566	51.6209	0.249377	5.48628	-0.444493	0.581629	1	1.12454	0.004097	0.10107
ND_Mis(Non-Damaging missense mutation)	EGFR_GBM	EGFR	2.7027	0.45045	91.8919	0	2.7027	0	0.99972	1	0	0.997538	1
ND_Mis(Non-Damaging missense mutation)	EIF1AX_UVM	EIF1AX	11.25	15	12.5	0	0	0	0.997336	1	0	0.997361	1
ND_Mis(Non-Damaging missense mutation)	ELF3_BLCA	ELF3	2.87206	15.9269	30.0261	0.522193	0.78329	-0.075699	0.897357	1	-0.090822	0.857817	0.952221
ND_Mis(Non-Damaging missense mutation)	EP300_CESC	EP300	6.11511	28.777	11.1511	0.719424	1.43885	0.729041	0.186903	1	0.511238	0.243613	0.948393
ND_Mis(Non-Damaging missense mutation)	EP300_HNSC	EP300	5.28376	14.4814	21.9178	0.391389	1.56556	0.485522	0.365598	1	0.234715	0.45417	0.963835
ND_Mis(Non-Damaging missense mutation)	EP300_LUSC	EP300	3.42612	19.4861	47.3233	0.214133	1.92719	0.915249	0.234332	1	0.032591	0.931705	0.980025
ND_Mis(Non-Damaging missense mutation)	EP300_BLCA	EP300	8.87729	45.953	10.1828	2.61097	1.30548	0.549498	0.05614	0.71432	0.08158	0.830053	1
ND_Mis(Non-Damaging missense mutation)	EP300_UCEC	EP300	3.80711	25.6345	7.86802	0.507614	0.253807	0.617623	0.258473	1	-0.263521	0.724811	1
ND_Mis(Non-Damaging missense mutation)	ERBB2_ESCA	ERBB2	2.36686	10.0592	41.4201	0	1.77515	0	0.997664	1	0.911014	0.269365	0.912732
ND_Mis(Non-Damaging missense mutation)	ERBB2_BLCA	ERBB2	3.91645	6.26632	40.7311	0.261097	1.56658	-0.041057	0.957256	1	-0.017902	0.963343	0.998522
ND_Mis(Non-Damaging missense mutation)	ERBB3_UCEC	ERBB3	2.28426	5.83756	20.3046	0	1.01523	0	0.997573	1	0.779313	0.106668	0.781332
ND_Mis(Non-Damaging missense mutation)	ERBB3_BLCA	ERBB3	5.74413	16.188	22.1932	0.78329	1.56658	0.096663	0.835181	1	0.187054	0.604413	1
ND_Mis(Non-Damaging missense mutation)	ERBB4_STAD	ERBB4	5.30726	12.8492	19.5531	0.837989	1.95531	-0.489101	0.321083	1	0.818162	0.031108	0.548507
ND_Mis(Non-Damaging missense mutation)	FAT1_BLCA	FAT1	5.48303	40.7311	8.87729	1.56658	1.30548	0.181758	0.633246	1	0.851337	0.042235	0.526129
ND_Mis(Non-Damaging missense mutation)	FAT1_LUSC	FAT1	6.20985	60.5996	5.56745	3.21199	0.428266	0.348844	0.23099	1	-0.067394	0.905233	0.981732
ND_Mis(Non-Damaging missense mutation)	FAT1_HNSC	FAT1	5.08806	34.4423	7.82779	2.34834	0	-0.235834	0.419091	1	0	0.997343	1
ND_Mis(Non-Damaging missense mutation)	FAT1_CESC	FAT1	2.15827	35.9712	8.63309	0.719424	0.359712	0.029467	0.963961	1	0.505336	0.543521	1
ND_Mis(Non-Damaging missense mutation)	FAT1_UCEC	FAT1	7.61421	24.1117	3.29949	0.507614	0	1.16687	0.026136	1	0	0.997393	1
ND_Mis(Non-Damaging missense mutation)	HIST1H1E_DLBC	HIST1H1E	10.4167	6.25	12.5	0	2.08333	0	0.997635	1	0.59913	0.497791	0.991181
ND_Mis(Non-Damaging missense mutation)	HRAS_PCPG	HRAS	7.64331	33.758	3.82166	0	1.27388	0	0.997192	1	1.0314	0.116095	0.751306
ND_Mis(Non-Damaging missense mutation)	HRAS_THCA	HRAS	3.26531	1.63265	1.22449	0	0.204082	0	0.997633	1	1.28251	0.10736	0.779699
ND_Mis(Non-Damaging missense mutation)	HUWE1_HNSC	HUWE1	7.63209	24.4618	9.98043	0.782779	0.978474	0.768224	0.045882	0.851157	0.07344	0.838476	0.981815
ND_Mis(Non-Damaging missense mutation)	KEAP1_LUSC	KEAP1	2.78373	38.3298	20.7709	2.35546	0.214133	-1.77885	0.016563	0.880011	0.478993	0.633273	1
ND_Mis(Non-Damaging missense mutation)	KIT_TGCT	KIT	3.4965	55.2448	12.5874	1.3986	0	0.698671	0.289335	1	0	0.997414	1
ND_Mis(Non-Damaging missense mutation)	KMT2B_UCEC	KMT2B	8.88325	8.12183	20.3046	0	0	0	0.997234	1	0	0.997106	1
ND_Mis(Non-Damaging missense mutation)	KMT2C_CESC	KMT2C	8.27338	21.223	12.5899	2.8777	0.359712	-0.443039	0.183602	1	-0.740641	0.319445	0.92758
ND_Mis(Non-Damaging missense mutation)	KMT2C_UCEC	KMT2C	7.1066	13.198	15.4822	0	1.77665	0	0.997244	1	0.326315	0.317205	0.935276
ND_Mis(Non-Damaging missense mutation)	KMT2C_BLCA	KMT2C	11.2272	12.0104	31.5927	1.56658	2.87206	-0.077606	0.821652	1	-0.209102	0.437992	0.988368
ND_Mis(Non-Damaging missense mutation)	KMT2C_BRCA	KMT2C	3.10263	16.2291	25.6563	0.477327	0.71599	0.095953	0.81107	1	-0.134184	0.696147	1
ND_Mis(Non-Damaging missense mutation)	KMT2D_HNSC	KMT2D	4.89237	10.3718	15.2642	0.587084	1.36986	-0.26371	0.566249	1	0.614888	0.067583	0.676314
ND_Mis(Non-Damaging missense mutation)	KMT2D_CESC	KMT2D	6.11511	6.11511	18.3453	0	0.719424	0	0.997408	1	-0.44811	0.410222	0.935864
ND_Mis(Non-Damaging missense mutation)	KMT2D_BLCA	KMT2D	9.92167	18.0157	20.3655	1.30548	2.61097	0.228853	0.528604	1	0.218408	0.444065	0.98584
ND_Mis(Non-Damaging missense mutation)	KMT2D_LUSC	KMT2D	8.35118	12.2056	30.621	1.07066	2.14133	0.018949	0.958484	1	-0.192868	0.486026	0.993845
ND_Mis(Non-Damaging missense mutation)	KMT2D_DLBC	KMT2D	6.25	4.16667	20.8333	0	0	0	0.997679	1	0	0.997455	1
ND_Mis(Non-Damaging missense mutation)	KMT2D_ESCA	KMT2D	4.14201	20.7101	21.3018	0.591716	0.591716	0.284112	0.723558	1	-0.30461	0.704429	1
ND_Mis(Non-Damaging missense mutation)	KRAS_PAAD	KRAS	50	8.125	22.5	5.625	16.25	-0.844231	0.058579	0.701912	0.946465	0.001413	0.013995
ND_Mis(Non-Damaging missense mutation)	KRAS_BLCA	KRAS	2.08877	12.2715	31.8538	0.261097	1.30548	-0.586948	0.501681	1	1.06489	0.074563	0.661629
ND_Mis(Non-Damaging missense mutation)	KRAS_STAD	KRAS	3.35195	12.5698	30.7263	0.27933	1.67598	0.074501	0.924246	1	0.58421	0.180921	0.782111
ND_Mis(Non-Damaging missense mutation)	KRAS_COADREAD	KRAS	12.2283	13.587	23.3696	0.815217	4.07609	0.512201	0.25001	1	0.334139	0.177267	0.790687
ND_Mis(Non-Damaging missense mutation)	KRAS_UCEC	KRAS	7.1066	7.86802	18.7817	0	1.52284	0	0.997315	1	0.048407	0.886632	0.961669
ND_Mis(Non-Damaging missense mutation)	KRAS_LUAD	KRAS	4.48878	19.202	31.4214	0.249377	1.74564	0.987741	0.186559	1	0.071166	0.8425	0.971151
ND_Mis(Non-Damaging missense mutation)	KRAS_TGCT	KRAS	2.0979	0	97.9021	0	2.0979	0	0.999003	1	0	0.997826	0.999117
ND_Mis(Non-Damaging missense mutation)	KRAS_UCS	KRAS	3.7037	20.3704	50	0	3.7037	-0.264948	0.999963	1	0	0.997411	1
ND_Mis(Non-Damaging missense mutation)	MAP2K1_SKCM	MAP2K1	2.76074	11.0429	24.2331	0.306748	0	0.227394	0.76511	1	0	0.997287	1
ND_Mis(Non-Damaging missense mutation)	MECOM_SKCM	MECOM	11.9632	14.1104	20.2454	1.22699	1.84049	0.360048	0.363333	1	-0.325548	0.329894	0.911554
ND_Mis(Non-Damaging missense mutation)	MUC6_STAD	MUC6	3.91061	22.3464	14.5251	0.837989	0.558659	-0.120342	0.808647	1	0.138951	0.809935	1
ND_Mis(Non-Damaging missense mutation)	MYD88_DLBC	MYD88	2.08333	10.4167	22.9167	0	0	0	0.99982	1	0.732628	0.999898	0.99129
ND_Mis(Non-Damaging missense mutation)	MYH9_HNSC	MYH9	3.52251	14.4814	21.9178	0.391389	0.195695	0.394727	0.46502	1	-1.19094	0.104914	0.784923
ND_Mis(Non-Damaging missense mutation)	NF1_LUAD	NF1	2.99252	11.4713	34.1646	0.498753	1.49626	-0.628363	0.313518	1	0.63374	0.171189	0.816772
ND_Mis(Non-Damaging missense mutation)	NF1_SKCM	NF1	2.14724	20.5521	16.2577	0.613497	0.306748	-0.311645	0.61556	1	-0.020697	0.979313	1
ND_Mis(Non-Damaging missense mutation)	NF1_LUSC	NF1	3.42612	24.8394	30.1927	0.642398	1.2848	0.213324	0.666537	1	0.15102	0.706664	1
ND_Mis(Non-Damaging missense mutation)	NFE2L2_LUSC	NFE2L2	2.99786	9.85011	33.833	0.214133	1.92719	-0.257296	0.747366	1	0.964361	0.025286	0.579862
ND_Mis(Non-Damaging missense mutation)	NFE2L2_ESCA	NFE2L2	2.36686	11.2426	33.7278	0	1.18343	0	0.997566	1	0.348233	0.62738	1
ND_Mis(Non-Damaging missense mutation)	NFE2L2_BLCA	NFE2L2	2.08877	25.5875	14.8825	0	0.522193	0	0.99731	1	0.209821	0.720799	1
ND_Mis(Non-Damaging missense mutation)	NOTCH1_HNSC	NOTCH1	2.73973	14.6771	31.8982	0	1.76125	0	0.997394	1	0.783235	0.050746	0.581513
ND_Mis(Non-Damaging missense mutation)	NOTCH1_LGG	NOTCH1	3.63636	9.49495	7.67677	0	0.20202	0	0.997346	1	-0.334369	0.650361	1
ND_Mis(Non-Damaging missense mutation)	NRAS_SKCM	NRAS	27.6074	20.2454	23.3129	2.45399	10.7362	0.644293	0.027477	1	0.644605	0.00141	0.013956
ND_Mis(Non-Damaging missense mutation)	NRAS_COADREAD	NRAS	2.17391	32.0652	7.06522	1.08696	0.271739	-0.665073	0.223363	1	0.757724	0.3613	0.946123
ND_Mis(Non-Damaging missense mutation)	NRAS_THCA	NRAS	7.55102	0.612245	0.816327	0	0	0	0.99764	1	0	0.9976	0.999909
ND_Mis(Non-Damaging missense mutation)	NRAS_TGCT	NRAS	2.7972	11.1888	30.7692	0	0.699301	0	0.997517	1	-0.337846	0.683026	1
ND_Mis(Non-Damaging missense mutation)	PBRM1_CHOL	PBRM1	2.94118	79.4118	2.94118	2.94118	0	0	0.99765	1	0	0.999823	0.991589
ND_Mis(Non-Damaging missense mutation)	PIK3CA_CESC	PIK3CA	6.83453	1.07914	77.6978	0	3.95683	0	0.997551	1	-0.758535	0.028672	0.564674
ND_Mis(Non-Damaging missense mutation)	PIK3CA_UCEC	PIK3CA	24.8731	2.03046	31.7259	0.507614	5.58376	0.125109	0.83079	1	-0.439824	0.02227	0.567666
ND_Mis(Non-Damaging missense mutation)	PIK3CA_ESCA	PIK3CA	5.91716	6.50888	66.8639	0	2.95858	0	0.997401	1	-0.702335	0.131747	0.785424
ND_Mis(Non-Damaging missense mutation)	PIK3CA_BRCA	PIK3CA	17.8998	5.2506	29.2363	0.596659	5.84725	0.355378	0.303191	1	0.116849	0.397431	0.952986
ND_Mis(Non-Damaging missense mutation)	PIK3CA_GBM	PIK3CA	3.15315	4.5045	15.7658	0	0.45045	0	0.997592	1	-0.124774	0.87213	0.953507
ND_Mis(Non-Damaging missense mutation)	PIK3CA_BLCA	PIK3CA	7.5718	2.34987	53.5248	0.261097	3.91645	-0.286707	0.712232	1	-0.038231	0.89086	0.965755
ND_Mis(Non-Damaging missense mutation)	PIK3CA_COADREAD	PIK3CA	7.06522	7.88044	21.4674	0.543478	1.08696	0.083285	0.878253	1	-0.315573	0.428342	0.977328
ND_Mis(Non-Damaging missense mutation)	PIK3CA_LUAD	PIK3CA	2.24439	25.6858	22.6933	0.249377	0.74813	0.661918	0.395707	1	0.219313	0.675707	1
ND_Mis(Non-Damaging missense mutation)	PIK3CA_LGG	PIK3CA	5.05051	4.84849	3.83838	0	0	0	0.997398	1	0	0.997431	1
ND_Mis(Non-Damaging missense mutation)	PIK3CA_HNSC	PIK3CA	5.67515	1.36986	71.82	0.195695	3.7182	-0.610266	0.446553	1	-0.178868	0.544722	1
ND_Mis(Non-Damaging missense mutation)	PIK3CA_LUSC	PIK3CA	4.06852	0.428266	91.0064	0	3.85439	0	0.99786	1	0.385458	0.600515	1
ND_Mis(Non-Damaging missense mutation)	PIK3CA_STAD	PIK3CA	3.91061	8.65922	39.9441	0	1.39665	0	0.997381	1	-0.247667	0.538379	1
ND_Mis(Non-Damaging missense mutation)	PIK3CA_UCS	PIK3CA	12.963	7.40741	66.6667	0	9.25926	0	0.997502	1	-0.023186	0.971037	1
ND_Mis(Non-Damaging missense mutation)	PIK3R1_LGG	PIK3R1	2.0202	6.66667	1.41414	0	0	0	0.997488	1	0	0.997704	0.999546
ND_Mis(Non-Damaging missense mutation)	PIK3R1_UCS	PIK3R1	7.40741	55.5556	9.25926	0	1.85185	0	0.997205	1	0.203422	0.822567	1
ND_Mis(Non-Damaging missense mutation)	PIK3R1_GBM	PIK3R1	3.6036	7.20721	6.30631	0	0	0	0.997495	1	0	0.997514	1
ND_Mis(Non-Damaging missense mutation)	PIK3R1_UCEC	PIK3R1	11.1675	23.0964	4.31472	0.507614	0.761421	1.39308	0.007396	0.229859	0.201477	0.665565	1
ND_Mis(Non-Damaging missense mutation)	PIM1_DLBC	PIM1	14.5833	4.16667	20.8333	0	4.16667	0	0.997604	1	0.309893	0.635972	1
ND_Mis(Non-Damaging missense mutation)	PPP2R1A_UCS	PPP2R1A	3.7037	18.5185	53.7037	0	0	0	0.997386	1	0	0.997237	1
ND_Mis(Non-Damaging missense mutation)	PTEN_UCEC	PTEN	5.58376	12.9442	21.3198	0.253807	1.26904	0.890715	0.226948	1	-0.076119	0.83867	0.981368
ND_Mis(Non-Damaging missense mutation)	PTEN_KICH	PTEN	4.6875	71.875	3.125	4.6875	0	0	0.99744	1	0	0.999801	0.991677
ND_Mis(Non-Damaging missense mutation)	PTEN_GBM	PTEN	3.15315	85.1351	0.45045	3.15315	0	0	0.997554	1	0	0.999755	0.991862
ND_Mis(Non-Damaging missense mutation)	RB1_UCEC	RB1	2.28426	21.8274	7.1066	0	0.253807	0	0.997314	1	0.149886	0.844358	0.966418
ND_Mis(Non-Damaging missense mutation)	RHOB_BLCA	RHOB	3.65535	7.3107	33.6815	0.261097	1.56658	-0.100938	0.895647	1	0.295684	0.461345	0.950129
ND_Mis(Non-Damaging missense mutation)	SCAF4_UCEC	SCAF4	2.53807	11.4213	10.9137	0.253807	0	0.203422	0.787336	1	0	0.997409	1
ND_Mis(Non-Damaging missense mutation)	SMARCA4_LIHC	SMARCA4	2.52809	21.9101	13.4831	0.280899	0.842697	0.382967	0.62353	1	0.773686	0.143713	0.783729
ND_Mis(Non-Damaging missense mutation)	SMARCA4_LGG	SMARCA4	4.64647	3.23232	23.4343	0.40404	0.606061	-0.712242	0.204388	1	-0.477723	0.285804	0.925289
ND_Mis(Non-Damaging missense mutation)	SMARCA4_LUAD	SMARCA4	4.73815	49.3766	3.49127	3.24189	0.249377	-0.664088	0.080021	0.817945	0.728051	0.36324	0.941546
ND_Mis(Non-Damaging missense mutation)	SOS1_UCEC	SOS1	2.03046	2.79188	22.5888	0.253807	0.253807	-1.10672	0.164906	1	-0.431062	0.574908	1
ND_Mis(Non-Damaging missense mutation)	SOX9_COADREAD	SOX9	2.17391	16.8478	24.4565	0	0.543478	0	0.997365	1	-0.168582	0.772953	1
ND_Mis(Non-Damaging missense mutation)	SPOP_UCEC	SPOP	4.56853	17.7665	10.4061	0.507614	1.26904	0.227785	0.679834	1	0.869842	0.030267	0.553484
ND_Mis(Non-Damaging missense mutation)	SPOP_PRAD	SPOP	5.05051	4.54545	4.54545	0	0	0	0.997437	1	0	0.997437	1
ND_Mis(Non-Damaging missense mutation)	SPTA1_GBM	SPTA1	3.15315	2.25225	15.7658	0.45045	0.900901	-1.70356	0.049596	0.777002	0.701541	0.263087	0.929684
ND_Mis(Non-Damaging missense mutation)	SPTAN1_BLCA	SPTAN1	3.13316	40.9922	14.6214	1.82768	0.261097	-0.454479	0.312911	1	-0.212045	0.79051	1
ND_Mis(Non-Damaging missense mutation)	TAF1_UCEC	TAF1	3.04569	12.6904	16.7513	0	0.253807	0	0.997345	1	-0.696524	0.349819	0.958356
ND_Mis(Non-Damaging missense mutation)	TMSB4X_DLBC	TMSB4X	2.08333	16.6667	8.33333	0	2.08333	0	0.999854	1	0	0.997103	1
ND_Mis(Non-Damaging missense mutation)	TP53_OV	TP53	7.01403	73.5471	10.2204	4.00802	1.80361	0.241326	0.479602	1	0.687209	0.083393	0.65776
ND_Mis(Non-Damaging missense mutation)	TP53_HNSC	TP53	9.39335	24.4618	11.7417	2.15264	1.17417	0.041951	0.872388	1	0.057806	0.862233	0.952946
ND_Mis(Non-Damaging missense mutation)	TP53_GBM	TP53	3.6036	14.4144	6.30631	0.900901	0.45045	-0.578633	0.341213	1	0.67982	0.395965	0.959289
ND_Mis(Non-Damaging missense mutation)	TP53_UCEC	TP53	5.32995	26.9036	4.56853	3.5533	0.253807	-1.33916	0.000165	0.000212	0.667065	0.394851	0.96357
ND_Mis(Non-Damaging missense mutation)	TP53_ESCA	TP53	17.7515	48.5207	12.426	7.69231	1.77515	0.28015	0.35416	1	-0.366843	0.454118	0.963956
ND_Mis(Non-Damaging missense mutation)	TP53_STAD	TP53	8.65922	45.8101	4.7486	5.02793	0.27933	-0.421765	0.135284	1	-0.05861	0.938645	0.977415
ND_Mis(Non-Damaging missense mutation)	TP53_LUAD	TP53	4.48878	48.6284	6.73317	2.24439	0.249377	-0.105735	0.771576	1	-0.056599	0.94144	0.97744
ND_Mis(Non-Damaging missense mutation)	TP53_SARC	TP53	5.9633	39.9083	15.1376	4.58716	0.458716	-1.09057	0.051421	0.756481	0.083285	0.92451	0.985111
ND_Mis(Non-Damaging missense mutation)	TP53_KICH	TP53	3.125	75	0	3.125	0	0	0.997497	1	0	0.998921	0.995103
ND_Mis(Non-Damaging missense mutation)	TP53_LIHC	TP53	2.24719	58.7079	3.08989	1.96629	0	-1.04781	0.168074	1	0	0.997787	0.999253
ND_Mis(Non-Damaging missense mutation)	TP53_ACC	TP53	2.29885	36.7816	8.04598	1.14942	0	-0.279063	0.783031	1	0	0.997709	0.99953
ND_Mis(Non-Damaging missense mutation)	TP53_PAAD	TP53	6.875	53.125	1.875	4.375	0	-0.298692	0.514722	1	0	0.997688	0.999602
ND_Mis(Non-Damaging missense mutation)	TP53_LGG	TP53	7.27273	3.0303	4.44444	0.40404	0.20202	-0.503598	0.362045	1	-0.32564	0.657845	1
ND_Mis(Non-Damaging missense mutation)	TP53_LUSC	TP53	5.99572	62.0985	9.42184	4.06852	0.642398	-0.267905	0.430512	1	0.298112	0.563397	1
ND_Mis(Non-Damaging missense mutation)	TP53_UCS	TP53	9.25926	77.7778	9.25926	7.40741	0	0.324938	0.702054	1	0	0.997471	1
ND_Mis(Non-Damaging missense mutation)	TP53_BLCA	TP53	4.69974	50.3916	10.4439	3.91645	0	-0.968239	0.033063	1	0	0.997467	1
ND_Mis(Non-Damaging missense mutation)	TP53_BRCA	TP53	4.17661	59.3079	5.48926	2.86396	0.238663	-0.325332	0.24774	1	0.247549	0.661022	1
ND_Mis(Non-Damaging missense mutation)	TP53_COADREAD	TP53	12.7717	66.8478	3.26087	9.23913	0.271739	-0.37224	0.182249	1	-0.029163	0.970123	1
ND_Mis(Non-Damaging missense mutation)	ZFHX3_UCEC	ZFHX3	6.09137	31.7259	5.07614	0.761421	0.507614	0.888282	0.046649	0.833218	0.178165	0.747538	0.989119
