# Supplementary material for: Higher order genetic interactions switch cancer genes from two-hit to one-hit drivers
Source: Nat Commun. 2021 Dec 3;12:7051. doi: 10.1038/s41467-021-27242-3 (PMC8642467; doi:10.1038/s41467-021-27242-3)
Supplement: Supplementary file 11 — Source data [file 41467_2021_27242_MOESM11_ESM.xlsx]

## Sheet: Fig1
Fig.1C Mut-CAN Loss (left bubble plot)										Fig.1C Mut-CNA Gain (right bubble plot)
Gene	Tissue	Pair	Gene_convert	Effect	Pval	FDR	LogFDR	Target		Gene	Tissue	Pair	Gene_convert	Effect	Pval	FDR	LogFDR	Target
NFE2L2	LUSC	NFE2L2_LUSC	C3_B5_NFE2L2	-0.234894	0.464347	0.513346	0.289581	B_tested		NFE2L2	LUSC	NFE2L2_LUSC	C3_B5_NFE2L2	0.480334	0.0142454	0.0818835	1.08675	A_hit
NFE2L2	HNSC	NFE2L2_HNSC	C3_B5_NFE2L2	0.534718	0.468965	0.513941	0.289078	B_tested		NFE2L2	HNSC	NFE2L2_HNSC	C3_B5_NFE2L2	0.656141	0.0247228	0.140801	0.851364	B_tested
NFE2L2	UCEC	NFE2L2_UCEC	C3_B5_NFE2L2	-0.0282367	0.969978	0.681435	0.166569	B_tested		NFE2L2	UCEC	NFE2L2_UCEC	C3_B5_NFE2L2	-0.638288	0.232703	0.488276	0.311326	B_tested
NFE2L2	BLCA	NFE2L2_BLCA	C3_B5_NFE2L2	0.91019	0.0903337	0.193998	0.71218	B_tested		NFE2L2	BLCA	NFE2L2_BLCA	C3_B5_NFE2L2	0.313907	0.377924	0.578708	0.237533	B_tested
NFE2L2	LIHC	NFE2L2_LIHC	C3_B5_NFE2L2	0	0.9974	0.681571	0.166482	B_tested		NFE2L2	LIHC	NFE2L2_LIHC	C3_B5_NFE2L2	-0.57914	0.441279	0.610161	0.214548	B_tested
NFE2L2	CESC	NFE2L2_CESC	C3_B5_NFE2L2	-0.135687	0.812709	0.665352	0.176942	B_tested		NFE2L2	CESC	NFE2L2_CESC	C3_B5_NFE2L2	0.154055	0.788032	0.793142	0.100644	B_tested
KRAS	CESC	KRAS_CESC	C3_A3_KRAS	0.54828	0.466142	0.513577	0.289386	B_tested		KRAS	CESC	KRAS_CESC	C3_A3_KRAS	0.237922	0.583051	0.687975	0.162421	B_tested
KRAS	PAAD	KRAS_PAAD	C3_A3_KRAS	-0.908098	0.105265	0.21362	0.670338	B_tested		KRAS	PAAD	KRAS_PAAD	C3_A3_KRAS	1.70604	0.00135544	-0.000581445	3.22809	A_hit
KRAS	LUAD	KRAS_LUAD	C3_A3_KRAS	0.181507	0.410806	0.480148	0.318616	B_tested		KRAS	LUAD	KRAS_LUAD	C3_A3_KRAS	0.454523	0.00724973	0.0137561	1.86119	A_hit
KRAS	UCEC	KRAS_UCEC	C3_A3_KRAS	0	0.997172	0.68182	0.166324	B_tested		KRAS	UCEC	KRAS_UCEC	C3_A3_KRAS	0.0714986	0.756559	0.78014	0.107822	B_tested
KRAS	STAD	KRAS_STAD	C3_A3_KRAS	-0.227015	0.636807	0.602222	0.220236	B_tested		KRAS	STAD	KRAS_STAD	C3_A3_KRAS	0.608143	0.053688	0.248877	0.603997	B_tested
KRAS	BLCA	KRAS_BLCA	C3_A3_KRAS	-0.0900843	0.910222	0.660018	0.180438	B_tested		KRAS	BLCA	KRAS_BLCA	C3_A3_KRAS	1.08903	0.0106573	0.0463308	1.33404	A_hit
KRAS	LAML	KRAS_LAML	C3_A3_KRAS	-1.54973	0.0692816	0.161049	0.793014	B_tested		KRAS	LAML	KRAS_LAML	C3_A3_KRAS	0	0.999647	0.875829	0.057576	B_tested
KRAS	COADREAD	KRAS_COADREAD	C3_A3_KRAS	-0.0470153	0.838093	0.668314	0.175013	B_tested		KRAS	COADREAD	KRAS_COADREAD	C3_A3_KRAS	0.519684	0.00413753	-0.000767746	3.10916	A_hit
KIT	SKCM	KIT_SKCM	C3_E2_KIT	0	0.9974	0.681571	0.166482	B_tested		KIT	SKCM	KIT_SKCM	C3_E2_KIT	1.16917	0.00829243	0.0230116	1.63786	A_hit
FBXW7	LUSC	FBXW7_LUSC	C3_A7_FBXW7	-1.41968	0.0530821	0.144552	0.839945	B_tested		FBXW7	LUSC	FBXW7_LUSC	C3_A7_FBXW7	2.08034	0.0124533	0.0646384	1.18944	A_hit
FBXW7	UCEC	FBXW7_UCEC	C3_A7_FBXW7	0.187364	0.46325	0.513189	0.289714	B_tested		FBXW7	UCEC	FBXW7_UCEC	C3_A7_FBXW7	0.120452	0.877821	0.849657	0.070751	B_tested
FBXW7	CESC	FBXW7_CESC	C3_A7_FBXW7	0.59913	0.0817934	0.181435	0.741256	B_tested		FBXW7	CESC	FBXW7_CESC	C3_A7_FBXW7	0.237922	0.61988	0.713269	0.146741	B_tested
FBXW7	COADREAD	FBXW7_COADREAD	C3_A7_FBXW7	-0.0486708	0.852497	0.666242	0.176361	B_tested		FBXW7	COADREAD	FBXW7_COADREAD	C3_A7_FBXW7	0.70571	0.150636	0.374226	0.426854	B_tested
FBXW7	HNSC	FBXW7_HNSC	C3_A7_FBXW7	0.312801	0.277859	0.410799	0.38636	B_tested		FBXW7	HNSC	FBXW7_HNSC	C3_A7_FBXW7	-0.2383	0.657735	0.738006	0.131934	B_tested
FBXW7	STAD	FBXW7_STAD	C3_A7_FBXW7	0.547434	0.279496	0.411527	0.385591	B_tested		FBXW7	STAD	FBXW7_STAD	C3_A7_FBXW7	0.0474747	0.951427	0.882754	0.054156	B_tested
FBXW7	BLCA	FBXW7_BLCA	C3_A7_FBXW7	-0.0517879	0.857975	0.664346	0.177599	B_tested		FBXW7	BLCA	FBXW7_BLCA	C3_A7_FBXW7	-0.166521	0.762701	0.779133	0.108383	B_tested
EGFR	LGG	EGFR_LGG	C3_F3_EGFR	0	0.997883	0.68103	0.166827	B_tested		EGFR	LGG	EGFR_LGG	C3_F3_EGFR	2.40888	4.09214e-10	0	5	A_hit
EGFR	GBM	EGFR_GBM	C3_F3_EGFR	0	0.99972	0.678794	0.168256	B_tested		EGFR	GBM	EGFR_GBM	C3_F3_EGFR	0	0.997247	0.877711	0.056643	B_tested
EGFR	LUAD	EGFR_LUAD	C3_F3_EGFR	-0.149163	0.848431	0.66809	0.175158	B_tested		EGFR	LUAD	EGFR_LUAD	C3_F3_EGFR	1.44902	4.79362e-06	0	5	A_hit
ATRX	LGG	ATRX_LGG	C3_D1_ATRX	0.191269	0.354088	0.447587	0.349113	B_tested		ATRX	LGG	ATRX_LGG	C3_D1_ATRX	1.44099	4.02514e-08	0	5	A_hit
ATRX	SARC	ATRX_SARC	C3_D1_ATRX	-0.30267	0.35041	0.446482	0.350186	B_tested		ATRX	SARC	ATRX_SARC	C3_D1_ATRX	0.636952	0.0934991	0.312287	0.505432	B_tested
ATRX	GBM	ATRX_GBM	C3_D1_ATRX	-0.0328946	0.955454	0.678544	0.168415	B_tested		ATRX	GBM	ATRX_GBM	C3_D1_ATRX	0.741026	0.355099	0.569244	0.244694	B_tested
NRAS	SKCM	NRAS_SKCM	C3_A8_NRAS	0.723001	0.0129709	0.0584907	1.23284	B_tested		NRAS	SKCM	NRAS_SKCM	C3_A8_NRAS	0.78966	7.94256e-05	-2.15862e-06	4.91512	A_hit
NRAS	COADREAD	NRAS_COADREAD	C3_A8_NRAS	0.0456356	0.899984	0.660211	0.180311	B_tested		NRAS	COADREAD	NRAS_COADREAD	C3_A8_NRAS	-0.252207	0.73701	0.782515	0.106502	B_tested
NRAS	BLCA	NRAS_BLCA	C3_A8_NRAS	-0.675057	0.278457	0.411069	0.386075	B_tested		NRAS	BLCA	NRAS_BLCA	C3_A8_NRAS	0.20047	0.745879	0.783791	0.105794	B_tested
NRAS	UCEC	NRAS_UCEC	C3_A8_NRAS	0	0.997502	0.681459	0.166554	B_tested		NRAS	UCEC	NRAS_UCEC	C3_A8_NRAS	0	0.99741	0.877593	0.056702	B_tested
BRAF	LUAD	BRAF_LUAD	C3_B9_BRAF	0	0.997237	0.68175	0.166369	B_tested		BRAF	LUAD	BRAF_LUAD	C3_B9_BRAF	-0.387095	0.1955	0.42164	0.375048	B_tested
BRAF	COADREAD	BRAF_COADREAD	C3_B9_BRAF	0	0.997613	0.681335	0.166633	B_tested		BRAF	COADREAD	BRAF_COADREAD	C3_B9_BRAF	-0.190588	0.610404	0.703657	0.152633	B_tested
BRAF	SKCM	BRAF_SKCM	C3_B9_BRAF	0.308806	0.517579	0.531926	0.274141	B_tested		BRAF	SKCM	BRAF_SKCM	C3_B9_BRAF	1.23994	2.04284e-11	0	5	A_hit
STK11	CESC	STK11_CESC	C2_I2_STK11	-1.49925	0.00704291	0.0404918	1.39253	A_hit		STK11	CESC	STK11_CESC	C2_I2_STK11	0	0.997555	0.877487	0.056754	B_tested
STK11	LUAD	STK11_LUAD	C2_I2_STK11	-0.612935	0.00435205	0.0240875	1.61803	A_hit		STK11	LUAD	STK11_LUAD	C2_I2_STK11	0.627726	0.148937	0.373355	0.427866	B_tested
BRD7	SKCM	BRD7_SKCM	C2_F7_BRD7	-0.685988	0.210163	0.338975	0.46982	B_tested		BRD7	SKCM	BRD7_SKCM	C2_F7_BRD7	0	0.997518	0.877515	0.056741	B_tested
BRD7	LIHC	BRD7_LIHC	C2_F7_BRD7	-1.26155	0.025481	0.0898654	1.04636	A_hit		BRD7	LIHC	BRD7_LIHC	C2_F7_BRD7	0	0.997674	0.8774	0.056798	B_tested
CDH1	BRCA	CDH1_BRCA	C2_G1_CDH1	-1.17726	3.77502e-06	0	5	A_hit		CDH1	BRCA	CDH1_BRCA	C2_G1_CDH1	0	0.997291	0.87768	0.056659	B_tested
CDH1	STAD	CDH1_STAD	C2_G1_CDH1	1.03677	0.0079315	0.0433148	1.36326	B_tested		CDH1	STAD	CDH1_STAD	C2_G1_CDH1	-0.891393	0.0943559	0.312101	0.505691	B_tested
CDKN2A	BLCA	CDKN2A_BLCA	C2_A9_CDKN2A	-0.647915	0.132638	0.243159	0.614091	B_tested		CDKN2A	BLCA	CDKN2A_BLCA	C2_A9_CDKN2A	0.432374	0.401064	0.591534	0.228013	B_tested
CDKN2A	PAAD	CDKN2A_PAAD	C2_A9_CDKN2A	-1.36832	0.000132506	2.99767e-05	4.39819	A_hit		CDKN2A	PAAD	CDKN2A_PAAD	C2_A9_CDKN2A	0	0.999799	0.875699	0.05764	B_tested
CDKN2A	SKCM	CDKN2A_SKCM	C2_A9_CDKN2A	-1.27037	0.00395448	0.0209336	1.67895	A_hit		CDKN2A	SKCM	CDKN2A_SKCM	C2_A9_CDKN2A	0.798935	0.354895	0.569264	0.244678	B_tested
CDKN2A	LUAD	CDKN2A_LUAD	C2_A9_CDKN2A	-0.46902	0.278882	0.411258	0.385875	B_tested		CDKN2A	LUAD	CDKN2A_LUAD	C2_A9_CDKN2A	0	0.997426	0.877582	0.056707	B_tested
CDKN2A	HNSC	CDKN2A_HNSC	C2_A9_CDKN2A	0.0325913	0.864081	0.662477	0.178823	B_tested		CDKN2A	HNSC	CDKN2A_HNSC	C2_A9_CDKN2A	0.32151	0.164358	0.384038	0.415614	B_tested
CDKN2A	STAD	CDKN2A_STAD	C2_A9_CDKN2A	-0.194872	0.686104	0.597051	0.223981	B_tested		CDKN2A	STAD	CDKN2A_STAD	C2_A9_CDKN2A	0.516419	0.410547	0.588396	0.230323	B_tested
CDKN2A	LUSC	CDKN2A_LUSC	C2_A9_CDKN2A	-0.310729	0.243565	0.386467	0.412877	B_tested		CDKN2A	LUSC	CDKN2A_LUSC	C2_A9_CDKN2A	0.225624	0.556794	0.679851	0.16758	B_tested
CDKN2A	LIHC	CDKN2A_LIHC	C2_A9_CDKN2A	1.20823	0.109259	0.218522	0.660484	B_tested		CDKN2A	LIHC	CDKN2A_LIHC	C2_A9_CDKN2A	0	0.997497	0.87753	0.056733	B_tested
NF1	GBM	NF1_GBM	C2_B2_NF1	-1.72892	9.44292e-06	0	5	A_hit		NF1	GBM	NF1_GBM	C2_B2_NF1	0	0.997436	0.877575	0.056711	B_tested
NF1	BRCA	NF1_BRCA	C2_B2_NF1	-1.44667	0.000251152	0.000114982	3.90315	A_hit		NF1	BRCA	NF1_BRCA	C2_B2_NF1	0.113684	0.853521	0.834846	0.078388	B_tested
NF1	SKCM	NF1_SKCM	C2_B2_NF1	-0.673172	0.0206729	0.0788326	1.10324	A_hit		NF1	SKCM	NF1_SKCM	C2_B2_NF1	-0.239692	0.601413	0.696719	0.156936	B_tested
NF1	LGG	NF1_LGG	C2_B2_NF1	-1.56187	4.27376e-05	2.15716e-06	4.91517	A_hit		NF1	LGG	NF1_LGG	C2_B2_NF1	0	0.997467	0.877552	0.056722	B_tested
NF1	LUAD	NF1_LUAD	C2_B2_NF1	-0.446336	0.18439	0.313384	0.503909	B_tested		NF1	LUAD	NF1_LUAD	C2_B2_NF1	0.279015	0.264036	0.510672	0.291849	B_tested
NF1	LUSC	NF1_LUSC	C2_B2_NF1	-0.538216	0.0426118	0.127596	0.89413	B_tested		NF1	LUSC	NF1_LUSC	C2_B2_NF1	0.279185	0.302475	0.531414	0.274559	B_tested
NF1	PCPG	NF1_PCPG	C2_B2_NF1	-2.94901	8.24708e-05	1.05354e-05	4.6875	A_hit		NF1	PCPG	NF1_PCPG	C2_B2_NF1	0	0.99791	0.877223	0.056885	B_tested
ARID1A	LUSC	ARID1A_LUSC	C2_A5_ARID1A	-0.0673398	0.817535	0.664259	0.177656	B_tested		ARID1A	LUSC	ARID1A_LUSC	C2_A5_ARID1A	0.103103	0.826968	0.819416	0.08649	B_tested
ARID1A	LUAD	ARID1A_LUAD	C2_A5_ARID1A	0.0707697	0.867083	0.662146	0.17904	B_tested		ARID1A	LUAD	ARID1A_LUAD	C2_A5_ARID1A	-0.609684	0.268351	0.513558	0.289402	B_tested
ARID1A	CESC	ARID1A_CESC	C2_A5_ARID1A	-0.415628	0.484263	0.515943	0.28739	B_tested		ARID1A	CESC	ARID1A_CESC	C2_A5_ARID1A	-0.722417	0.348214	0.568124	0.245549	B_tested
ARID1A	BLCA	ARID1A_BLCA	C2_A5_ARID1A	0.0318366	0.882207	0.663222	0.178335	B_tested		ARID1A	BLCA	ARID1A_BLCA	C2_A5_ARID1A	0.422862	0.0484555	0.230058	0.638143	B_tested
ARID1A	PAAD	ARID1A_PAAD	C2_A5_ARID1A	-0.426126	0.407687	0.478161	0.320417	B_tested		ARID1A	PAAD	ARID1A_PAAD	C2_A5_ARID1A	0	0.997735	0.877355	0.05682	B_tested
ARID1A	BRCA	ARID1A_BRCA	C2_A5_ARID1A	-0.0508221	0.87228	0.662043	0.179107	B_tested		ARID1A	BRCA	ARID1A_BRCA	C2_A5_ARID1A	0.254244	0.643839	0.732885	0.134958	B_tested
ARID1A	STAD	ARID1A_STAD	C2_A5_ARID1A	1.13355	0.000397993	0.000293872	3.51731	B_tested		ARID1A	STAD	ARID1A_STAD	C2_A5_ARID1A	0.0364982	0.922968	0.871483	0.059736	B_tested
ARID1A	COADREAD	ARID1A_COADREAD	C2_A5_ARID1A	0.291981	0.46738	0.513731	0.289256	B_tested		ARID1A	COADREAD	ARID1A_COADREAD	C2_A5_ARID1A	0.674893	0.391658	0.590713	0.228616	B_tested
ARID1A	UCEC	ARID1A_UCEC	C2_A5_ARID1A	1.59788	3.45194e-07	0	5	B_tested		ARID1A	UCEC	ARID1A_UCEC	C2_A5_ARID1A	-2.35153	0.00115437	-0.000446774	3.3403	B_tested
ARID1A	LGG	ARID1A_LGG	C2_A5_ARID1A	-0.904202	0.0195662	0.0762908	1.11747	A_hit		ARID1A	LGG	ARID1A_LGG	C2_A5_ARID1A	0	0.997654	0.877414	0.05679	B_tested
ARID1A	LIHC	ARID1A_LIHC	C2_A5_ARID1A	-0.0540704	0.853297	0.665901	0.176584	B_tested		ARID1A	LIHC	ARID1A_LIHC	C2_A5_ARID1A	-0.271166	0.718003	0.77018	0.113402	B_tested
PTEN	LUSC	PTEN_LUSC	C2_A4_PTEN	-0.860388	0.0011204	0.00225501	2.64493	A_hit		PTEN	LUSC	PTEN_LUSC	C2_A4_PTEN	0.0484811	0.931611	0.872664	0.059148	B_tested
PTEN	CESC	PTEN_CESC	C2_A4_PTEN	-0.51616	0.141603	0.253906	0.59531	B_tested		PTEN	CESC	PTEN_CESC	C2_A4_PTEN	0	0.997443	0.87757	0.056713	B_tested
PTEN	LGG	PTEN_LGG	C2_A4_PTEN	-2.60479	9.8446e-07	0	5	A_hit		PTEN	LGG	PTEN_LGG	C2_A4_PTEN	0	0.99808	0.877093	0.056949	B_tested
PTEN	STAD	PTEN_STAD	C2_A4_PTEN	-0.48894	0.226118	0.360337	0.443279	B_tested		PTEN	STAD	PTEN_STAD	C2_A4_PTEN	0	0.997387	0.87761	0.056693	B_tested
PTEN	PRAD	PTEN_PRAD	C2_A4_PTEN	-2.64293	0.000447207	0.000371546	3.41845	A_hit		PTEN	PRAD	PTEN_PRAD	C2_A4_PTEN	0	0.997967	0.877179	0.056907	B_tested
PTEN	UCEC	PTEN_UCEC	C2_A4_PTEN	1.94124	1.69461e-09	0	5	B_tested		PTEN	UCEC	PTEN_UCEC	C2_A4_PTEN	-0.137259	0.462764	0.621679	0.206427	B_tested
PTEN	GBM	PTEN_GBM	C2_A4_PTEN	-1.13696	0.12792	0.238496	0.6225	B_tested		PTEN	GBM	PTEN_GBM	C2_A4_PTEN	0	0.99778	0.87732	0.056837	B_tested
PTEN	BRCA	PTEN_BRCA	C2_A4_PTEN	-1.11288	1.06234e-05	7.84445e-10	4.99997	A_hit		PTEN	BRCA	PTEN_BRCA	C2_A4_PTEN	0.691705	0.0962279	0.311674	0.506285	B_tested
PTEN	BLCA	PTEN_BLCA	C2_A4_PTEN	-0.182088	0.661421	0.601003	0.221116	B_tested		PTEN	BLCA	PTEN_BLCA	C2_A4_PTEN	0	0.997454	0.877561	0.056718	B_tested
PTEN	COADREAD	PTEN_COADREAD	C2_A4_PTEN	-0.473907	0.325442	0.437836	0.358678	B_tested		PTEN	COADREAD	PTEN_COADREAD	C2_A4_PTEN	0.914765	0.253059	0.502598	0.298771	B_tested
PTEN	HNSC	PTEN_HNSC	C2_A4_PTEN	-1.14562	0.0108492	0.0522455	1.28187	A_hit		PTEN	HNSC	PTEN_HNSC	C2_A4_PTEN	0	0.997568	0.877478	0.056759	B_tested
PTEN	KIRC	PTEN_KIRC	C2_A4_PTEN	-1.36364	0.00126249	0.00283103	2.54652	A_hit		PTEN	KIRC	PTEN_KIRC	C2_A4_PTEN	0	0.997722	0.877364	0.056815	B_tested
PTEN	SKCM	PTEN_SKCM	C2_A4_PTEN	-1.51035	0.00416499	0.0226077	1.64555	A_hit		PTEN	SKCM	PTEN_SKCM	C2_A4_PTEN	0	0.997751	0.877342	0.056826	B_tested
KEAP1	LUAD	KEAP1_LUAD	C2_D5_KEAP1	-1.06207	2.86977e-06	0	5	A_hit		KEAP1	LUAD	KEAP1_LUAD	C2_D5_KEAP1	0.450169	0.431205	0.604152	0.218847	B_tested
KEAP1	LUSC	KEAP1_LUSC	C2_D5_KEAP1	-1.52774	1.11012e-05	2.44718e-09	4.99989	A_hit		KEAP1	LUSC	KEAP1_LUSC	C2_D5_KEAP1	0.747425	0.0778614	0.317801	0.497831	B_tested
KEAP1	LIHC	KEAP1_LIHC	C2_D5_KEAP1	-1.12933	0.00148355	0.00383665	2.41492	A_hit		KEAP1	LIHC	KEAP1_LIHC	C2_D5_KEAP1	0	0.99739	0.877608	0.056694	B_tested
KEAP1	HNSC	KEAP1_HNSC	C2_D5_KEAP1	-0.350141	0.304233	0.419725	0.377025	B_tested		KEAP1	HNSC	KEAP1_HNSC	C2_D5_KEAP1	0	0.997318	0.87766	0.056669	B_tested
RUNX1	BRCA	RUNX1_BRCA	C2_H3_RUNX1	0.646525	0.22171	0.351919	0.453545	B_tested		RUNX1	BRCA	RUNX1_BRCA	C2_H3_RUNX1	0.140123	0.643146	0.732571	0.135144	B_tested
RUNX1	LAML	RUNX1_LAML	C2_H3_RUNX1	-2.26386	0.0289514	0.0974676	1.0111	A_hit		RUNX1	LAML	RUNX1_LAML	C2_H3_RUNX1	0.887896	0.269199	0.514117	0.28893	B_tested
NF2	KIRP	NF2_KIRP	C2_H4_NF2	-2.48515	0.00104669	0.0019791	2.70134	A_hit		NF2	KIRP	NF2_KIRP	C2_H4_NF2	0	0.997967	0.877179	0.056907	B_tested
ARID2	HNSC	ARID2_HNSC	C2_C6_ARID2	-0.206694	0.709136	0.599214	0.222411	B_tested		ARID2	HNSC	ARID2_HNSC	C2_C6_ARID2	0.315695	0.454034	0.616649	0.209955	B_tested
ARID2	SKCM	ARID2_SKCM	C2_C6_ARID2	0.235814	0.48536	0.515938	0.287394	B_tested		ARID2	SKCM	ARID2_SKCM	C2_C6_ARID2	-0.24629	0.586293	0.688588	0.162034	B_tested
ARID2	STAD	ARID2_STAD	C2_C6_ARID2	-0.455475	0.293695	0.416203	0.380684	B_tested		ARID2	STAD	ARID2_STAD	C2_C6_ARID2	-0.351455	0.527374	0.662318	0.178927	B_tested
ARID2	LIHC	ARID2_LIHC	C2_C6_ARID2	-0.978419	0.0101928	0.0502761	1.29855	A_hit		ARID2	LIHC	ARID2_LIHC	C2_C6_ARID2	0.0726621	0.896052	0.858817	0.066094	B_tested
ARID2	LGG	ARID2_LGG	C2_C6_ARID2	-0.331992	0.558311	0.544173	0.264255	B_tested		ARID2	LGG	ARID2_LGG	C2_C6_ARID2	0	0.997635	0.877429	0.056783	B_tested
ZNF750	HNSC	ZNF750_HNSC	C2_H9_ZNF750	-0.838363	0.0246393	0.0879345	1.05579	A_hit		ZNF750	HNSC	ZNF750_HNSC	C2_H9_ZNF750	0	0.997286	0.877683	0.056657	B_tested
SMAD4	COADREAD	SMAD4_COADREAD	C2_C7_SMAD4	-0.22352	0.532883	0.535058	0.271591	B_tested		SMAD4	COADREAD	SMAD4_COADREAD	C2_C7_SMAD4	0	0.997703	0.877378	0.056808	B_tested
SMAD4	STAD	SMAD4_STAD	C2_C7_SMAD4	-1.59841	0.00252096	0.0100247	1.99849	A_hit		SMAD4	STAD	SMAD4_STAD	C2_C7_SMAD4	0	0.997544	0.877496	0.05675	B_tested
SMAD4	CESC	SMAD4_CESC	C2_C7_SMAD4	-0.981964	0.0620397	0.152663	0.816238	B_tested		SMAD4	CESC	SMAD4_CESC	C2_C7_SMAD4	0	0.997536	0.877502	0.056747	B_tested
SMAD4	PAAD	SMAD4_PAAD	C2_C7_SMAD4	-1.22276	0.0068201	0.0397269	1.40081	A_hit		SMAD4	PAAD	SMAD4_PAAD	C2_C7_SMAD4	0	0.997696	0.877383	0.056806	B_tested
PBRM1	KIRC	PBRM1_KIRC	C2_E7_PBRM1	-2.30084	0.00133859	0.00316261	2.49858	A_hit		PBRM1	KIRC	PBRM1_KIRC	C2_E7_PBRM1	0	0.997752	0.877341	0.056827	B_tested
PBRM1	UCEC	PBRM1_UCEC	C2_E7_PBRM1	0	0.997293	0.681688	0.166408	B_tested		PBRM1	UCEC	PBRM1_UCEC	C2_E7_PBRM1	0.386347	0.353879	0.569359	0.244606	B_tested
SMARCA4	LIHC	SMARCA4_LIHC	C2_F4_SMARCA4	-0.116405	0.845917	0.668745	0.174733	B_tested		SMARCA4	LIHC	SMARCA4_LIHC	C2_F4_SMARCA4	0.773686	0.143713	0.369823	0.431994	B_tested
SMARCA4	LGG	SMARCA4_LGG	C2_F4_SMARCA4	-0.712242	0.204388	0.334084	0.476131	B_tested		SMARCA4	LGG	SMARCA4_LGG	C2_F4_SMARCA4	-0.477723	0.285804	0.523228	0.281301	B_tested
SMARCA4	LUAD	SMARCA4_LUAD	C2_F4_SMARCA4	-0.710006	0.0271749	0.0936307	1.02853	A_hit		SMARCA4	LUAD	SMARCA4_LUAD	C2_F4_SMARCA4	0.482316	0.537764	0.667088	0.175811	B_tested
RB1	LUSC	RB1_LUSC	C2_A6_RB1	-0.382206	0.285793	0.413624	0.383384	B_tested		RB1	LUSC	RB1_LUSC	C2_A6_RB1	-0.312899	0.691053	0.760235	0.119046	B_tested
RB1	UCEC	RB1_UCEC	C2_A6_RB1	-0.303415	0.366748	0.45532	0.341674	B_tested		RB1	UCEC	RB1_UCEC	C2_A6_RB1	-0.313394	0.673654	0.747393	0.126445	B_tested
RB1	SARC	RB1_SARC	C2_A6_RB1	-0.967283	0.0749536	0.170441	0.768402	B_tested		RB1	SARC	RB1_SARC	C2_A6_RB1	0	0.997809	0.877299	0.056848	B_tested
RB1	HNSC	RB1_HNSC	C2_A6_RB1	-0.613133	0.16184	0.279914	0.55296	B_tested		RB1	HNSC	RB1_HNSC	C2_A6_RB1	0.57193	0.357616	0.569123	0.244787	B_tested
RB1	LUAD	RB1_LUAD	C2_A6_RB1	0.376776	0.273585	0.408614	0.388676	B_tested		RB1	LUAD	RB1_LUAD	C2_A6_RB1	-0.485269	0.520625	0.659041	0.181081	B_tested
RB1	GBM	RB1_GBM	C2_A6_RB1	-2.30854	0.00179728	0.00547336	2.26095	A_hit		RB1	GBM	RB1_GBM	C2_A6_RB1	0	0.997874	0.87725	0.056872	B_tested
RB1	BLCA	RB1_BLCA	C2_A6_RB1	-1.03703	7.20262e-06	0	5	A_hit		RB1	BLCA	RB1_BLCA	C2_A6_RB1	0.305365	0.327301	0.550841	0.258966	B_tested
RB1	BRCA	RB1_BRCA	C2_A6_RB1	-0.455117	0.21725	0.346302	0.460533	B_tested		RB1	BRCA	RB1_BRCA	C2_A6_RB1	0.1126	0.883798	0.852297	0.069404	B_tested
RB1	CESC	RB1_CESC	C2_A6_RB1	0.0157726	0.967991	0.68032	0.16728	B_tested		RB1	CESC	RB1_CESC	C2_A6_RB1	0	0.99742	0.877586	0.056705	B_tested
RB1	LIHC	RB1_LIHC	C2_A6_RB1	-1.53942	0.00424469	0.0232395	1.63359	A_hit		RB1	LIHC	RB1_LIHC	C2_A6_RB1	0	0.997705	0.877376	0.056809	B_tested
RB1	SKCM	RB1_SKCM	C2_A6_RB1	-0.300948	0.645034	0.602889	0.219756	B_tested		RB1	SKCM	RB1_SKCM	C2_A6_RB1	0.873367	0.0964655	0.311626	0.506352	B_tested
NSD1	HNSC	NSD1_HNSC	C2_J2_NSD1	-0.728213	0.00058532	0.000635566	3.19006	A_hit		NSD1	HNSC	NSD1_HNSC	C2_J2_NSD1	0.0683122	0.880906	0.850883	0.070125	B_tested
BAP1	KIRP	BAP1_KIRP	C2_C1_BAP1	-1.66267	0.000296877	0.000162077	3.76428	A_hit		BAP1	KIRP	BAP1_KIRP	C2_C1_BAP1	-0.469632	0.547706	0.67263	0.172217	B_tested
BAP1	LIHC	BAP1_LIHC	C2_C1_BAP1	-1.82514	2.57681e-06	0	5	A_hit		BAP1	LIHC	BAP1_LIHC	C2_C1_BAP1	0	0.99748	0.877543	0.056727	B_tested
BAP1	KIRC	BAP1_KIRC	C2_C1_BAP1	0	0.997227	0.68176	0.166362	B_tested		BAP1	KIRC	BAP1_KIRC	C2_C1_BAP1	0	0.99978	0.875716	0.057632	B_tested
AKT1	BRCA	AKT1_BRCA	C1_C2_AKT1	0	0.997163	0.681829	0.166318	B_tested		AKT1	BRCA	AKT1_BRCA	C1_C2_AKT1	0.535765	0.0921757	0.312738	0.504805	B_tested
AKT1	UCEC	AKT1_UCEC	C1_C2_AKT1	0	0.99739	0.681582	0.166476	B_tested		AKT1	UCEC	AKT1_UCEC	C1_C2_AKT1	0.0325313	0.953839	0.882885	0.054091	B_tested
MAP3K1	BRCA	MAP3K1_BRCA	C1_D8_MAP3K1	0.747062	0.0111936	0.0532712	1.27343	B_tested		MAP3K1	BRCA	MAP3K1_BRCA	C1_D8_MAP3K1	-0.137191	0.568718	0.688048	0.162375	B_tested
MAP3K1	UCEC	MAP3K1_UCEC	C1_D8_MAP3K1	1.38414	0.0576174	0.147987	0.829747	B_tested		MAP3K1	UCEC	MAP3K1_UCEC	C1_D8_MAP3K1	-0.411964	0.578029	0.68786	0.162494	B_tested
BRCA1	BRCA	BRCA1_BRCA	C1_J1_BRCA1	-0.527256	0.135231	0.245872	0.609273	B_tested		BRCA1	BRCA	BRCA1_BRCA	C1_J1_BRCA1	0.411804	0.326177	0.549985	0.259641	B_tested
ERBB3	BLCA	ERBB3_BLCA	C1_E1_ERBB3	-0.142741	0.681401	0.598573	0.222876	B_tested		ERBB3	BLCA	ERBB3_BLCA	C1_E1_ERBB3	0.574055	0.0316567	0.162911	0.788022	B_tested
ERBB3	CESC	ERBB3_CESC	C1_E1_ERBB3	0	0.99751	0.681449	0.16656	B_tested		ERBB3	CESC	ERBB3_CESC	C1_E1_ERBB3	0.0248133	0.965292	0.879502	0.055758	B_tested
ERBB3	UCEC	ERBB3_UCEC	C1_E1_ERBB3	0	0.997396	0.681575	0.16648	B_tested		ERBB3	UCEC	ERBB3_UCEC	C1_E1_ERBB3	0.412024	0.194097	0.419581	0.377174	B_tested
IDH2	LGG	IDH2_LGG	C1_G2_IDH2	0.646184	0.377451	0.462289	0.335077	B_tested		IDH2	LGG	IDH2_LGG	C1_G2_IDH2	0	0.997509	0.877521	0.056737	B_tested
IDH2	LAML	IDH2_LAML	C1_G2_IDH2	0	0.997685	0.681255	0.166684	B_tested		IDH2	LAML	IDH2_LAML	C1_G2_IDH2	0	0.999694	0.875788	0.057596	B_tested
IDH1	GBM	IDH1_GBM	C1_B6_IDH1	0	0.997551	0.681404	0.166589	B_tested		IDH1	GBM	IDH1_GBM	C1_B6_IDH1	0	0.997602	0.877453	0.056771	B_tested
IDH1	SKCM	IDH1_SKCM	C1_B6_IDH1	-0.24629	0.611481	0.585277	0.232631	B_tested		IDH1	SKCM	IDH1_SKCM	C1_B6_IDH1	0.100388	0.835302	0.821664	0.085301	B_tested
IDH1	LGG	IDH1_LGG	C1_B6_IDH1	-0.0492066	0.892535	0.66196	0.179162	B_tested		IDH1	LGG	IDH1_LGG	C1_B6_IDH1	-1.1327	0.0072214	0.0135176	1.86878	B_tested
IDH1	LAML	IDH1_LAML	C1_B6_IDH1	0	0.997979	0.680919	0.166898	B_tested		IDH1	LAML	IDH1_LAML	C1_B6_IDH1	0	0.997979	0.87717	0.056911	B_tested
SETD2	LUAD	SETD2_LUAD	C1_C3_SETD2	0.111545	0.701101	0.594973	0.225495	B_tested		SETD2	LUAD	SETD2_LUAD	C1_C3_SETD2	0.245365	0.661341	0.739849	0.130851	B_tested
SETD2	KIRP	SETD2_KIRP	C1_C3_SETD2	-0.706067	0.108378	0.217462	0.662598	B_tested		SETD2	KIRP	SETD2_KIRP	C1_C3_SETD2	-1.09456	0.140708	0.366442	0.435982	B_tested
SETD2	KIRC	SETD2_KIRC	C1_C3_SETD2	-1.28407	0.0754759	0.171273	0.766285	B_tested		SETD2	KIRC	SETD2_KIRC	C1_C3_SETD2	0	0.99775	0.877343	0.056826	B_tested
FGFR2	LUSC	FGFR2_LUSC	C1_G3_FGFR2	0.186137	0.681011	0.598695	0.222787	B_tested		FGFR2	LUSC	FGFR2_LUSC	C1_G3_FGFR2	0.270816	0.653192	0.736497	0.132823	B_tested
FGFR2	UCEC	FGFR2_UCEC	C1_G3_FGFR2	0.228952	0.563547	0.548876	0.260518	B_tested		FGFR2	UCEC	FGFR2_UCEC	C1_G3_FGFR2	0.137289	0.601509	0.696782	0.156897	B_tested
FOXA1	BRCA	FOXA1_BRCA	C1_E3_FOXA1	0.817244	0.0622417	0.152866	0.815659	B_tested		FOXA1	BRCA	FOXA1_BRCA	C1_E3_FOXA1	0	0.997156	0.877777	0.056611	B_tested
FOXA1	BLCA	FOXA1_BLCA	C1_E3_FOXA1	-0.0335892	0.948812	0.678877	0.168202	B_tested		FOXA1	BLCA	FOXA1_BLCA	C1_E3_FOXA1	0.683898	0.159242	0.380058	0.420139	B_tested
FOXA1	PRAD	FOXA1_PRAD	C1_E3_FOXA1	0	0.997393	0.681579	0.166477	B_tested		FOXA1	PRAD	FOXA1_PRAD	C1_E3_FOXA1	0.359397	0.513598	0.656255	0.182921	B_tested
FAT1	HNSC	FAT1_HNSC	C1_C4_FAT1	-0.065473	0.688759	0.595778	0.224908	B_tested		FAT1	HNSC	FAT1_HNSC	C1_C4_FAT1	-0.490129	0.166282	0.385643	0.413803	B_tested
FAT1	LUSC	FAT1_LUSC	C1_C4_FAT1	-0.0277985	0.900059	0.660193	0.180323	B_tested		FAT1	LUSC	FAT1_LUSC	C1_C4_FAT1	0.330856	0.404622	0.590259	0.22895	B_tested
FAT1	BLCA	FAT1_BLCA	C1_C4_FAT1	0.154681	0.551013	0.53894	0.268452	B_tested		FAT1	BLCA	FAT1_BLCA	C1_C4_FAT1	0.394264	0.272806	0.516369	0.287032	B_tested
FAT1	CESC	FAT1_CESC	C1_C4_FAT1	-0.0858151	0.816038	0.664743	0.17734	B_tested		FAT1	CESC	FAT1_CESC	C1_C4_FAT1	0.219313	0.703477	0.769798	0.113617	B_tested
FAT1	UCEC	FAT1_UCEC	C1_C4_FAT1	0.884369	0.0206763	0.0788404	1.1032	B_tested		FAT1	UCEC	FAT1_UCEC	C1_C4_FAT1	0	0.997349	0.877638	0.05668	B_tested
APC	STAD	APC_STAD	C1_E4_APC	-0.449221	0.119954	0.23041	0.63748	B_tested		APC	STAD	APC_STAD	C1_E4_APC	0	0.997397	0.877603	0.056697	B_tested
APC	COADREAD	APC_COADREAD	C1_E4_APC	0.103761	0.54889	0.537715	0.26944	B_tested		APC	COADREAD	APC_COADREAD	C1_E4_APC	-0.0683982	0.808373	0.809629	0.091709	B_tested
LZTR1	GBM	LZTR1_GBM	C1_G6_LZTR1	-1.53982	0.0536049	0.144964	0.838709	B_tested		LZTR1	GBM	LZTR1_GBM	C1_G6_LZTR1	0	0.997757	0.877338	0.056828	B_tested
LZTR1	LIHC	LZTR1_LIHC	C1_G6_LZTR1	0.027258	0.96221	0.678851	0.168219	B_tested		LZTR1	LIHC	LZTR1_LIHC	C1_G6_LZTR1	0.535833	0.284973	0.522592	0.281829	B_tested
HLA-B	HNSC	HLA-B_HNSC	C1_E5_HLA-B	0	1	1	0	B_tested		HLA-B	HNSC	HLA-B_HNSC	C1_E5_HLA-B	0	1	1	0	B_tested
HLA-B	CESC	HLA-B_CESC	C1_E5_HLA-B	0	1	1	0	B_tested		HLA-B	CESC	HLA-B_CESC	C1_E5_HLA-B	0	1	1	0	B_tested
KANSL1	UCEC	KANSL1_UCEC	C1_H1_KANSL1	0	0.997119	0.681877	0.166288	B_tested		KANSL1	UCEC	KANSL1_UCEC	C1_H1_KANSL1	-0.922689	0.207365	0.440362	0.356181	B_tested
KANSL1	BLCA	KANSL1_BLCA	C1_H1_KANSL1	0.467679	0.53214	0.535111	0.271548	B_tested		KANSL1	BLCA	KANSL1_BLCA	C1_H1_KANSL1	-0.266787	0.461358	0.620746	0.207079	B_tested
STAG2	BLCA	STAG2_BLCA	C1_H6_STAG2	0.121516	0.653446	0.60192	0.220454	B_tested		STAG2	BLCA	STAG2_BLCA	C1_H6_STAG2	-0.480546	0.173778	0.393584	0.404951	B_tested
STAG2	GBM	STAG2_GBM	C1_H6_STAG2	0.636952	0.401372	0.475381	0.322949	B_tested		STAG2	GBM	STAG2_GBM	C1_H6_STAG2	0	0.997589	0.877463	0.056766	B_tested
PIK3R1	LGG	PIK3R1_LGG	C1_C5_PIK3R1	0.27303	0.710683	0.600023	0.221825	B_tested		PIK3R1	LGG	PIK3R1_LGG	C1_C5_PIK3R1	0	0.997604	0.877451	0.056772	B_tested
PIK3R1	GBM	PIK3R1_GBM	C1_C5_PIK3R1	0.440297	0.556317	0.542488	0.265602	B_tested		PIK3R1	GBM	PIK3R1_GBM	C1_C5_PIK3R1	0	0.997369	0.877624	0.056687	B_tested
PIK3R1	BRCA	PIK3R1_BRCA	C1_C5_PIK3R1	0.426383	0.354161	0.447612	0.349088	B_tested		PIK3R1	BRCA	PIK3R1_BRCA	C1_C5_PIK3R1	0.253951	0.506944	0.653614	0.184672	B_tested
PIK3R1	UCEC	PIK3R1_UCEC	C1_C5_PIK3R1	0.923843	0.000273445	0.000136959	3.8328	B_tested		PIK3R1	UCEC	PIK3R1_UCEC	C1_C5_PIK3R1	-0.0637212	0.86929	0.845875	0.072689	B_tested
SMC1A	UCEC	SMC1A_UCEC	C1_H5_SMC1A	-0.14359	0.756891	0.626661	0.202961	B_tested		SMC1A	UCEC	SMC1A_UCEC	C1_H5_SMC1A	-0.888521	0.228838	0.482705	0.316309	B_tested
SMC1A	LAML	SMC1A_LAML	C1_H5_SMC1A	0	0.99775	0.681181	0.166731	B_tested		SMC1A	LAML	SMC1A_LAML	C1_H5_SMC1A	0	0.997821	0.87729	0.056852	B_tested
RNF43	PAAD	RNF43_PAAD	C1_H7_RNF43	-0.798595	0.104904	0.213166	0.671262	B_tested		RNF43	PAAD	RNF43_PAAD	C1_H7_RNF43	0	0.997547	0.877494	0.056751	B_tested
RNF43	STAD	RNF43_STAD	C1_H7_RNF43	-0.428165	0.346478	0.446321	0.350342	B_tested		RNF43	STAD	RNF43_STAD	C1_H7_RNF43	0	0.997309	0.877667	0.056665	B_tested
HRAS	BLCA	HRAS_BLCA	C1_B3_HRAS	0.932017	0.0264982	0.092143	1.03549	B_tested		HRAS	BLCA	HRAS_BLCA	C1_B3_HRAS	-0.362183	0.63191	0.724639	0.139872	B_tested
HRAS	PCPG	HRAS_PCPG	C1_B3_HRAS	0	0.997163	0.681829	0.166318	B_tested		HRAS	PCPG	HRAS_PCPG	C1_B3_HRAS	1.37597	0.0257926	0.144961	0.83872	B_tested
HRAS	HNSC	HRAS_HNSC	C1_B3_HRAS	0	0.997102	0.681896	0.166276	B_tested		HRAS	HNSC	HRAS_HNSC	C1_B3_HRAS	0.642658	0.0285321	0.153607	0.813561	B_tested
RHOA	BLCA	RHOA_BLCA	C1_E8_RHOA	-0.068878	0.857349	0.664581	0.177445	B_tested		RHOA	BLCA	RHOA_BLCA	C1_E8_RHOA	-0.151833	0.726891	0.775528	0.110397	B_tested
RHOA	STAD	RHOA_STAD	C1_E8_RHOA	0.809731	0.0784042	0.175871	0.754781	B_tested		RHOA	STAD	RHOA_STAD	C1_E8_RHOA	0.764321	0.0815194	0.319648	0.495314	B_tested
PIK3CA	GBM	PIK3CA_GBM	C1_A2_PIK3CA	0	0.997437	0.68153	0.166509	B_tested		PIK3CA	GBM	PIK3CA_GBM	C1_A2_PIK3CA	-0.39697	0.466875	0.624503	0.204458	B_tested
PIK3CA	CESC	PIK3CA_CESC	C1_A2_PIK3CA	0	0.997396	0.681575	0.16648	B_tested		PIK3CA	CESC	PIK3CA_CESC	C1_A2_PIK3CA	-0.268006	0.236777	0.493068	0.307084	B_tested
PIK3CA	BRCA	PIK3CA_BRCA	C1_A2_PIK3CA	0.180109	0.467438	0.513738	0.28925	B_tested		PIK3CA	BRCA	PIK3CA_BRCA	C1_A2_PIK3CA	-0.134473	0.25819	0.506455	0.295451	B_tested
PIK3CA	LUAD	PIK3CA_LUAD	C1_A2_PIK3CA	0.379111	0.42336	0.492256	0.3078	B_tested		PIK3CA	LUAD	PIK3CA_LUAD	C1_A2_PIK3CA	-0.0772156	0.85688	0.837482	0.077019	B_tested
PIK3CA	LGG	PIK3CA_LGG	C1_A2_PIK3CA	-0.0348399	0.948221	0.678759	0.168278	B_tested		PIK3CA	LGG	PIK3CA_LGG	C1_A2_PIK3CA	-0.313394	0.670583	0.745325	0.127648	B_tested
PIK3CA	LIHC	PIK3CA_LIHC	C1_A2_PIK3CA	0.298299	0.692716	0.594703	0.225693	B_tested		PIK3CA	LIHC	PIK3CA_LIHC	C1_A2_PIK3CA	0	0.997327	0.877654	0.056672	B_tested
PIK3CA	HNSC	PIK3CA_HNSC	C1_A2_PIK3CA	0.0584719	0.940392	0.676539	0.169701	B_tested		PIK3CA	HNSC	PIK3CA_HNSC	C1_A2_PIK3CA	0.109049	0.57377	0.688896	0.16184	B_tested
PIK3CA	UCEC	PIK3CA_UCEC	C1_A2_PIK3CA	0.29589	0.572153	0.555589	0.255239	B_tested		PIK3CA	UCEC	PIK3CA_UCEC	C1_A2_PIK3CA	-0.341526	0.0310063	0.160828	0.793612	B_tested
PIK3CA	LUSC	PIK3CA_LUSC	C1_A2_PIK3CA	0	0.99776	0.68117	0.166738	B_tested		PIK3CA	LUSC	PIK3CA_LUSC	C1_A2_PIK3CA	0.624654	0.233503	0.489299	0.310417	B_tested
PIK3CA	BLCA	PIK3CA_BLCA	C1_A2_PIK3CA	0.414488	0.586993	0.566193	0.247028	B_tested		PIK3CA	BLCA	PIK3CA_BLCA	C1_A2_PIK3CA	0.198569	0.278361	0.518674	0.285097	B_tested
PIK3CA	STAD	PIK3CA_STAD	C1_A2_PIK3CA	0.876594	0.235499	0.377303	0.423299	B_tested		PIK3CA	STAD	PIK3CA_STAD	C1_A2_PIK3CA	0.0635746	0.802384	0.805118	0.094135	B_tested
PIK3CA	COADREAD	PIK3CA_COADREAD	C1_A2_PIK3CA	-0.297843	0.342185	0.446499	0.35017	B_tested		PIK3CA	COADREAD	PIK3CA_COADREAD	C1_A2_PIK3CA	-0.168582	0.484137	0.640659	0.193366	B_tested
ATM	LUAD	ATM_LUAD	C1_D3_ATM	-0.44697	0.126772	0.237286	0.624709	B_tested		ATM	LUAD	ATM_LUAD	C1_D3_ATM	-0.5509	0.225061	0.475657	0.322697	B_tested
ATM	BLCA	ATM_BLCA	C1_D3_ATM	0.12124	0.632675	0.600808	0.221257	B_tested		ATM	BLCA	ATM_BLCA	C1_D3_ATM	0.44654	0.145417	0.371308	0.430254	B_tested
ATM	UCEC	ATM_UCEC	C1_D3_ATM	0.333007	0.347384	0.446227	0.350435	B_tested		ATM	UCEC	ATM_UCEC	C1_D3_ATM	0	0.997332	0.87765	0.056674	B_tested
ATM	KIRC	ATM_KIRC	C1_D3_ATM	-0.817634	0.146188	0.259977	0.585048	B_tested		ATM	KIRC	ATM_KIRC	C1_D3_ATM	0	0.99748	0.877542	0.056727	B_tested
EPHA2	HNSC	EPHA2_HNSC	C1_I1_EPHA2	0.0885037	0.846745	0.668609	0.174821	B_tested		EPHA2	HNSC	EPHA2_HNSC	C1_I1_EPHA2	-0.0544197	0.920378	0.870838	0.060057	B_tested
KDM6A	LUSC	KDM6A_LUSC	C1_B8_KDM6A	0.899552	0.0945996	0.199754	0.699484	B_tested		KDM6A	LUSC	KDM6A_LUSC	C1_B8_KDM6A	-0.146288	0.749677	0.782331	0.106604	B_tested
KDM6A	PAAD	KDM6A_PAAD	C1_B8_KDM6A	0.0170395	0.982611	0.688287	0.162224	B_tested		KDM6A	PAAD	KDM6A_PAAD	C1_B8_KDM6A	0	0.997674	0.8774	0.056798	B_tested
KDM6A	HNSC	KDM6A_HNSC	C1_B8_KDM6A	0.376551	0.415363	0.484205	0.314962	B_tested		KDM6A	HNSC	KDM6A_HNSC	C1_B8_KDM6A	0	0.9974	0.877601	0.056698	B_tested
KDM6A	BLCA	KDM6A_BLCA	C1_B8_KDM6A	0.127006	0.566501	0.551188	0.258693	B_tested		KDM6A	BLCA	KDM6A_BLCA	C1_B8_KDM6A	0.153734	0.495563	0.648877	0.187831	B_tested
KDM6A	KIRP	KDM6A_KIRP	C1_B8_KDM6A	0	0.997438	0.681529	0.166509	B_tested		KDM6A	KIRP	KDM6A_KIRP	C1_B8_KDM6A	0.197037	0.683782	0.75362	0.122842	B_tested
ACVR2A	LIHC	ACVR2A_LIHC	C1_F6_ACVR2A	-1.00018	0.0400076	0.122307	0.912515	B_tested		ACVR2A	LIHC	ACVR2A_LIHC	C1_F6_ACVR2A	0.163421	0.834858	0.821548	0.085362	B_tested
ACVR2A	COADREAD	ACVR2A_COADREAD	C1_F6_ACVR2A	0	0.997631	0.681315	0.166646	B_tested		ACVR2A	COADREAD	ACVR2A_COADREAD	C1_F6_ACVR2A	0.187531	0.753981	0.780954	0.107369	B_tested
KMT2D	LUSC	KMT2D_LUSC	C1_B4_KMT2D	0.386588	0.205796	0.335416	0.474403	B_tested		KMT2D	LUSC	KMT2D_LUSC	C1_B4_KMT2D	0.206907	0.238841	0.495085	0.305312	B_tested
KMT2D	BLCA	KMT2D_BLCA	C1_B4_KMT2D	0.340829	0.169717	0.290718	0.536513	B_tested		KMT2D	BLCA	KMT2D_BLCA	C1_B4_KMT2D	0.270816	0.175819	0.396153	0.402126	B_tested
KMT2D	PRAD	KMT2D_PRAD	C1_B4_KMT2D	-0.904528	0.0577101	0.148071	0.8295	B_tested		KMT2D	PRAD	KMT2D_PRAD	C1_B4_KMT2D	0.904528	0.112242	0.32368	0.489871	B_tested
KMT2D	HNSC	KMT2D_HNSC	C1_B4_KMT2D	0.252809	0.469451	0.514011	0.289019	B_tested		KMT2D	HNSC	KMT2D_HNSC	C1_B4_KMT2D	0.495162	0.023574	0.135643	0.867572	B_tested
KMT2D	CESC	KMT2D_CESC	C1_B4_KMT2D	-0.326001	0.491993	0.515733	0.287566	B_tested		KMT2D	CESC	KMT2D_CESC	C1_B4_KMT2D	-0.545256	0.222509	0.4707	0.327247	B_tested
BCOR	STAD	BCOR_STAD	C1_I6_BCOR	0.919283	0.212729	0.341376	0.466754	B_tested		BCOR	STAD	BCOR_STAD	C1_I6_BCOR	-0.262002	0.630452	0.723448	0.140587	B_tested
BCOR	UCEC	BCOR_UCEC	C1_I6_BCOR	1.14589	0.0284054	0.0962962	1.01635	B_tested		BCOR	UCEC	BCOR_UCEC	C1_I6_BCOR	-1.57656	0.0294214	0.156147	0.806439	B_tested
EP300	CESC	EP300_CESC	C1_C8_EP300	0.556648	0.169782	0.290812	0.536372	B_tested		EP300	CESC	EP300_CESC	C1_C8_EP300	0.778642	0.0228504	0.132409	0.878051	B_tested
EP300	BLCA	EP300_BLCA	C1_C8_EP300	0.133883	0.566144	0.550907	0.258914	B_tested		EP300	BLCA	EP300_BLCA	C1_C8_EP300	0.565738	0.0642719	0.284669	0.545644	B_tested
EP300	LUSC	EP300_LUSC	C1_C8_EP300	0.915249	0.234332	0.375335	0.425569	B_tested		EP300	LUSC	EP300_LUSC	C1_C8_EP300	0.110436	0.767135	0.7792	0.108345	B_tested
EP300	HNSC	EP300_HNSC	C1_C8_EP300	0.203129	0.606514	0.58134	0.235562	B_tested		EP300	HNSC	EP300_HNSC	C1_C8_EP300	0.0971765	0.737106	0.782549	0.106483	B_tested
EP300	UCEC	EP300_UCEC	C1_C8_EP300	1.17469	0.025666	0.0902838	1.04434	B_tested		EP300	UCEC	EP300_UCEC	C1_C8_EP300	-0.820589	0.263595	0.510378	0.2921	B_tested
MET	LUAD	MET_LUAD	C1_H2_MET	-0.113795	0.84419	0.66886	0.174658	B_tested		MET	LUAD	MET_LUAD	C1_H2_MET	0.134292	0.727762	0.776158	0.110044	B_tested
MET	KIRP	MET_KIRP	C1_H2_MET	0	0.99771	0.681226	0.166702	B_tested		MET	KIRP	MET_KIRP	C1_H2_MET	0.15969	0.635164	0.727207	0.138336	B_tested
RAC1	HNSC	RAC1_HNSC	C1_I8_RAC1	0	0.997433	0.681535	0.166505	B_tested		RAC1	HNSC	RAC1_HNSC	C1_I8_RAC1	0	0.997129	0.877796	0.056601	B_tested
RAC1	SKCM	RAC1_SKCM	C1_I8_RAC1	0	0.997489	0.681472	0.166545	B_tested		RAC1	SKCM	RAC1_SKCM	C1_I8_RAC1	0.124108	0.740394	0.783501	0.105955	B_tested
ERBB2	STAD	ERBB2_STAD	C1_B7_ERBB2	0.144812	0.851706	0.666606	0.176124	B_tested		ERBB2	STAD	ERBB2_STAD	C1_B7_ERBB2	-0.0991759	0.830587	0.82059	0.085868	B_tested
ERBB2	BRCA	ERBB2_BRCA	C1_B7_ERBB2	0.898578	0.236125	0.37832	0.422129	B_tested		ERBB2	BRCA	ERBB2_BRCA	C1_B7_ERBB2	0.589341	0.0952801	0.311885	0.505991	B_tested
ERBB2	BLCA	ERBB2_BLCA	C1_B7_ERBB2	-0.316801	0.448243	0.509621	0.292744	B_tested		ERBB2	BLCA	ERBB2_BLCA	C1_B7_ERBB2	-0.0309698	0.897259	0.859543	0.065727	B_tested
ERBB2	CESC	ERBB2_CESC	C1_B7_ERBB2	0	0.997434	0.681533	0.166507	B_tested		ERBB2	CESC	ERBB2_CESC	C1_B7_ERBB2	0.319602	0.523166	0.66021	0.180312	B_tested
ERBB2	UCEC	ERBB2_UCEC	C1_B7_ERBB2	0.7657	0.302533	0.419189	0.37758	B_tested		ERBB2	UCEC	ERBB2_UCEC	C1_B7_ERBB2	0.0575201	0.902123	0.862805	0.064082	B_tested
TGFBR2	HNSC	TGFBR2_HNSC	C1_F2_TGFBR2	0.614122	0.0434	0.129194	0.888723	B_tested		TGFBR2	HNSC	TGFBR2_HNSC	C1_F2_TGFBR2	0	0.997444	0.877569	0.056714	B_tested
TGFBR2	CESC	TGFBR2_CESC	C1_F2_TGFBR2	-1.21511	0.126896	0.237418	0.624469	B_tested		TGFBR2	CESC	TGFBR2_CESC	C1_F2_TGFBR2	1.0559	0.295733	0.528672	0.276806	B_tested
TGFBR2	PAAD	TGFBR2_PAAD	C1_F2_TGFBR2	-1.06116	0.0571916	0.147616	0.830837	B_tested		TGFBR2	PAAD	TGFBR2_PAAD	C1_F2_TGFBR2	0	0.997678	0.877396	0.056799	B_tested
SF3B1	BLCA	SF3B1_BLCA	C1_D4_SF3B1	0.0993957	0.798891	0.659166	0.180998	B_tested		SF3B1	BLCA	SF3B1_BLCA	C1_D4_SF3B1	0.592073	0.171493	0.390821	0.408011	B_tested
SF3B1	LAML	SF3B1_LAML	C1_D4_SF3B1	0	0.999622	0.67892	0.168175	B_tested		SF3B1	LAML	SF3B1_LAML	C1_D4_SF3B1	0	0.99798	0.87717	0.056911	B_tested
CTNNB1	LUAD	CTNNB1_LUAD	C1_B1_CTNNB1	0.664237	0.163954	0.282712	0.54864	B_tested		CTNNB1	LUAD	CTNNB1_LUAD	C1_B1_CTNNB1	0	0.997433	0.877577	0.05671	B_tested
CTNNB1	STAD	CTNNB1_STAD	C1_B1_CTNNB1	0.864244	0.118513	0.228874	0.640385	B_tested		CTNNB1	STAD	CTNNB1_STAD	C1_B1_CTNNB1	0.64174	0.191171	0.415483	0.381436	B_tested
CTNNB1	LIHC	CTNNB1_LIHC	C1_B1_CTNNB1	0.337112	0.225461	0.358917	0.444994	B_tested		CTNNB1	LIHC	CTNNB1_LIHC	C1_B1_CTNNB1	0.390938	0.119998	0.336343	0.473205	B_tested
CTNNB1	UCEC	CTNNB1_UCEC	C1_B1_CTNNB1	1.98864	0.00575678	0.0342801	1.46483	B_tested		CTNNB1	UCEC	CTNNB1_UCEC	C1_B1_CTNNB1	-1.25786	0.0159797	0.0962916	1.01637	B_tested
CTNNB1	COADREAD	CTNNB1_COADREAD	C1_B1_CTNNB1	-0.358483	0.458426	0.512464	0.290328	B_tested		CTNNB1	COADREAD	CTNNB1_COADREAD	C1_B1_CTNNB1	0	0.997383	0.877613	0.056692	B_tested
CTNNB1	SKCM	CTNNB1_SKCM	C1_B1_CTNNB1	-0.192735	0.65484	0.601769	0.220563	B_tested		CTNNB1	SKCM	CTNNB1_SKCM	C1_B1_CTNNB1	-0.209676	0.707366	0.77051	0.113216	B_tested
CTNNB1	BLCA	CTNNB1_BLCA	C1_B1_CTNNB1	0.691539	0.369001	0.456785	0.340279	B_tested		CTNNB1	BLCA	CTNNB1_BLCA	C1_B1_CTNNB1	0.159798	0.714238	0.770226	0.113376	B_tested
KLF5	CESC	KLF5_CESC	C1_E9_KLF5	-0.549089	0.442225	0.506043	0.295804	B_tested		KLF5	CESC	KLF5_CESC	C1_E9_KLF5	1.04954	0.109399	0.319918	0.494948	B_tested
KLF5	BLCA	KLF5_BLCA	C1_E9_KLF5	0.394103	0.402217	0.475787	0.322579	B_tested		KLF5	BLCA	KLF5_BLCA	C1_E9_KLF5	-0.264475	0.498859	0.650438	0.186787	B_tested
KLF5	LUSC	KLF5_LUSC	C1_E9_KLF5	-0.400217	0.4783	0.515853	0.287466	B_tested		KLF5	LUSC	KLF5_LUSC	C1_E9_KLF5	0	0.997428	0.87758	0.056708	B_tested
KMT2C	UCEC	KMT2C_UCEC	C1_D6_KMT2C	0	0.997174	0.681817	0.166326	B_tested		KMT2C	UCEC	KMT2C_UCEC	C1_D6_KMT2C	0.177294	0.536718	0.666571	0.176147	B_tested
KMT2C	BRCA	KMT2C_BRCA	C1_D6_KMT2C	0.200035	0.458559	0.512474	0.290319	B_tested		KMT2C	BRCA	KMT2C_BRCA	C1_D6_KMT2C	0.0214922	0.916684	0.869822	0.060565	B_tested
KMT2C	CESC	KMT2C_CESC	C1_D6_KMT2C	-0.286298	0.311094	0.423747	0.372883	B_tested		KMT2C	CESC	KMT2C_CESC	C1_D6_KMT2C	0.347824	0.301435	0.531052	0.274855	B_tested
KMT2C	BLCA	KMT2C_BLCA	C1_D6_KMT2C	-0.0276413	0.924239	0.666563	0.176153	B_tested		KMT2C	BLCA	KMT2C_BLCA	C1_D6_KMT2C	-0.303057	0.181461	0.403022	0.39466	B_tested
SPOP	UCEC	SPOP_UCEC	C1_J4_SPOP	0.674402	0.205903	0.335512	0.474279	B_tested		SPOP	UCEC	SPOP_UCEC	C1_J4_SPOP	0.701564	0.0369151	0.182411	0.738925	B_tested
SPOP	PRAD	SPOP_PRAD	C1_J4_SPOP	0	0.997314	0.681666	0.166422	B_tested		SPOP	PRAD	SPOP_PRAD	C1_J4_SPOP	0	0.997314	0.877663	0.056667	B_tested
RBM10	BLCA	RBM10_BLCA	C1_I4_RBM10	-0.208861	0.674306	0.600331	0.221602	B_tested		RBM10	BLCA	RBM10_BLCA	C1_I4_RBM10	0.047263	0.934591	0.874156	0.058406	B_tested
RBM10	LUAD	RBM10_LUAD	C1_I4_RBM10	-0.37444	0.266606	0.403462	0.394187	B_tested		RBM10	LUAD	RBM10_LUAD	C1_I4_RBM10	0.190938	0.680079	0.751241	0.124215	B_tested
RASA1	LUSC	RASA1_LUSC	C1_F5_RASA1	0.190298	0.578184	0.560021	0.251788	B_tested		RASA1	LUSC	RASA1_LUSC	C1_F5_RASA1	0	0.997522	0.877512	0.056742	B_tested
RASA1	HNSC	RASA1_HNSC	C1_F5_RASA1	-0.0606405	0.870453	0.662034	0.179113	B_tested		RASA1	HNSC	RASA1_HNSC	C1_F5_RASA1	0	0.997488	0.877537	0.05673	B_tested
RASA1	STAD	RASA1_STAD	C1_F5_RASA1	0.0352647	0.941537	0.676985	0.169414	B_tested		RASA1	STAD	RASA1_STAD	C1_F5_RASA1	0	0.997532	0.877505	0.056746	B_tested
CHD4	BRCA	CHD4_BRCA	C1_E6_CHD4	0.763251	0.300656	0.418675	0.378113	B_tested		CHD4	BRCA	CHD4_BRCA	C1_E6_CHD4	-0.36703	0.421679	0.594692	0.2257	B_tested
CHD4	UCEC	CHD4_UCEC	C1_E6_CHD4	0.838238	0.111813	0.221512	0.654583	B_tested		CHD4	UCEC	CHD4_UCEC	C1_E6_CHD4	-0.0285074	0.909105	0.866887	0.062032	B_tested
NOTCH1	CESC	NOTCH1_CESC	C1_C9_NOTCH1	-0.204925	0.637217	0.602323	0.220163	B_tested		NOTCH1	CESC	NOTCH1_CESC	C1_C9_NOTCH1	-0.421608	0.450338	0.614676	0.211347	B_tested
NOTCH1	LUSC	NOTCH1_LUSC	C1_C9_NOTCH1	-0.20517	0.516304	0.531213	0.274723	B_tested		NOTCH1	LUSC	NOTCH1_LUSC	C1_C9_NOTCH1	0.557873	0.0974425	0.311462	0.506581	B_tested
NOTCH1	LGG	NOTCH1_LGG	C1_C9_NOTCH1	1.0098	0.164183	0.283018	0.54817	B_tested		NOTCH1	LGG	NOTCH1_LGG	C1_C9_NOTCH1	-0.855848	0.239555	0.495674	0.304795	B_tested
NOTCH1	HNSC	NOTCH1_HNSC	C1_C9_NOTCH1	0.588956	0.0680947	0.159348	0.797627	B_tested		NOTCH1	HNSC	NOTCH1_HNSC	C1_C9_NOTCH1	0.141405	0.436871	0.608289	0.215883	B_tested
CASP8	STAD	CASP8_STAD	C1_D7_CASP8	0	0.997415	0.681554	0.166493	B_tested		CASP8	STAD	CASP8_STAD	C1_D7_CASP8	0	0.997323	0.877657	0.05667	B_tested
CASP8	CESC	CASP8_CESC	C1_D7_CASP8	-0.344372	0.461497	0.512891	0.289966	B_tested		CASP8	CESC	CASP8_CESC	C1_D7_CASP8	-0.0332818	0.96583	0.879376	0.05582	B_tested
CASP8	HNSC	CASP8_HNSC	C1_D7_CASP8	0.504418	0.115707	0.225841	0.646178	B_tested		CASP8	HNSC	CASP8_HNSC	C1_D7_CASP8	-0.590347	0.122774	0.340399	0.467999	B_tested
ARHGAP35	UCEC	ARHGAP35_UCEC	C1_J5_ARHGAP35	0.590032	0.178735	0.305359	0.515176	B_tested		ARHGAP35	UCEC	ARHGAP35_UCEC	C1_J5_ARHGAP35	0.315726	0.274596	0.517283	0.286263	B_tested
ARHGAP35	LUSC	ARHGAP35_LUSC	C1_J5_ARHGAP35	0.163991	0.684066	0.597808	0.223431	B_tested		ARHGAP35	LUSC	ARHGAP35_LUSC	C1_J5_ARHGAP35	0.379418	0.238628	0.49489	0.305482	B_tested
GNA11	SKCM	GNA11_SKCM	C1_J6_GNA11	0.592583	0.447457	0.509122	0.29317	B_tested		GNA11	SKCM	GNA11_SKCM	C1_J6_GNA11	-0.150142	0.847993	0.829654	0.081098	B_tested
CUL3	LUSC	CUL3_LUSC	C4_D9_CUL3	0.214218	0.581526	0.562437	0.249918	B_tested		CUL3	LUSC	CUL3_LUSC	C4_D9_CUL3	-0.277583	0.615534	0.708629	0.149575	B_tested
CUL3	KIRP	CUL3_KIRP	C4_D9_CUL3	-2.45943	8.91797e-05	1.25691e-05	4.64649	A_hit		CUL3	KIRP	CUL3_KIRP	C4_D9_CUL3	0.510049	0.398031	0.591715	0.22788	B_tested
CUL3	HNSC	CUL3_HNSC	C4_D9_CUL3	-0.103782	0.813138	0.665349	0.176944	B_tested		CUL3	HNSC	CUL3_HNSC	C4_D9_CUL3	1.10515	0.0144687	0.0838911	1.07623	A_hit
TP53	LGG	TP53_LGG	C4_A1_TP53	-0.808485	0.053184	0.144635	0.839697	B_tested		TP53	LGG	TP53_LGG	C4_A1_TP53	0.0931749	0.762799	0.779131	0.108384	B_tested
TP53	PAAD	TP53_PAAD	C4_A1_TP53	-1.82822	1.45918e-09	0	5	A_hit		TP53	PAAD	TP53_PAAD	C4_A1_TP53	0	0.997356	0.877633	0.056682	B_tested
TP53	PRAD	TP53_PRAD	C4_A1_TP53	-2.07484	6.4632e-12	0	5	A_hit		TP53	PRAD	TP53_PRAD	C4_A1_TP53	0	0.999648	0.875828	0.057576	B_tested
TP53	LUSC	TP53_LUSC	C4_A1_TP53	-0.584161	0.00107882	0.0020974	2.67625	A_hit		TP53	LUSC	TP53_LUSC	C4_A1_TP53	0.672327	0.0474386	0.225739	0.646375	B_tested
TP53	LAML	TP53_LAML	C4_A1_TP53	-2.07371	0.000188869	6.3598e-05	4.13313	A_hit		TP53	LAML	TP53_LAML	C4_A1_TP53	0	0.996923	0.877941	0.05653	B_tested
TP53	LUAD	TP53_LUAD	C4_A1_TP53	-0.859806	3.92033e-08	0	5	A_hit		TP53	LUAD	TP53_LUAD	C4_A1_TP53	0.490129	0.100396	0.311554	0.506453	B_tested
TP53	GBM	TP53_GBM	C4_A1_TP53	-1.41221	1.48358e-06	0	5	A_hit		TP53	GBM	TP53_GBM	C4_A1_TP53	1.03108	0.0119899	0.0599572	1.22209	A_hit
TP53	SARC	TP53_SARC	C4_A1_TP53	-1.08725	8.57584e-05	1.15097e-05	4.66737	A_hit		TP53	SARC	TP53_SARC	C4_A1_TP53	1.10515	0.00109067	-0.000405807	3.38111	A_hit
TP53	BLCA	TP53_BLCA	C4_A1_TP53	-0.586505	0.000257267	0.000120823	3.88332	A_hit		TP53	BLCA	TP53_BLCA	C4_A1_TP53	0.630912	0.0143406	0.0827437	1.08221	A_hit
TP53	BRCA	TP53_BRCA	C4_A1_TP53	-1.04034	7.46108e-14	0	5	A_hit		TP53	BRCA	TP53_BRCA	C4_A1_TP53	1.21445	5.6774e-07	0	5	A_hit
TP53	COADREAD	TP53_COADREAD	C4_A1_TP53	-1.2113	1.78861e-11	0	5	A_hit		TP53	COADREAD	TP53_COADREAD	C4_A1_TP53	0.573414	0.187452	0.410545	0.386629	B_tested
TP53	CESC	TP53_CESC	C4_A1_TP53	-0.663288	0.0842727	0.185375	0.731926	B_tested		TP53	CESC	TP53_CESC	C4_A1_TP53	1.38054	0.0115344	0.0553123	1.2571	A_hit
TP53	SKCM	TP53_SKCM	C4_A1_TP53	-1.61595	1.88911e-07	0	5	A_hit		TP53	SKCM	TP53_SKCM	C4_A1_TP53	-0.164334	0.830656	0.820609	0.085859	B_tested
TP53	HNSC	TP53_HNSC	C4_A1_TP53	-0.53565	0.00147086	0.00377549	2.42188	A_hit		TP53	HNSC	TP53_HNSC	C4_A1_TP53	1.15204	9.64998e-05	-3.33826e-06	4.8749	A_hit
TP53	UCEC	TP53_UCEC	C4_A1_TP53	-2.28357	2.31154e-25	0	5	A_hit		TP53	UCEC	TP53_UCEC	C4_A1_TP53	2.25106	1.08205e-06	0	5	A_hit
TP53	LIHC	TP53_LIHC	C4_A1_TP53	-2.1494	1.83669e-10	0	5	A_hit		TP53	LIHC	TP53_LIHC	C4_A1_TP53	0.63651	0.431259	0.604199	0.218813	B_tested
TP53	STAD	TP53_STAD	C4_A1_TP53	-1.18467	1.79407e-12	0	5	A_hit		TP53	STAD	TP53_STAD	C4_A1_TP53	0.623056	0.0856187	0.320064	0.494749	B_tested
PPP2R1A	UCEC	PPP2R1A_UCEC	C4_I9_PPP2R1A	-0.835447	0.00243621	0.00944456	2.02436	A_hit		PPP2R1A	UCEC	PPP2R1A_UCEC	C4_I9_PPP2R1A	1.12215	6.67406e-06	0	5	A_hit

## Sheet: Fig2+SupplFig6
Fig.2C + Suppl.Fig6											Fig.2D
CNV_type	Gene	Gene_convert	Tissue	Pair	Ta_OR	Tb_OR	OR_Diff	FDR	LogFDR		CNV_type	Tissue	Pair	Pair_convert	Int_Type	Effect	Pval	FDR	LogFDR
A_Loss	PTEN	A_PTEN	LUSC	PTEN_LUSC	1.2585	2.80137	-1.15442	0.292752	0.533486		Loss	LUSC	PTEN_LUSC	A_A5_PTEN_LUSC	B_Two	-0.860388	0.00112	0.002255	2.64493
A_Loss	CDKN2A	A_CDKN2A	SKCM	CDKN2A_SKCM	3.74286	1.73832	1.10645	0.228076	0.641901		Loss	LUSC	PTEN_LUSC	A_A5_PTEN_LUSC	A_Three	-0.379663	0.151824	0.292752	0.533486
A_Loss	NF1	A_NF1	SKCM	NF1_SKCM	0.80018	1.58798	-0.988796	0.986642	0.005836		Loss	LGG	PTEN_LGG	A_A6_PTEN_LGG	B_Two	-2.60479	1e-06	0	5
A_Loss	NF1	A_NF1	LGG	NF1_LGG	0.551746	1.49255	-1.4357	0.0574276	1.2408		Loss	LGG	PTEN_LGG	A_A6_PTEN_LGG	A_Three	-1.97845	1.2e-05	0	4.99986
A_Loss	RB1	A_RB1	GBM	RB1_GBM	18.012	1.80421	3.31952	0.0195311	1.70905		Loss	KIRC	PTEN_KIRC	A_A7_PTEN_KIRC	B_Two	-1.36364	0.001262	0.002831	2.54652
A_Loss	NF1	A_NF1	PCPG	NF1_PCPG	43.9932	2.17297	4.33954	-0.000424193	3.36232		Loss	KIRC	PTEN_KIRC	A_A7_PTEN_KIRC	A_Three	-0.913245	0.021667	0.087844	1.05624
A_Loss	CDKN2A	A_CDKN2A	PAAD	CDKN2A_PAAD	7.15385	1.84721	1.95337	0.0786665	1.10415		Loss	BRCA	PTEN_BRCA	A_A8_PTEN_BRCA	B_Two	-1.11288	1.1e-05	0	4.99997
A_Loss	KEAP1	A_KEAP1	LUAD	KEAP1_LUAD	2.20307	1.07401	1.03651	0.968012	0.014115		Loss	BRCA	PTEN_BRCA	A_A8_PTEN_BRCA	A_Three	-0.683144	0.007595	0.007706	2.11261
A_Loss	PTEN	A_PTEN	BRCA	PTEN_BRCA	4.73946	1.77317	1.41839	0.00770589	2.11261		Loss	PRAD	PTEN_PRAD	A_A9_PTEN_PRAD	B_Two	-2.64293	0.000447	0.000372	3.41845
A_Loss	RB1	A_RB1	LIHC	RB1_LIHC	7.28772	1.84984	1.97807	0.184833	0.733198		Loss	PRAD	PTEN_PRAD	A_A9_PTEN_PRAD	A_Three	-1.80236	0.001346	0.001809	2.74024
A_Loss	NF2	A_NF2	KIRP	NF2_KIRP	23.6205	0.925926	4.673	-0.00430869	2.36465		Loss	HNSC	PTEN_HNSC	A_B1_PTEN_HNSC	B_Two	-1.14562	0.010849	0.052246	1.28187
A_Loss	KEAP1	A_KEAP1	LUSC	KEAP1_LUSC	2.79508	0.423248	2.72331	0.488955	0.310722		Loss	HNSC	PTEN_HNSC	A_B1_PTEN_HNSC	A_Three	-0.637888	0.125404	0.259369	0.586065
A_Loss	PBRM1	A_PBRM1	KIRC	PBRM1_KIRC	17.4524	1.57038	3.47425	0.0764175	1.11675		Loss	SKCM	PTEN_SKCM	A_B2_PTEN_SKCM	B_Two	-1.51035	0.004165	0.022608	1.64555
A_Loss	CDH1	A_CDH1	BRCA	CDH1_BRCA	5.04142	0.254211	4.30973	0	5		Loss	SKCM	PTEN_SKCM	A_B2_PTEN_SKCM	A_Three	-0.801005	0.072455	0.190204	0.720758
A_Loss	NF1	A_NF1	GBM	NF1_GBM	11.1426	2.39442	2.21834	-0.00514854	2.28747		Loss	GBM	RB1_GBM	A_B3_RB1_GBM	B_Two	-2.30854	0.001797	0.005473	2.26095
A_Loss	SMARCA4	A_SMARCA4	LUAD	SMARCA4_LUAD	2.67407	0.993825	1.42798	0.491116	0.308807		Loss	GBM	RB1_GBM	A_B3_RB1_GBM	A_Three	-1.44714	0.008758	0.019531	1.70905
A_Loss	RB1	A_RB1	BLCA	RB1_BLCA	1.56988	0.980538	0.679013	0.0992861	1.00307		Loss	BLCA	RB1_BLCA	A_B4_RB1_BLCA	B_Two	-1.03703	7e-06	0	5
A_Loss	ARID2	A_ARID2	LIHC	ARID2_LIHC	4.08389	1.41283	1.53136	0.190504	0.720072		Loss	BLCA	RB1_BLCA	A_B4_RB1_BLCA	A_Three	-0.560895	0.026571	0.099286	1.00307
A_Loss	BAP1	A_BAP1	KIRP	BAP1_KIRP	10.1175	5.39167	0.908052	0.494219	0.306071		Loss	LIHC	RB1_LIHC	A_B5_RB1_LIHC	B_Two	-1.53942	0.004245	0.023239	1.63359
A_Loss	BAP1	A_BAP1	LIHC	BAP1_LIHC	12.3719	4.17351	1.56773	0.200864	0.697076		Loss	LIHC	RB1_LIHC	A_B5_RB1_LIHC	A_Three	-0.864658	0.062188	0.184833	0.733198
A_Loss	PTEN	A_PTEN	PRAD	PTEN_PRAD	29.3425	1.79777	4.02871	-0.00180871	2.74024		Loss	LGG	ARID1A_LGG	A_B6_ARID1A_LGG	B_Two	-0.904202	0.019566	0.076291	1.11747
A_Loss	PTEN	A_PTEN	KIRC	PTEN_KIRC	6.6676	1.78325	1.90265	0.087844	1.05624		Loss	LGG	ARID1A_LGG	A_B6_ARID1A_LGG	A_Three	-1.39907	0.000162	2.9e-05	4.41406
A_Loss	NSD1	A_NSD1	HNSC	NSD1_HNSC	2.76903	0.0788682	5.1338	0.0260439	1.58413		Loss	SKCM	CDKN2A_SKCM	A_B9_CDKN2A_SKCM	B_Two	-1.27037	0.003954	0.020934	1.67895
A_Loss	ARID1A	A_ARID1A	LGG	ARID1A_LGG	1.94949	0.70765	1.46199	-2.85421e-05	4.41406		Loss	SKCM	CDKN2A_SKCM	A_B9_CDKN2A_SKCM	A_Three	-0.666888	0.098687	0.228076	0.641901
A_Loss	NF1	A_NF1	BRCA	NF1_BRCA	7.06134	2.38572	1.56551	0.182224	0.739371		Loss	PAAD	CDKN2A_PAAD	A_C1_CDKN2A_PAAD	B_Two	-1.36832	0.000133	3e-05	4.39819
A_Loss	STK11	A_STK11	CESC	STK11_CESC	6.98343	2.34294	1.57561	0.319866	0.495019		Loss	PAAD	CDKN2A_PAAD	A_C1_CDKN2A_PAAD	A_Three	-0.85038	0.016647	0.078666	1.10415
A_Loss	BRD7	A_BRD7	LIHC	BRD7_LIHC	5.05475	2.53741	0.994281	0.688896	0.16184		Loss	GBM	NF1_GBM	A_C2_NF1_GBM	B_Two	-1.72892	9e-06	0	5
A_Loss	STK11	A_STK11	LUAD	STK11_LUAD	2.58152	0.864615	1.57809	0.319866	0.495019		Loss	GBM	NF1_GBM	A_C2_NF1_GBM	A_Three	-1.06526	0.00603	0.005149	2.28747
A_Loss	RUNX1	A_RUNX1	LAML	RUNX1_LAML	23	0.487327	5.5606	-0.0067813	2.16805		Loss	PCPG	NF1_PCPG	A_C3_NF1_PCPG	B_Two	-2.94901	8.2e-05	1.1e-05	4.6875
A_Loss	SMAD4	A_SMAD4	PAAD	SMAD4_PAAD	2.08571	0.698314	1.57859	0.992625	0.00321		Loss	PCPG	NF1_PCPG	A_C3_NF1_PCPG	A_Three	-1.9369	0.000617	0.000424	3.36232
A_Loss	SMAD4	A_SMAD4	STAD	SMAD4_STAD	7.84848	3.98414	0.978147	0.593428	0.226625		Loss	SKCM	NF1_SKCM	A_C4_NF1_SKCM	B_Two	-0.673172	0.020673	0.078833	1.10324
A_Loss	KEAP1	A_KEAP1	LIHC	KEAP1_LIHC	4.79574	4.99038	-0.057394	0.989007	0.004796		Loss	SKCM	NF1_SKCM	A_C4_NF1_SKCM	A_Three	0.015292	0.959972	0.986642	0.005836
A_Loss	PTEN	A_PTEN	HNSC	PTEN_HNSC	4.79971	1.86428	1.36433	0.259369	0.586065		Loss	LGG	NF1_LGG	A_C5_NF1_LGG	B_Two	-1.56187	4.3e-05	2e-06	4.91517
A_Loss	PTEN	A_PTEN	SKCM	PTEN_SKCM	3.30769	2.61296	0.340141	0.190204	0.720758		Loss	LGG	NF1_LGG	A_C5_NF1_LGG	A_Three	-0.945457	0.012665	0.057428	1.2408
A_Loss	PTEN	A_PTEN	LGG	PTEN_LGG	30.2	2.34153	3.68903	-3.28396e-09	4.99986		Loss	BRCA	NF1_BRCA	A_C6_NF1_BRCA	B_Two	-1.44667	0.000251	0.000115	3.90315
A_Loss	ZNF750	A_ZNF750	HNSC	ZNF750_HNSC	3.36629	2.29231	0.554361	0.726279	0.138891		Loss	BRCA	NF1_BRCA	A_C6_NF1_BRCA	A_Three	-0.711651	0.059531	0.182224	0.739371
B_Gain	NFE2L2	B_NFE2L2	LUSC	NFE2L2_LUSC	1.96689	1.33081	0.563606	0.475349	0.322978		Loss	KIRP	BAP1_KIRP	A_C8_BAP1_KIRP	B_Two	-1.66267	0.000297	0.000162	3.76428
B_Gain	KIT	B_KIT	SKCM	KIT_SKCM	5.10497	3.73504	0.450777	0.707203	0.15045		Loss	KIRP	BAP1_KIRP	A_C8_BAP1_KIRP	A_Three	-0.4491	0.354642	0.494219	0.306071
B_Gain	EGFR	B_EGFR	LGG	EGFR_LGG	27.1481	7.37953	1.87925	0.227117	0.643732		Loss	LIHC	BAP1_LIHC	A_C9_BAP1_LIHC	B_Two	-1.82514	3e-06	0	5
B_Gain	ATRX	B_ATRX	LGG	ATRX_LGG	7.38784	2.56372	1.52692	0.186323	0.72971		Loss	LIHC	BAP1_LIHC	A_C9_BAP1_LIHC	A_Three	-0.754458	0.08025	0.200864	0.697076
B_Gain	EGFR	B_EGFR	LUAD	EGFR_LUAD	7.24244	23.5153	-1.69905	0.150059	0.82371		Loss	LIHC	ARID2_LIHC	A_D2_ARID2_LIHC	B_Two	-0.978419	0.010193	0.050276	1.29855
B_Gain	FBXW7	B_FBXW7	LUSC	FBXW7_LUSC	14.4667	0.809818	4.15899	0	5		Loss	LIHC	ARID2_LIHC	A_D2_ARID2_LIHC	A_Three	-0.748229	0.072978	0.190504	0.720072
B_Gain	KRAS	B_KRAS	PAAD	KRAS_PAAD	9.09778	1.67433	2.44193	0.0124929	1.90299		Loss	PAAD	SMAD4_PAAD	A_D3_SMAD4_PAAD	B_Two	-1.22276	0.00682	0.039727	1.40081
B_Gain	NRAS	B_NRAS	SKCM	NRAS_SKCM	3.03036	0.36694	3.04587	0	5		Loss	PAAD	SMAD4_PAAD	A_D3_SMAD4_PAAD	A_Three	-0.051398	0.912151	0.992625	0.00321
B_Gain	KRAS	B_KRAS	BLCA	KRAS_BLCA	4.34519	1.57973	1.45974	0.254781	0.593816		Loss	STAD	SMAD4_STAD	A_D4_SMAD4_STAD	B_Two	-1.59841	0.002521	0.010025	1.99849
B_Gain	KRAS	B_KRAS	COADREAD	KRAS_COADREAD	2.077	1.64448	0.33687	0.477497	0.32102		Loss	STAD	SMAD4_STAD	A_D4_SMAD4_STAD	A_Three	-0.391189	0.431061	0.593428	0.226625
B_Gain	KRAS	B_KRAS	LUAD	KRAS_LUAD	1.89594	1.44254	0.3943	0.416112	0.380779		Loss	LUAD	KEAP1_LUAD	A_D5_KEAP1_LUAD	B_Two	-1.06207	3e-06	0	5
B_Gain	BRAF	B_BRAF	SKCM	BRAF_SKCM	5.69132	0.0849425	6.06613	0	5		Loss	LUAD	KEAP1_LUAD	A_D5_KEAP1_LUAD	A_Three	0.055648	0.843842	0.968012	0.014115
											Loss	LUSC	KEAP1_LUSC	A_D6_KEAP1_LUSC	B_Two	-1.52774	1.1e-05	0	4.99989
											Loss	LUSC	KEAP1_LUSC	A_D6_KEAP1_LUSC	A_Three	-0.343146	0.336007	0.488955	0.310722
											Loss	LIHC	KEAP1_LIHC	A_D8_KEAP1_LIHC	B_Two	-1.12933	0.001484	0.003837	2.41492
											Loss	LIHC	KEAP1_LIHC	A_D8_KEAP1_LIHC	A_Three	0.039632	0.91438	0.989007	0.004796
											Loss	KIRC	PBRM1_KIRC	A_E1_PBRM1_KIRC	B_Two	-2.30084	0.001339	0.003163	2.49858
											Loss	KIRC	PBRM1_KIRC	A_E1_PBRM1_KIRC	A_Three	-1.4819	0.01582	0.076418	1.11675
											Loss	LUAD	SMARCA4_LUAD	A_E4_SMARCA4_LUAD	B_Two	-0.710006	0.027175	0.093631	1.02853
											Loss	LUAD	SMARCA4_LUAD	A_E4_SMARCA4_LUAD	A_Three	-0.463629	0.323197	0.491116	0.308807
											Loss	LUAD	STK11_LUAD	A_E5_STK11_LUAD	B_Two	-0.612935	0.004352	0.024088	1.61803
											Loss	LUAD	STK11_LUAD	A_E5_STK11_LUAD	A_Three	0.685053	0.184063	0.319866	0.495019
											Loss	LAML	RUNX1_LAML	A_E6_RUNX1_LAML	B_Two	-2.26386	0.028951	0.097468	1.0111
											Loss	LAML	RUNX1_LAML	A_E6_RUNX1_LAML	A_Three	-2.57202	0.00319	0.006781	2.16805
											Loss	HNSC	ZNF750_HNSC	A_E7_ZNF750_HNSC	B_Two	-0.838363	0.024639	0.087935	1.05579
											Loss	HNSC	ZNF750_HNSC	A_E7_ZNF750_HNSC	A_Three	-0.294902	0.597431	0.726279	0.138891
											Loss	KIRP	NF2_KIRP	A_E8_NF2_KIRP	B_Two	-2.48515	0.001047	0.001979	2.70134
											Loss	KIRP	NF2_KIRP	A_E8_NF2_KIRP	A_Three	-2.15396	0.002273	0.004309	2.36465
											Loss	HNSC	NSD1_HNSC	A_E9_NSD1_HNSC	B_Two	-0.728213	0.000585	0.000636	3.19006
											Loss	HNSC	NSD1_HNSC	A_E9_NSD1_HNSC	A_Three	-2.07916	0.00939	0.026044	1.58413
											Loss	LIHC	BRD7_LIHC	A_F1_BRD7_LIHC	B_Two	-1.26155	0.025481	0.089865	1.04636
											Loss	LIHC	BRD7_LIHC	A_F1_BRD7_LIHC	A_Three	-0.419703	0.536698	0.688896	0.16184
											Loss	CESC	STK11_CESC	A_F2_STK11_CESC	B_Two	-1.49925	0.007043	0.040492	1.39253
											Loss	CESC	STK11_CESC	A_F2_STK11_CESC	A_Three	-0.685053	0.184063	0.319866	0.495019
											Loss	BRCA	CDH1_BRCA	A_F3_CDH1_BRCA	B_Two	-1.17726	4e-06	0	5
											Loss	BRCA	CDH1_BRCA	A_F3_CDH1_BRCA	A_Three	-2.02106	3e-06	0	5
											Gain	LUAD	KRAS_LUAD	B_A1_KRAS_LUAD	B_Two	0.454523	0.00725	0.013756	1.86119
											Gain	LUAD	KRAS_LUAD	B_A1_KRAS_LUAD	A_Three	0.190232	0.303696	0.416112	0.380779
											Gain	BLCA	KRAS_BLCA	B_A2_KRAS_BLCA	B_Two	1.08903	0.010657	0.046331	1.33404
											Gain	BLCA	KRAS_BLCA	B_A2_KRAS_BLCA	A_Three	0.671872	0.090096	0.254781	0.593816
											Gain	PAAD	KRAS_PAAD	B_A3_KRAS_PAAD	B_Two	1.70604	0.001355	0.000581	3.22809
											Gain	PAAD	KRAS_PAAD	B_A3_KRAS_PAAD	A_Three	1.08027	0.017052	0.012493	1.90299
											Gain	COADREAD	KRAS_COADREAD	B_A4_KRAS_COADREAD	B_Two	0.519684	0.004138	0.000768	3.10916
											Gain	COADREAD	KRAS_COADREAD	B_A4_KRAS_COADREAD	A_Three	0.161715	0.408055	0.477497	0.32102
											Gain	LUSC	FBXW7_LUSC	B_B7_FBXW7_LUSC	B_Two	2.08034	0.012453	0.064638	1.18944
											Gain	LUSC	FBXW7_LUSC	B_B7_FBXW7_LUSC	A_Three	1.89637	0.00424	0	5
											Gain	SKCM	NRAS_SKCM	B_B8_NRAS_SKCM	B_Two	0.78966	7.9e-05	2e-06	4.91512
											Gain	SKCM	NRAS_SKCM	B_B8_NRAS_SKCM	A_Three	1.43106	7.4e-05	0	5
											Gain	LUSC	NFE2L2_LUSC	B_C7_NFE2L2_LUSC	B_Two	0.480334	0.014245	0.081883	1.08675
											Gain	LUSC	NFE2L2_LUSC	B_C7_NFE2L2_LUSC	A_Three	0.267243	0.286167	0.475349	0.322978
											Gain	SKCM	BRAF_SKCM	B_D1_BRAF_SKCM	B_Two	1.23994	0	0	5
											Gain	SKCM	BRAF_SKCM	B_D1_BRAF_SKCM	A_Three	2.94729	0	0	5
											Gain	LGG	ATRX_LGG	B_D7_ATRX_LGG	B_Two	1.44099	0	0	5
											Gain	LGG	ATRX_LGG	B_D7_ATRX_LGG	A_Three	0.719657	0.054777	0.186323	0.72971
											Gain	LUAD	EGFR_LUAD	B_D9_EGFR_LUAD	B_Two	1.44902	5e-06	0	5
											Gain	LUAD	EGFR_LUAD	B_D9_EGFR_LUAD	A_Three	-0.807657	0.069864	0.150059	0.82371
											Gain	LGG	EGFR_LGG	B_E2_EGFR_LGG	B_Two	2.40888	0	0	5
											Gain	LGG	EGFR_LGG	B_E2_EGFR_LGG	A_Three	0.902639	0.045876	0.227117	0.643732
											Gain	SKCM	KIT_SKCM	B_E3_KIT_SKCM	B_Two	1.16917	0.008292	0.023012	1.63786
											Gain	SKCM	KIT_SKCM	B_E3_KIT_SKCM	A_Three	0.161008	0.789876	0.707203	0.15045

## Sheet: Fig3
Fig.3C-F + Fig.4								Fig.3G																	Fig.3H
Pair	Model_type	Trans_type	Value	Pval	LogPval			Pair	Pair_convert	First_state	Second_state	Num_Sample	Freq	Sample_size	GeneA_Mut	GeneA_Gain	GeneA_Loss	GeneB_Mut	GeneAMut_GeneBMut	GeneAMut_GeneBNoMut	GeneACNV_GeneBMut	GeneACNV_GeneBNoMut			Feature	Pair_type	Pair	Freq
ARID1A_NOTCH1_LGG	A_Loss_A_ME_ARID1A_NOTCH1_LGG	A_Threeway	-2.34725	0.00311949	2.50453			ARID1A_NOTCH1	A_Loss_A_ME_ARID1A_NOTCH1_LGG	A_First_Mut	Second_Mut	2	50	495	16	13	188	36	4	12	30	158			GOFunction	A_Input	ZCCHC12_ASXL2	0
ARID1A_NOTCH1_LGG	A_Loss_A_ME_ARID1A_NOTCH1_LGG	D_TwoAll	-1.10425	0.00926398	2.03273			ARID1A_NOTCH1	A_Loss_A_ME_ARID1A_NOTCH1_LGG	A_First_Mut	Second_NoMut	9	75	495	16	13	188	36	4	12	30	158			GOFunction	A_Input	ZCCHC12_ERBB3	0
ARID1A_NOTCH1_LGG	A_Loss_A_ME_ARID1A_NOTCH1_LGG	C_TwoWith	1.37597	0.0861379	1.06475			ARID1A_NOTCH1	A_Loss_A_ME_ARID1A_NOTCH1_LGG	B_First_CNV	Second_Mut	2	6.66667	495	16	13	188	36	4	12	30	158			GOFunction	A_Input	ZCCHC12_IL6ST	0
ARID1A_NOTCH1_LGG	A_Loss_A_ME_ARID1A_NOTCH1_LGG	B_TwoWithout	-1.23542	0.00956668	2.01878			ARID1A_NOTCH1	A_Loss_A_ME_ARID1A_NOTCH1_LGG	B_First_CNV	Second_NoMut	9	5.6962	495	16	13	188	36	4	12	30	158			GOFunction	A_Input	ZCCHC12_HUWE1	0
KEAP1_PTEN_LUSC	A_Loss_A_ME_KEAP1_PTEN_LUSC	A_Threeway	-2.56196	0.00107555	2.96435			KEAP1_PTEN	A_Loss_A_ME_KEAP1_PTEN_LUSC	A_First_Mut	Second_Mut	1	20	467	46	97	179	50	5	41	22	157			GOFunction	A_Input	ZCCHC12_MEN1	0
KEAP1_PTEN_LUSC	A_Loss_A_ME_KEAP1_PTEN_LUSC	D_TwoAll	-1.92993	8.70222e-06	4.72811			KEAP1_PTEN	A_Loss_A_ME_KEAP1_PTEN_LUSC	A_First_Mut	Second_NoMut	33	80.4878	467	46	97	179	50	5	41	22	157			GOFunction	A_Input	ZCCHC12_ATF7IP	0
KEAP1_PTEN_LUSC	A_Loss_A_ME_KEAP1_PTEN_LUSC	C_TwoWith	0.926254	0.274969	0.5607			KEAP1_PTEN	A_Loss_A_ME_KEAP1_PTEN_LUSC	B_First_CNV	Second_Mut	1	4.54545	467	46	97	179	50	5	41	22	157			GOFunction	A_Input	ZCCHC12_AKT1	0
KEAP1_PTEN_LUSC	A_Loss_A_ME_KEAP1_PTEN_LUSC	B_TwoWithout	-2.19279	2.63273e-05	4.43977			KEAP1_PTEN	A_Loss_A_ME_KEAP1_PTEN_LUSC	B_First_CNV	Second_NoMut	33	21.0191	467	46	97	179	50	5	41	22	157			GOFunction	A_Input	ZCCHC12_B2M	0
KEAP1_STK11_LUAD	A_Loss_A_ME_KEAP1_STK11_LUAD	A_Threeway	-1.36423	0.00521614	2.28182			KEAP1_STK11	A_Loss_A_ME_KEAP1_STK11_LUAD	A_First_Mut	Second_Mut	16	72.7273	401	69	15	198	63	22	47	46	152			GOFunction	A_Input	ZCCHC12_ARAF	0
KEAP1_STK11_LUAD	A_Loss_A_ME_KEAP1_STK11_LUAD	D_TwoAll	-1.25902	5.01399e-06	4.8235			KEAP1_STK11	A_Loss_A_ME_KEAP1_STK11_LUAD	A_First_Mut	Second_NoMut	37	78.7234	401	69	15	198	63	22	47	46	152			GOFunction	A_Input	ZCCHC12_MLH1	0
KEAP1_STK11_LUAD	A_Loss_A_ME_KEAP1_STK11_LUAD	C_TwoWith	0.083285	0.844902	0.073188			KEAP1_STK11	A_Loss_A_ME_KEAP1_STK11_LUAD	B_First_CNV	Second_Mut	16	34.7826	401	69	15	198	63	22	47	46	152			GOFunction	A_Input	ZCCHC12_SMAD2	0
KEAP1_STK11_LUAD	A_Loss_A_ME_KEAP1_STK11_LUAD	B_TwoWithout	-1.31643	5.20846e-06	4.81792			KEAP1_STK11	A_Loss_A_ME_KEAP1_STK11_LUAD	B_First_CNV	Second_NoMut	37	24.3421	401	69	15	198	63	22	47	46	152			GOFunction	A_Input	ZCCHC12_RARA	33.3333
RB1_ERCC2_BLCA	A_Loss_A_ME_RB1_ERCC2_BLCA	A_Threeway	-2.01245	0.00533663	2.27192			RB1_ERCC2	A_Loss_A_ME_RB1_ERCC2_BLCA	A_First_Mut	Second_Mut	2	33.3333	383	70	64	111	31	6	64	17	94			GOFunction	A_Input	ZCCHC12_GPS2	0
RB1_ERCC2_BLCA	A_Loss_A_ME_RB1_ERCC2_BLCA	D_TwoAll	-1.18998	6.51378e-07	4.97259			RB1_ERCC2	A_Loss_A_ME_RB1_ERCC2_BLCA	A_First_Mut	Second_NoMut	33	51.5625	383	70	64	111	31	6	64	17	94			GOFunction	A_Input	ZCCHC12_BRD7	0
RB1_ERCC2_BLCA	A_Loss_A_ME_RB1_ERCC2_BLCA	C_TwoWith	0.934623	0.249364	0.603149			RB1_ERCC2	A_Loss_A_ME_RB1_ERCC2_BLCA	B_First_CNV	Second_Mut	2	11.7647	383	70	64	111	31	6	64	17	94			GOFunction	A_Input	ZCCHC12_HGF	0
RB1_ERCC2_BLCA	A_Loss_A_ME_RB1_ERCC2_BLCA	B_TwoWithout	-1.22148	5.99316e-07	4.97472			RB1_ERCC2	A_Loss_A_ME_RB1_ERCC2_BLCA	B_First_CNV	Second_NoMut	33	35.1064	383	70	64	111	31	6	64	17	94			GOFunction	A_Input	ZCCHC12_NUP133	0
RB1_IDH1_LIHC	A_Loss_A_ME_RB1_IDH1_LIHC	A_Threeway	-3.36658	0.00819143	2.08611			RB1_IDH1	A_Loss_A_ME_RB1_IDH1_LIHC	A_First_Mut	Second_Mut	0	0	356	17	13	157	7	1	16	5	152			GOFunction	A_Input	ZCCHC12_CACNA1A	0
RB1_IDH1_LIHC	A_Loss_A_ME_RB1_IDH1_LIHC	D_TwoAll	-1.60948	0.00270087	2.56689			RB1_IDH1	A_Loss_A_ME_RB1_IDH1_LIHC	A_First_Mut	Second_NoMut	15	93.75	356	17	13	157	7	1	16	5	152			GOFunction	A_Input	ZCCHC12_PIK3CB	0
RB1_IDH1_LIHC	A_Loss_A_ME_RB1_IDH1_LIHC	C_TwoWith	0	0.996229	0.001636			RB1_IDH1	A_Loss_A_ME_RB1_IDH1_LIHC	B_First_CNV	Second_Mut	0	0	356	17	13	157	7	1	16	5	152			GOFunction	A_Input	ZCCHC12_MAP3K1	33.3333
RB1_IDH1_LIHC	A_Loss_A_ME_RB1_IDH1_LIHC	B_TwoWithout	-2.04208	0.0054552	2.26239			RB1_IDH1	A_Loss_A_ME_RB1_IDH1_LIHC	B_First_CNV	Second_NoMut	15	9.86842	356	17	13	157	7	1	16	5	152			GOFunction	A_Input	ZCCHC12_EIF1AX	0
SMAD4_DMD_STAD	A_Loss_A_ME_SMAD4_DMD_STAD	A_Threeway	-3.29601	0.00133625	2.87088			SMAD4_DMD	A_Loss_A_ME_SMAD4_DMD_STAD	A_First_Mut	Second_Mut	1	25	358	28	32	170	33	4	24	20	150			GOFunction	A_Input	ZCCHC12_NIPBL	0
SMAD4_DMD_STAD	A_Loss_A_ME_SMAD4_DMD_STAD	D_TwoAll	-2.15796	0.0030505	2.51421			SMAD4_DMD	A_Loss_A_ME_SMAD4_DMD_STAD	A_First_Mut	Second_NoMut	21	87.5	358	28	32	170	33	4	24	20	150			GOFunction	A_Input	ZCCHC12_MAP3K4	0
SMAD4_DMD_STAD	A_Loss_A_ME_SMAD4_DMD_STAD	C_TwoWith	1.43412	0.125525	0.901235			SMAD4_DMD	A_Loss_A_ME_SMAD4_DMD_STAD	B_First_CNV	Second_Mut	1	5	358	28	32	170	33	4	24	20	150			GOFunction	A_Input	ZCCHC12_PIK3CG	0
SMAD4_DMD_STAD	A_Loss_A_ME_SMAD4_DMD_STAD	B_TwoWithout	0	0.997033	0.001286			SMAD4_DMD	A_Loss_A_ME_SMAD4_DMD_STAD	B_First_CNV	Second_NoMut	21	14	358	28	32	170	33	4	24	20	150			GOFunction	A_Input	ZCCHC12_CBFB	0
TP53_ATM_LUAD	A_Loss_A_ME_TP53_ATM_LUAD	A_Threeway	-1.96477	0.00523211	2.28049			TP53_ATM	A_Loss_A_ME_TP53_ATM_LUAD	A_First_Mut	Second_Mut	1	20	401	177	27	195	30	5	172	16	179			GOFunction	A_Input	ZCCHC12_RNF111	0
TP53_ATM_LUAD	A_Loss_A_ME_TP53_ATM_LUAD	D_TwoAll	-0.984515	1.29969e-09	4.99994			TP53_ATM	A_Loss_A_ME_TP53_ATM_LUAD	A_First_Mut	Second_NoMut	111	64.5349	401	177	27	195	30	5	172	16	179			GOFunction	A_Input	ZCCHC12_CDH1	0
TP53_ATM_LUAD	A_Loss_A_ME_TP53_ATM_LUAD	C_TwoWith	1.31575	0.13412	0.872475			TP53_ATM	A_Loss_A_ME_TP53_ATM_LUAD	B_First_CNV	Second_Mut	1	6.25	401	177	27	195	30	5	172	16	179			GOFunction	A_Input	ZCCHC12_JAK2	0
TP53_ATM_LUAD	A_Loss_A_ME_TP53_ATM_LUAD	B_TwoWithout	-1.00054	1.16591e-09	4.99995			TP53_ATM	A_Loss_A_ME_TP53_ATM_LUAD	B_First_CNV	Second_NoMut	111	62.0112	401	177	27	195	30	5	172	16	179			GOFunction	A_Input	ZCCHC12_MYC	0
TP53_IDH1_LIHC	A_Loss_A_ME_TP53_IDH1_LIHC	A_Threeway	-3.01808	0.00453202	2.34275			TP53_IDH1	A_Loss_A_ME_TP53_IDH1_LIHC	A_First_Mut	Second_Mut	2	66.6667	356	105	11	209	7	3	102	6	203			GOFunction	A_Input	ZCCHC12_KRAS	0
TP53_IDH1_LIHC	A_Loss_A_ME_TP53_IDH1_LIHC	D_TwoAll	-2.16675	1.34647e-10	4.99999			TP53_IDH1	A_Loss_A_ME_TP53_IDH1_LIHC	A_First_Mut	Second_NoMut	94	92.1569	356	105	11	209	7	3	102	6	203			GOFunction	A_Input	ZCCHC12_WT1	33.3333
TP53_IDH1_LIHC	A_Loss_A_ME_TP53_IDH1_LIHC	C_TwoWith	0.871257	0.330189	0.481225			TP53_IDH1	A_Loss_A_ME_TP53_IDH1_LIHC	B_First_CNV	Second_Mut	2	33.3333	356	105	11	209	7	3	102	6	203			GOFunction	A_Input	ZCCHC12_CUL1	0
TP53_IDH1_LIHC	A_Loss_A_ME_TP53_IDH1_LIHC	B_TwoWithout	-2.38041	1.97348e-17	5			TP53_IDH1	A_Loss_A_ME_TP53_IDH1_LIHC	B_First_CNV	Second_NoMut	94	46.3054	356	105	11	209	7	3	102	6	203			GOFunction	A_Input	ZCCHC12_PIK3R2	0
TP53_TSC2_LIHC	A_Loss_A_ME_TP53_TSC2_LIHC	A_Threeway	-2.4539	0.0043112	2.3644			TP53_TSC2	A_Loss_A_ME_TP53_TSC2_LIHC	A_First_Mut	Second_Mut	5	71.4286	356	105	11	209	12	7	98	9	200			GOFunction	A_Input	ZCCHC12_BRCA1	33.3333
TP53_TSC2_LIHC	A_Loss_A_ME_TP53_TSC2_LIHC	D_TwoAll	-2.29612	7.38278e-10	4.99997			TP53_TSC2	A_Loss_A_ME_TP53_TSC2_LIHC	A_First_Mut	Second_NoMut	91	92.8571	356	105	11	209	12	7	98	9	200			GOFunction	A_Input	ZCCHC12_ZMYM3	33.3333
TP53_TSC2_LIHC	A_Loss_A_ME_TP53_TSC2_LIHC	C_TwoWith	0.871257	0.330189	0.481225			TP53_TSC2	A_Loss_A_ME_TP53_TSC2_LIHC	B_First_CNV	Second_Mut	5	55.5556	356	105	11	209	12	7	98	9	200			GOFunction	A_Input	ZCCHC12_CDKN2A	0
TP53_TSC2_LIHC	A_Loss_A_ME_TP53_TSC2_LIHC	B_TwoWithout	-2.38041	1.97348e-17	5			TP53_TSC2	A_Loss_A_ME_TP53_TSC2_LIHC	B_First_CNV	Second_NoMut	91	45.5	356	105	11	209	12	7	98	9	200			GOFunction	A_Input	ZCCHC12_DDX3X	0
TP53_KRAS_COADREAD	A_Loss_B_CO_TP53_KRAS_COADREAD	A_Threeway	1.19687	0.00171852	2.76233			TP53_KRAS	A_Loss_B_CO_TP53_KRAS_COADREAD	A_First_Mut	Second_Mut	76	84.4444	368	218	12	246	143	90	128	91	155			GOFunction	A_Input	ZCCHC12_PIK3R1	0
TP53_KRAS_COADREAD	A_Loss_B_CO_TP53_KRAS_COADREAD	D_TwoAll	-0.752511	0.000647136	3.18235			TP53_KRAS	A_Loss_B_CO_TP53_KRAS_COADREAD	A_First_Mut	Second_NoMut	99	77.3438	368	218	12	246	143	90	128	91	155			GOFunction	A_Input	ZCCHC12_ERBB4	0
TP53_KRAS_COADREAD	A_Loss_B_CO_TP53_KRAS_COADREAD	C_TwoWith	-2.01275	4.88036e-10	4.99998			TP53_KRAS	A_Loss_B_CO_TP53_KRAS_COADREAD	B_First_CNV	Second_Mut	76	83.5165	368	218	12	246	143	90	128	91	155			GOFunction	A_Input	ZCCHC12_RFC1	0
TP53_KRAS_COADREAD	A_Loss_B_CO_TP53_KRAS_COADREAD	B_TwoWithout	-0.803389	0.000389663	3.39831			TP53_KRAS	A_Loss_B_CO_TP53_KRAS_COADREAD	B_First_CNV	Second_NoMut	99	63.871	368	218	12	246	143	90	128	91	155			GOFunction	A_Input	ZCCHC12_IDH1	0
TP53_PTEN_UCEC	A_Loss_B_CO_TP53_PTEN_UCEC	A_Threeway	1.48502	0.00558253	2.25239			TP53_PTEN	A_Loss_B_CO_TP53_PTEN_UCEC	A_First_Mut	Second_Mut	19	46.3415	394	151	18	106	227	41	110	21	85			GOFunction	A_Input	ZCCHC12_U2AF1	0
TP53_PTEN_UCEC	A_Loss_B_CO_TP53_PTEN_UCEC	D_TwoAll	-1.35826	2.853e-07	4.98778			TP53_PTEN	A_Loss_B_CO_TP53_PTEN_UCEC	A_First_Mut	Second_NoMut	70	63.6364	394	151	18	106	227	41	110	21	85			GOFunction	A_Input	ZCCHC12_NUP93	0
TP53_PTEN_UCEC	A_Loss_B_CO_TP53_PTEN_UCEC	C_TwoWith	-3.11108	1.57911e-08	4.99932			TP53_PTEN	A_Loss_B_CO_TP53_PTEN_UCEC	B_First_CNV	Second_Mut	19	90.4762	394	151	18	106	227	41	110	21	85			GOFunction	A_Input	ZCCHC12_MUC6	0
TP53_PTEN_UCEC	A_Loss_B_CO_TP53_PTEN_UCEC	B_TwoWithout	-1.4037	2.16209e-07	4.99071			TP53_PTEN	A_Loss_B_CO_TP53_PTEN_UCEC	B_First_CNV	Second_NoMut	70	82.3529	394	151	18	106	227	41	110	21	85			GOFunction	A_Input	ZCCHC12_FGFR3	0
ATRX_TP53_LGG	B_Gain_A_ME_ATRX_TP53_LGG	A_Threeway	-1.98631	0.00110351	2.95331			ATRX_TP53	B_Gain_A_ME_ATRX_TP53_LGG	A_First_Mut	Second_Mut	35	19.0217	495	184	49	68	237	170	14	42	7			GOFunction	A_Input	ZCCHC12_RET	0
ATRX_TP53_LGG	B_Gain_A_ME_ATRX_TP53_LGG	D_TwoAll	2.29699	1.29478e-05	4.63926			ATRX_TP53	B_Gain_A_ME_ATRX_TP53_LGG	A_First_Mut	Second_NoMut	4	2.17391	495	184	49	68	237	170	14	42	7			GOFunction	A_Input	ZCCHC12_PMS1	0
ATRX_TP53_LGG	B_Gain_A_ME_ATRX_TP53_LGG	C_TwoWith	0.3734	0.244353	0.611965			ATRX_TP53	B_Gain_A_ME_ATRX_TP53_LGG	B_First_CNV	Second_Mut	35	83.3333	495	184	49	68	237	170	14	42	7			GOFunction	A_Input	ZCCHC12_PMS2	0
ATRX_TP53_LGG	B_Gain_A_ME_ATRX_TP53_LGG	B_TwoWithout	2.41369	4.46786e-05	4.26218			ATRX_TP53	B_Gain_A_ME_ATRX_TP53_LGG	B_First_CNV	Second_NoMut	4	57.1429	495	184	49	68	237	170	14	42	7			GOFunction	A_Input	ZCCHC12_SETD2	0
BRAF_NRAS_SKCM	B_Gain_A_ME_BRAF_NRAS_SKCM	A_Threeway	-1.59855	0.0144534	1.83973			BRAF_NRAS	B_Gain_A_ME_BRAF_NRAS_SKCM	A_First_Mut	Second_Mut	1	0.606061	326	165	196	16	100	5	160	36	160			GOFunction	A_Input	ZCCHC12_FGFR2	0
BRAF_NRAS_SKCM	B_Gain_A_ME_BRAF_NRAS_SKCM	D_TwoAll	1.21066	1.73782e-07	4.99252			BRAF_NRAS	B_Gain_A_ME_BRAF_NRAS_SKCM	A_First_Mut	Second_NoMut	131	79.3939	326	165	196	16	100	5	160	36	160			GOFunction	A_Input	ZCCHC12_GATA3	33.3333
BRAF_NRAS_SKCM	B_Gain_A_ME_BRAF_NRAS_SKCM	C_TwoWith	-0.714048	0.37546	0.425425			BRAF_NRAS	B_Gain_A_ME_BRAF_NRAS_SKCM	B_First_CNV	Second_Mut	1	2.77778	326	165	196	16	100	5	160	36	160			GOFunction	A_Input	ZCCHC12_ARID5B	0
BRAF_NRAS_SKCM	B_Gain_A_ME_BRAF_NRAS_SKCM	B_TwoWithout	1.23483	1.56802e-07	4.99324			BRAF_NRAS	B_Gain_A_ME_BRAF_NRAS_SKCM	B_First_CNV	Second_NoMut	131	81.875	326	165	196	16	100	5	160	36	160			GOFunction	A_Input	ZCCHC12_GTF2I	0
EGFR_MET_LUAD	B_Gain_A_ME_EGFR_MET_LUAD	A_Threeway	-2.83951	0.0153364	1.81399			EGFR_MET	B_Gain_A_ME_EGFR_MET_LUAD	A_First_Mut	Second_Mut	0	0	401	53	207	23	16	0	53	14	193			GOFunction	A_Input	ZCCHC12_PTMA	0
EGFR_MET_LUAD	B_Gain_A_ME_EGFR_MET_LUAD	D_TwoAll	1.41476	1.98125e-06	4.9215			EGFR_MET	B_Gain_A_ME_EGFR_MET_LUAD	A_First_Mut	Second_NoMut	46	86.7925	401	53	207	23	16	0	53	14	193			GOFunction	A_Input	ZCCHC12_CCND1	0
EGFR_MET_LUAD	B_Gain_A_ME_EGFR_MET_LUAD	C_TwoWith	0	0.99974	0.000109			EGFR_MET	B_Gain_A_ME_EGFR_MET_LUAD	B_First_CNV	Second_Mut	0	0	401	53	207	23	16	0	53	14	193			GOFunction	A_Input	ZCCHC12_MAX	0
EGFR_MET_LUAD	B_Gain_A_ME_EGFR_MET_LUAD	B_TwoWithout	1.49132	2.62796e-06	4.89867			EGFR_MET	B_Gain_A_ME_EGFR_MET_LUAD	B_First_CNV	Second_NoMut	46	23.8342	401	53	207	23	16	0	53	14	193			GOFunction	A_Input	ZCCHC12_ARID1A	0
EGFR_PTEN_LGG	B_Gain_A_ME_EGFR_PTEN_LGG	A_Threeway	-2.43363	0.00142484	2.8432			EGFR_PTEN	B_Gain_A_ME_EGFR_PTEN_LGG	A_First_Mut	Second_Mut	6	17.6471	495	34	121	4	21	8	26	15	106			GOFunction	A_Input	ZCCHC12_TCF7L2	0
EGFR_PTEN_LGG	B_Gain_A_ME_EGFR_PTEN_LGG	D_TwoAll	2.54263	7.84587e-09	4.99966			EGFR_PTEN	B_Gain_A_ME_EGFR_PTEN_LGG	A_First_Mut	Second_NoMut	24	70.5882	495	34	121	4	21	8	26	15	106			GOFunction	A_Input	ZCCHC12_KIT	0
EGFR_PTEN_LGG	B_Gain_A_ME_EGFR_PTEN_LGG	C_TwoWith	0.203422	0.776588	0.109804			EGFR_PTEN	B_Gain_A_ME_EGFR_PTEN_LGG	B_First_CNV	Second_Mut	6	40	495	34	121	4	21	8	26	15	106			GOFunction	A_Input	ZCCHC12_FOXA1	0
EGFR_PTEN_LGG	B_Gain_A_ME_EGFR_PTEN_LGG	B_TwoWithout	2.80318	1.07554e-07	4.99535			EGFR_PTEN	B_Gain_A_ME_EGFR_PTEN_LGG	B_First_CNV	Second_NoMut	24	22.6415	495	34	121	4	21	8	26	15	106			GOFunction	A_Input	ZCCHC12_PTEN	0
PPP2R1A_PIK3CA_UCEC	B_Gain_B_CO_PPP2R1A_PIK3CA_UCEC	A_Threeway	1.52782	0.00267451	2.57113			PPP2R1A_PIK3CA	B_Gain_B_CO_PPP2R1A_PIK3CA_UCEC	A_First_Mut	Second_Mut	12	20.6897	394	58	54	48	172	22	36	23	31			GOFunction	A_Input	ZCCHC12_FAT1	0
PPP2R1A_PIK3CA_UCEC	B_Gain_B_CO_PPP2R1A_PIK3CA_UCEC	D_TwoAll	0.422395	0.221482	0.654642			PPP2R1A_PIK3CA	B_Gain_B_CO_PPP2R1A_PIK3CA_UCEC	A_First_Mut	Second_NoMut	6	10.3448	394	58	54	48	172	22	36	23	31			GOFunction	A_Input	ZCCHC12_FOXA2	0
PPP2R1A_PIK3CA_UCEC	B_Gain_B_CO_PPP2R1A_PIK3CA_UCEC	C_TwoWith	2.11092	1.63424e-07	4.99296			PPP2R1A_PIK3CA	B_Gain_B_CO_PPP2R1A_PIK3CA_UCEC	B_First_CNV	Second_Mut	12	52.1739	394	58	54	48	172	22	36	23	31			GOFunction	A_Input	ZCCHC12_CYLD	33.3333
PPP2R1A_PIK3CA_UCEC	B_Gain_B_CO_PPP2R1A_PIK3CA_UCEC	B_TwoWithout	0.366843	0.315207	0.501391			PPP2R1A_PIK3CA	B_Gain_B_CO_PPP2R1A_PIK3CA_UCEC	B_First_CNV	Second_NoMut	6	19.3548	394	58	54	48	172	22	36	23	31			GOFunction	A_Input	ZCCHC12_TLR4	0
TP53_PIK3CA_BRCA	B_Gain_B_CO_TP53_PIK3CA_BRCA	A_Threeway	2.10006	0.00150598	2.81931			TP53_PIK3CA	B_Gain_B_CO_TP53_PIK3CA_BRCA	A_First_Mut	Second_Mut	6	2.32558	838	258	46	497	261	55	203	9	37			GOFunction	A_Input	ZCCHC12_TCF12	0
TP53_PIK3CA_BRCA	B_Gain_B_CO_TP53_PIK3CA_BRCA	D_TwoAll	0.76087	0.00395361	2.40191			TP53_PIK3CA	B_Gain_B_CO_TP53_PIK3CA_BRCA	A_First_Mut	Second_NoMut	15	5.81395	838	258	46	497	261	55	203	9	37			GOFunction	A_Input	ZCCHC12_APC	0
TP53_PIK3CA_BRCA	B_Gain_B_CO_TP53_PIK3CA_BRCA	C_TwoWith	3.22748	5.60517e-06	4.80673			TP53_PIK3CA	B_Gain_B_CO_TP53_PIK3CA_BRCA	B_First_CNV	Second_Mut	6	66.6667	838	258	46	497	261	55	203	9	37			GOFunction	A_Input	ZCCHC12_ZBTB20	0
TP53_PIK3CA_BRCA	B_Gain_B_CO_TP53_PIK3CA_BRCA	B_TwoWithout	0.761493	0.0048769	2.31097			TP53_PIK3CA	B_Gain_B_CO_TP53_PIK3CA_BRCA	B_First_CNV	Second_NoMut	15	40.5405	838	258	46	497	261	55	203	9	37			GOFunction	A_Input	ZCCHC12_LZTR1	0
																									GOFunction	A_Input	ZCCHC12_PTPN11	0
																									GOFunction	A_Input	ZCCHC12_CTCF	33.3333
																									GOFunction	A_Input	ZCCHC12_KDM5C	33.3333
																									GOFunction	A_Input	ZCCHC12_IL7R	0
																									GOFunction	A_Input	ZCCHC12_BRCA2	0
																									GOFunction	A_Input	ZCCHC12_DMD	33.3333
																									GOFunction	A_Input	ZCCHC12_ACVR1B	0
																									GOFunction	A_Input	ZCCHC12_SPTAN1	0
																									GOFunction	A_Input	ZCCHC12_HRAS	0
																									GOFunction	A_Input	ZCCHC12_MACF1	0
																									GOFunction	A_Input	ZCCHC12_PDS5B	0
																									GOFunction	A_Input	ZCCHC12_ABL1	0
																									GOFunction	A_Input	ZCCHC12_TRAF3	33.3333
																									GOFunction	A_Input	ZCCHC12_SETBP1	0
																									GOFunction	A_Input	ZCCHC12_AXIN1	0
																									GOFunction	A_Input	ZCCHC12_SMARCB1	0
																									GOFunction	A_Input	ZCCHC12_CYSLTR2	0
																									GOFunction	A_Input	ZCCHC12_PLXNB2	0
																									GOFunction	A_Input	ZCCHC12_MYCN	0
																									GOFunction	A_Input	ZCCHC12_CHD3	33.3333
																									GOFunction	A_Input	ZCCHC12_PPM1D	0
																									GOFunction	A_Input	ZCCHC12_APOB	0
																									GOFunction	A_Input	ZCCHC12_CSDE1	0
																									GOFunction	A_Input	ZCCHC12_PSIP1	0
																									GOFunction	A_Input	ZCCHC12_MET	0
																									GOFunction	A_Input	ZCCHC12_ASXL1	0
																									GOFunction	A_Input	ZCCHC12_AMER1	0
																									GOFunction	A_Input	ZCCHC12_KMT2D	0
																									GOFunction	A_Input	ZCCHC12_RPL5	0
																									GOFunction	A_Input	ZCCHC12_SOX17	0
																									GOFunction	A_Input	ZCCHC12_RUNX1	0
																									GOFunction	A_Input	ZCCHC12_PPP6C	0
																									GOFunction	A_Input	ZCCHC12_JAK3	0
																									GOFunction	A_Input	ZCCHC12_NF1	0
																									GOFunction	A_Input	ZCCHC12_JAK1	0
																									GOFunction	A_Input	ZCCHC12_MYD88	0
																									GOFunction	A_Input	ZCCHC12_CHEK2	0
																									GOFunction	A_Input	ZCCHC12_ZNF750	0
																									GOFunction	A_Input	ZCCHC12_SMC1A	0
																									GOFunction	A_Input	ZCCHC12_PLCB4	0
																									GOFunction	A_Input	ZCCHC12_STAG2	0
																									GOFunction	A_Input	ZCCHC12_ARID2	0
																									GOFunction	A_Input	ZCCHC12_RNF43	0
																									GOFunction	A_Input	ZCCHC12_PTPDC1	0
																									GOFunction	A_Input	ZCCHC12_PAX5	0
																									GOFunction	A_Input	ZCCHC12_CDKN1A	0
																									GOFunction	A_Input	ZCCHC12_RAD21	0
																									GOFunction	A_Input	ZCCHC12_RHOB	0
																									GOFunction	A_Input	ZCCHC12_RHOA	0
																									GOFunction	A_Input	ZCCHC12_KLF5	0
																									GOFunction	A_Input	ZCCHC12_IRF2	0
																									GOFunction	A_Input	ZCCHC12_MGA	0
																									GOFunction	A_Input	ZCCHC12_RPS6KA3	0
																									GOFunction	A_Input	ZCCHC12_TP53	33.3333
																									GOFunction	A_Input	ZCCHC12_GNAQ	0
																									GOFunction	A_Input	ZCCHC12_TAF1	0
																									GOFunction	A_Input	ZCCHC12_GNAS	0
																									GOFunction	A_Input	ZCCHC12_TNFAIP3	33.3333
																									GOFunction	A_Input	ZCCHC12_PIK3CA	0
																									GOFunction	A_Input	ZCCHC12_NSD1	33.3333
																									GOFunction	A_Input	ZCCHC12_FLNA	0
																									GOFunction	A_Input	ZCCHC12_GNA13	0
																									GOFunction	A_Input	ZCCHC12_DIAPH2	0
																									GOFunction	A_Input	ZCCHC12_CREBBP	33.3333
																									GOFunction	A_Input	ZCCHC12_PDGFRA	0
																									GOFunction	A_Input	ZCCHC12_CD70	0
																									GOFunction	A_Input	ZCCHC12_POLQ	0
																									GOFunction	A_Input	ZCCHC12_PPP2R1A	0
																									GOFunction	A_Input	ZCCHC12_SMAD4	0
																									GOFunction	A_Input	ZCCHC12_FOXQ1	0
																									GOFunction	A_Input	ZCCHC12_ATM	0
																									GOFunction	A_Input	ZCCHC12_EPHA3	0
																									GOFunction	A_Input	ZCCHC12_EPHA2	0
																									GOFunction	A_Input	ZCCHC12_ZFHX3	33.3333
																									GOFunction	A_Input	ZCCHC12_SPTA1	0
																									GOFunction	A_Input	ZCCHC12_TBX3	0
																									GOFunction	A_Input	ZCCHC12_POLE	33.3333
																									GOFunction	A_Input	ZCCHC12_ATR	0
																									GOFunction	A_Input	ZCCHC12_CTNND1	0
																									GOFunction	A_Input	ZCCHC12_NFE2L2	0
																									GOFunction	A_Input	ZCCHC12_GABRA6	0
																									GOFunction	A_Input	ZCCHC12_CD79B	0
																									GOFunction	A_Input	ZCCHC12_FLT3	0
																									GOFunction	A_Input	ZCCHC12_NCOR1	0
																									GOFunction	A_Input	ZCCHC12_TSC1	0
																									GOFunction	A_Input	ZCCHC12_BTG2	0
																									GOFunction	A_Input	ZCCHC12_MECOM	0
																									GOFunction	A_Input	ZCCHC12_SMC3	0
																									GOFunction	A_Input	ZCCHC12_MYH9	0
																									GOFunction	A_Input	ZCCHC12_RBM10	0
																									GOFunction	A_Input	ZCCHC12_KDM6A	0
																									GOFunction	A_Input	ZCCHC12_RAF1	0
																									GOFunction	A_Input	ZCCHC12_GNA11	0
																									GOFunction	A_Input	ZCCHC12_KIF1A	0
																									GOFunction	A_Input	ZCCHC12_BRAF	0
																									GOFunction	A_Input	ZCCHC12_ERCC2	0
																									GOFunction	A_Input	ZCCHC12_MAPK1	0
																									GOFunction	A_Input	ZCCHC12_FBXW7	0
																									GOFunction	A_Input	ZCCHC12_TGFBR2	0
																									GOFunction	A_Input	ZCCHC12_FUBP1	0
																									GOFunction	A_Input	ZCCHC12_THRAP3	33.3333
																									GOFunction	A_Input	ZCCHC12_EPAS1	0
																									GOFunction	A_Input	ZCCHC12_EGFR	0
																									GOFunction	A_Input	ZCCHC12_TET2	33.3333
																									GOFunction	A_Input	ZCCHC12_ZFP36L1	0
																									GOFunction	A_Input	ZCCHC12_ZFP36L2	0
																									GOFunction	A_Input	ZCCHC12_SCAF4	0
																									GOFunction	A_Input	ZCCHC12_COL5A1	0
																									GOFunction	A_Input	ZCCHC12_MTOR	0
																									GOFunction	A_Input	ZCCHC12_PRKAR1A	0
																									GOFunction	A_Input	ZCCHC12_BCOR	0
																									GOFunction	A_Input	ZCCHC12_SF1	33.3333
																									GOFunction	A_Input	ZCCHC12_ATRX	0
																									GOFunction	A_Input	ZCCHC12_EP300	33.3333
																									GOFunction	A_Input	ZCCHC12_IRF6	0
																									GOFunction	A_Input	ZCCHC12_MAP2K1	0
																									GOFunction	A_Input	ZCCHC12_KEL	0
																									GOFunction	A_Input	ZCCHC12_DICER1	0
																									GOFunction	A_Input	ZCCHC12_TBL1XR1	0
																									GOFunction	A_Input	ZCCHC12_SOS1	0
																									GOFunction	A_Input	ZCCHC12_VHL	0
																									GOFunction	A_Input	ZCCHC12_ESR1	33.3333
																									GOFunction	A_Input	ZCCHC12_ALB	33.3333
																									GOFunction	A_Input	ZCCHC12_USP9X	0
																									GOFunction	A_Input	ZCCHC12_KEAP1	0
																									GOFunction	A_Input	ZCCHC12_SOX9	0
																									GOFunction	A_Input	ZCCHC12_CDK4	0
																									GOFunction	A_Input	ZCCHC12_RAC1	0
																									GOFunction	A_Input	ZCCHC12_PBRM1	0
																									GOFunction	A_Input	ZCCHC12_CUL3	0
																									GOFunction	A_Input	ZCCHC12_TXNIP	0
																									GOFunction	A_Input	ZCCHC12_FGFR1	0
																									GOFunction	A_Input	ZCCHC12_CIC	0
																									GOFunction	A_Input	ZCCHC12_ERBB2	0
																									GOFunction	A_Input	ZCCHC12_ACVR1	0
																									GOFunction	A_Input	ZCCHC12_ACVR2A	0
																									GOFunction	A_Input	ZCCHC12_TMSB4X	0
																									GOFunction	A_Input	ZCCHC12_EEF1A1	0
																									GOFunction	A_Input	ZCCHC12_MSH2	0
																									GOFunction	A_Input	ZCCHC12_MSH3	0
																									GOFunction	A_Input	ZCCHC12_SF3B1	0
																									GOFunction	A_Input	ZCCHC12_MSH6	0
																									GOFunction	A_Input	ZCCHC12_CTNNB1	0
																									GOFunction	A_Input	ZCCHC12_LATS2	0
																									GOFunction	A_Input	ZCCHC12_PLCG1	0
																									GOFunction	A_Input	ZCCHC12_EZH2	0
																									GOFunction	A_Input	ZCCHC12_NOTCH2	0
																									GOFunction	A_Input	ZCCHC12_SMARCA1	0
																									GOFunction	A_Input	ZCCHC12_ZC3H12A	0
																									GOFunction	A_Input	ZCCHC12_NF2	0
																									GOFunction	A_Input	ZCCHC12_SMARCA4	0
																									GOFunction	A_Input	ZCCHC12_ELF3	0
																									GOFunction	A_Input	ZCCHC12_MAP2K4	0
																									GOFunction	A_Input	ZCCHC12_AXIN2	0
																									GOFunction	A_Input	ZCCHC12_DHX9	0
																									GOFunction	A_Input	ZCCHC12_ALK	0
																									GOFunction	A_Input	ZCCHC12_CDK12	0
																									GOFunction	A_Input	ZCCHC12_NRAS	0
																									GOFunction	A_Input	ZCCHC12_RB1	0
																									GOFunction	A_Input	ZCCHC12_RPL22	0
																									GOFunction	A_Input	ZCCHC12_MED12	33.3333
																									GOFunction	A_Input	ZCCHC12_PGR	33.3333
																									GOFunction	A_Input	ZCCHC12_IDH2	0
																									GOFunction	A_Input	ZCCHC12_AJUBA	0
																									GOFunction	A_Input	ZCCHC12_SIN3A	0
																									GOFunction	A_Input	ZCCHC12_KMT2C	0
																									GOFunction	A_Input	ZCCHC12_KMT2B	33.3333
																									GOFunction	A_Input	ZCCHC12_KMT2A	33.3333
																									GOFunction	A_Input	ZCCHC12_DNMT3A	0
																									GOFunction	A_Input	ZCCHC12_CBWD3	0
																									GOFunction	A_Input	ZCCHC12_ZBTB7B	0
																									GOFunction	A_Input	ZCCHC12_PIM1	0
																									GOFunction	A_Input	ZCCHC12_SPOP	0
																									GOFunction	A_Input	ZCCHC12_CARD11	0
																									GOFunction	A_Input	ZCCHC12_XPO1	0
																									GOFunction	A_Input	ZCCHC12_KANSL1	0
																									GOFunction	A_Input	ZCCHC12_RXRA	33.3333
																									GOFunction	A_Input	ZCCHC12_POLRMT	0
																									GOFunction	A_Input	ZCCHC12_AR	33.3333
																									GOFunction	A_Input	ZCCHC12_STK11	0
																									GOFunction	A_Input	ZCCHC12_TSC2	0
																									GOFunction	A_Input	ZCCHC12_DACH1	0
																									GOFunction	A_Input	ZCCHC12_BCL2L11	0
																									GOFunction	A_Input	ZCCHC12_NPM1	0
																									GOFunction	A_Input	ZCCHC12_RASA1	0
																									GOFunction	A_Input	ZCCHC12_LATS1	0
																									GOFunction	A_Input	ZCCHC12_CHD4	33.3333
																									GOFunction	A_Input	ZCCHC12_DAZAP1	0
																									GOFunction	A_Input	ZCCHC12_ZMYM2	33.3333
																									GOFunction	A_Input	ZCCHC12_INPPL1	0
																									GOFunction	A_Input	ZCCHC12_SRSF2	0
																									GOFunction	A_Input	ZCCHC12_NOTCH1	0
																									GOFunction	A_Input	ZCCHC12_CASP8	0
																									GOFunction	A_Input	ZCCHC12_CREB3L3	0
																									GOFunction	A_Input	ZCCHC12_PTPRD	0
																									GOFunction	A_Input	ZCCHC12_PTPRC	0
																									GOFunction	A_Input	ZCCHC12_ARHGAP35	0
																									GOFunction	A_Input	ZCCHC12_GRIN2D	0
																									GOFunction	A_Input	ZCCHC12_CHD8	0
																									GOFunction	A_Input	ZCCHC12_EGR3	0
																									GOFunction	A_Input	ZCCHC12_BAP1	0
																									GOFunction	A_Input	ZCCHC12_PTCH1	0
																									GOFunction	A_Input	ZCCHC12_EEF2	0
																									GOFunction	A_Input	ZCCHC12_BCL2	0
																									GOFunction	A_Input	ASXL2_ERBB3	0
																									GOFunction	A_Input	ASXL2_IL6ST	0
																									GOFunction	A_Input	ASXL2_HUWE1	25
																									GOFunction	A_Input	ASXL2_MEN1	25
																									GOFunction	A_Input	ASXL2_ATF7IP	0
																									GOFunction	A_Input	ASXL2_AKT1	0
																									GOFunction	A_Input	ASXL2_B2M	0
																									GOFunction	A_Input	ASXL2_ARAF	25
																									GOFunction	A_Input	ASXL2_MLH1	25
																									GOFunction	A_Input	ASXL2_SMAD2	50
																									GOFunction	A_Input	ASXL2_RARA	0
																									GOFunction	A_Input	ASXL2_GPS2	0
																									GOFunction	A_Input	ASXL2_BRD7	0
																									GOFunction	A_Input	ASXL2_HGF	0
																									GOFunction	A_Input	ASXL2_NUP133	0
																									GOFunction	A_Input	ASXL2_CACNA1A	25
																									GOFunction	A_Input	ASXL2_PIK3CB	0
																									GOFunction	A_Input	ASXL2_MAP3K1	0
																									GOFunction	A_Input	ASXL2_EIF1AX	0
																									GOFunction	A_Input	ASXL2_NIPBL	25
																									GOFunction	A_Input	ASXL2_MAP3K4	25
																									GOFunction	A_Input	ASXL2_PIK3CG	0
																									GOFunction	A_Input	ASXL2_CBFB	25
																									GOFunction	A_Input	ASXL2_RNF111	25
																									GOFunction	A_Input	ASXL2_CDH1	0
																									GOFunction	A_Input	ASXL2_JAK2	25
																									GOFunction	A_Input	ASXL2_MYC	25
																									GOFunction	A_Input	ASXL2_KRAS	0
																									GOFunction	A_Input	ASXL2_WT1	0
																									GOFunction	A_Input	ASXL2_CUL1	0
																									GOFunction	A_Input	ASXL2_PIK3R2	0
																									GOFunction	A_Input	ASXL2_BRCA1	25
																									GOFunction	A_Input	ASXL2_ZMYM3	25
																									GOFunction	A_Input	ASXL2_CDKN2A	25
																									GOFunction	A_Input	ASXL2_DDX3X	25
																									GOFunction	A_Input	ASXL2_PIK3R1	0
																									GOFunction	A_Input	ASXL2_ERBB4	0
																									GOFunction	A_Input	ASXL2_RFC1	25
																									GOFunction	A_Input	ASXL2_IDH1	0
																									GOFunction	A_Input	ASXL2_U2AF1	33.3333
																									GOFunction	A_Input	ASXL2_NUP93	0
																									GOFunction	A_Input	ASXL2_MUC6	0
																									GOFunction	A_Input	ASXL2_FGFR3	0
																									GOFunction	A_Input	ASXL2_RET	0
																									GOFunction	A_Input	ASXL2_PMS1	25
																									GOFunction	A_Input	ASXL2_PMS2	25
																									GOFunction	A_Input	ASXL2_SETD2	25
																									GOFunction	A_Input	ASXL2_FGFR2	0
																									GOFunction	A_Input	ASXL2_GATA3	25
																									GOFunction	A_Input	ASXL2_ARID5B	25
																									GOFunction	A_Input	ASXL2_GTF2I	50
																									GOFunction	A_Input	ASXL2_PTMA	0
																									GOFunction	A_Input	ASXL2_CCND1	0
																									GOFunction	A_Input	ASXL2_MAX	25
																									GOFunction	A_Input	ASXL2_ARID1A	25
																									GOFunction	A_Input	ASXL2_TCF7L2	25
																									GOFunction	A_Input	ASXL2_KIT	25
																									GOFunction	A_Input	ASXL2_FOXA1	50
																									GOFunction	A_Input	ASXL2_PTEN	0
																									GOFunction	A_Input	ASXL2_FAT1	0
																									GOFunction	A_Input	ASXL2_FOXA2	25
																									GOFunction	A_Input	ASXL2_CYLD	0
																									GOFunction	A_Input	ASXL2_TLR4	0
																									GOFunction	A_Input	ASXL2_TCF12	0
																									GOFunction	A_Input	ASXL2_APC	0
																									GOFunction	A_Input	ASXL2_ZBTB20	25
																									GOFunction	A_Input	ASXL2_LZTR1	0
																									GOFunction	A_Input	ASXL2_PTPN11	0
																									GOFunction	A_Input	ASXL2_CTCF	0
																									GOFunction	A_Input	ASXL2_KDM5C	25
																									GOFunction	A_Input	ASXL2_IL7R	0
																									GOFunction	A_Input	ASXL2_BRCA2	0
																									GOFunction	A_Input	ASXL2_DMD	0
																									GOFunction	A_Input	ASXL2_ACVR1B	25
																									GOFunction	A_Input	ASXL2_SPTAN1	0
																									GOFunction	A_Input	ASXL2_HRAS	0
																									GOFunction	A_Input	ASXL2_MACF1	0
																									GOFunction	A_Input	ASXL2_PDS5B	100
																									GOFunction	A_Input	ASXL2_ABL1	25
																									GOFunction	A_Input	ASXL2_TRAF3	0
																									GOFunction	A_Input	ASXL2_SETBP1	100
																									GOFunction	A_Input	ASXL2_AXIN1	0
																									GOFunction	A_Input	ASXL2_SMARCB1	25
																									GOFunction	A_Input	ASXL2_CYSLTR2	0
																									GOFunction	A_Input	ASXL2_PLXNB2	0
																									GOFunction	A_Input	ASXL2_MYCN	25
																									GOFunction	A_Input	ASXL2_CHD3	25
																									GOFunction	A_Input	ASXL2_PPM1D	25
																									GOFunction	A_Input	ASXL2_APOB	0
																									GOFunction	A_Input	ASXL2_CSDE1	0
																									GOFunction	A_Input	ASXL2_PSIP1	25
																									GOFunction	A_Input	ASXL2_MET	0
																									GOFunction	A_Input	ASXL2_ASXL1	100
																									GOFunction	A_Input	ASXL2_AMER1	0
																									GOFunction	A_Input	ASXL2_KMT2D	50
																									GOFunction	A_Input	ASXL2_RPL5	0
																									GOFunction	A_Input	ASXL2_SOX17	0
																									GOFunction	A_Input	ASXL2_RUNX1	25
																									GOFunction	A_Input	ASXL2_PPP6C	50
																									GOFunction	A_Input	ASXL2_JAK3	0
																									GOFunction	A_Input	ASXL2_NF1	0
																									GOFunction	A_Input	ASXL2_JAK1	25
																									GOFunction	A_Input	ASXL2_MYD88	0
																									GOFunction	A_Input	ASXL2_CHEK2	25
																									GOFunction	A_Input	ASXL2_ZNF750	25
																									GOFunction	A_Input	ASXL2_SMC1A	25
																									GOFunction	A_Input	ASXL2_PLCB4	0
																									GOFunction	A_Input	ASXL2_STAG2	100
																									GOFunction	A_Input	ASXL2_ARID2	100
																									GOFunction	A_Input	ASXL2_RNF43	25
																									GOFunction	A_Input	ASXL2_PTPDC1	0
																									GOFunction	A_Input	ASXL2_PAX5	0
																									GOFunction	A_Input	ASXL2_CDKN1A	25
																									GOFunction	A_Input	ASXL2_RAD21	100
																									GOFunction	A_Input	ASXL2_RHOB	0
																									GOFunction	A_Input	ASXL2_RHOA	0
																									GOFunction	A_Input	ASXL2_KLF5	25
																									GOFunction	A_Input	ASXL2_IRF2	25
																									GOFunction	A_Input	ASXL2_MGA	0
																									GOFunction	A_Input	ASXL2_RPS6KA3	0
																									GOFunction	A_Input	ASXL2_TP53	50
																									GOFunction	A_Input	ASXL2_GNAQ	25
																									GOFunction	A_Input	ASXL2_TAF1	0
																									GOFunction	A_Input	ASXL2_GNAS	25
																									GOFunction	A_Input	ASXL2_TNFAIP3	25
																									GOFunction	A_Input	ASXL2_PIK3CA	0
																									GOFunction	A_Input	ASXL2_NSD1	25
																									GOFunction	A_Input	ASXL2_FLNA	0
																									GOFunction	A_Input	ASXL2_GNA13	25
																									GOFunction	A_Input	ASXL2_DIAPH2	0
																									GOFunction	A_Input	ASXL2_CREBBP	25
																									GOFunction	A_Input	ASXL2_PDGFRA	0
																									GOFunction	A_Input	ASXL2_CD70	0
																									GOFunction	A_Input	ASXL2_POLQ	25
																									GOFunction	A_Input	ASXL2_PPP2R1A	0
																									GOFunction	A_Input	ASXL2_SMAD4	50
																									GOFunction	A_Input	ASXL2_FOXQ1	0
																									GOFunction	A_Input	ASXL2_ATM	25
																									GOFunction	A_Input	ASXL2_EPHA3	0
																									GOFunction	A_Input	ASXL2_EPHA2	0
																									GOFunction	A_Input	ASXL2_ZFHX3	0
																									GOFunction	A_Input	ASXL2_SPTA1	0
																									GOFunction	A_Input	ASXL2_TBX3	0
																									GOFunction	A_Input	ASXL2_POLE	50
																									GOFunction	A_Input	ASXL2_ATR	25
																									GOFunction	A_Input	ASXL2_CTNND1	0
																									GOFunction	A_Input	ASXL2_NFE2L2	25
																									GOFunction	A_Input	ASXL2_GABRA6	0
																									GOFunction	A_Input	ASXL2_CD79B	0
																									GOFunction	A_Input	ASXL2_FLT3	0
																									GOFunction	A_Input	ASXL2_NCOR1	25
																									GOFunction	A_Input	ASXL2_TSC1	0
																									GOFunction	A_Input	ASXL2_BTG2	0
																									GOFunction	A_Input	ASXL2_MECOM	50
																									GOFunction	A_Input	ASXL2_SMC3	25
																									GOFunction	A_Input	ASXL2_MYH9	0
																									GOFunction	A_Input	ASXL2_RBM10	25
																									GOFunction	A_Input	ASXL2_KDM6A	50
																									GOFunction	A_Input	ASXL2_RAF1	25
																									GOFunction	A_Input	ASXL2_GNA11	25
																									GOFunction	A_Input	ASXL2_KIF1A	0
																									GOFunction	A_Input	ASXL2_BRAF	0
																									GOFunction	A_Input	ASXL2_ERCC2	25
																									GOFunction	A_Input	ASXL2_MAPK1	0
																									GOFunction	A_Input	ASXL2_FBXW7	0
																									GOFunction	A_Input	ASXL2_TGFBR2	25
																									GOFunction	A_Input	ASXL2_FUBP1	0
																									GOFunction	A_Input	ASXL2_THRAP3	25
																									GOFunction	A_Input	ASXL2_EPAS1	25
																									GOFunction	A_Input	ASXL2_EGFR	25
																									GOFunction	A_Input	ASXL2_TET2	25
																									GOFunction	A_Input	ASXL2_ZFP36L1	50
																									GOFunction	A_Input	ASXL2_ZFP36L2	50
																									GOFunction	A_Input	ASXL2_SCAF4	0
																									GOFunction	A_Input	ASXL2_COL5A1	25
																									GOFunction	A_Input	ASXL2_MTOR	0
																									GOFunction	A_Input	ASXL2_PRKAR1A	0
																									GOFunction	A_Input	ASXL2_BCOR	0
																									GOFunction	A_Input	ASXL2_SF1	0
																									GOFunction	A_Input	ASXL2_ATRX	75
																									GOFunction	A_Input	ASXL2_EP300	50
																									GOFunction	A_Input	ASXL2_IRF6	25
																									GOFunction	A_Input	ASXL2_MAP2K1	0
																									GOFunction	A_Input	ASXL2_KEL	50
																									GOFunction	A_Input	ASXL2_DICER1	50
																									GOFunction	A_Input	ASXL2_TBL1XR1	0
																									GOFunction	A_Input	ASXL2_SOS1	25
																									GOFunction	A_Input	ASXL2_VHL	0
																									GOFunction	A_Input	ASXL2_ESR1	25
																									GOFunction	A_Input	ASXL2_ALB	25
																									GOFunction	A_Input	ASXL2_USP9X	0
																									GOFunction	A_Input	ASXL2_KEAP1	0
																									GOFunction	A_Input	ASXL2_SOX9	25
																									GOFunction	A_Input	ASXL2_CDK4	0
																									GOFunction	A_Input	ASXL2_RAC1	0
																									GOFunction	A_Input	ASXL2_PBRM1	100
																									GOFunction	A_Input	ASXL2_CUL3	0
																									GOFunction	A_Input	ASXL2_TXNIP	0
																									GOFunction	A_Input	ASXL2_FGFR1	0
																									GOFunction	A_Input	ASXL2_CIC	50
																									GOFunction	A_Input	ASXL2_ERBB2	0
																									GOFunction	A_Input	ASXL2_ACVR1	25
																									GOFunction	A_Input	ASXL2_ACVR2A	25
																									GOFunction	A_Input	ASXL2_TMSB4X	0
																									GOFunction	A_Input	ASXL2_EEF1A1	0
																									GOFunction	A_Input	ASXL2_MSH2	50
																									GOFunction	A_Input	ASXL2_MSH3	0
																									GOFunction	A_Input	ASXL2_SF3B1	0
																									GOFunction	A_Input	ASXL2_MSH6	25
																									GOFunction	A_Input	ASXL2_CTNNB1	25
																									GOFunction	A_Input	ASXL2_LATS2	33.3333
																									GOFunction	A_Input	ASXL2_PLCG1	0
																									GOFunction	A_Input	ASXL2_EZH2	50
																									GOFunction	A_Input	ASXL2_NOTCH2	0
																									GOFunction	A_Input	ASXL2_SMARCA1	25
																									GOFunction	A_Input	ASXL2_ZC3H12A	75
																									GOFunction	A_Input	ASXL2_NF2	0
																									GOFunction	A_Input	ASXL2_SMARCA4	25
																									GOFunction	A_Input	ASXL2_ELF3	0
																									GOFunction	A_Input	ASXL2_MAP2K4	0
																									GOFunction	A_Input	ASXL2_AXIN2	0
																									GOFunction	A_Input	ASXL2_DHX9	50
																									GOFunction	A_Input	ASXL2_ALK	0
																									GOFunction	A_Input	ASXL2_CDK12	0
																									GOFunction	A_Input	ASXL2_NRAS	0
																									GOFunction	A_Input	ASXL2_RB1	0
																									GOFunction	A_Input	ASXL2_RPL22	0
																									GOFunction	A_Input	ASXL2_MED12	25
																									GOFunction	A_Input	ASXL2_PGR	25
																									GOFunction	A_Input	ASXL2_IDH2	0
																									GOFunction	A_Input	ASXL2_AJUBA	50
																									GOFunction	A_Input	ASXL2_SIN3A	25
																									GOFunction	A_Input	ASXL2_KMT2C	50
																									GOFunction	A_Input	ASXL2_KMT2B	0
																									GOFunction	A_Input	ASXL2_KMT2A	0
																									GOFunction	A_Input	ASXL2_DNMT3A	75
																									GOFunction	A_Input	ASXL2_CBWD3	0
																									GOFunction	A_Input	ASXL2_ZBTB7B	25
																									GOFunction	A_Input	ASXL2_PIM1	0
																									GOFunction	A_Input	ASXL2_SPOP	0
																									GOFunction	A_Input	ASXL2_CARD11	0
																									GOFunction	A_Input	ASXL2_XPO1	0
																									GOFunction	A_Input	ASXL2_KANSL1	0
																									GOFunction	A_Input	ASXL2_RXRA	0
																									GOFunction	A_Input	ASXL2_POLRMT	0
																									GOFunction	A_Input	ASXL2_AR	25
																									GOFunction	A_Input	ASXL2_STK11	0
																									GOFunction	A_Input	ASXL2_TSC2	0
																									GOFunction	A_Input	ASXL2_DACH1	0
																									GOFunction	A_Input	ASXL2_BCL2L11	0
																									GOFunction	A_Input	ASXL2_NPM1	25
																									GOFunction	A_Input	ASXL2_RASA1	0
																									GOFunction	A_Input	ASXL2_LATS1	0
																									GOFunction	A_Input	ASXL2_CHD4	25
																									GOFunction	A_Input	ASXL2_DAZAP1	0
																									GOFunction	A_Input	ASXL2_ZMYM2	0
																									GOFunction	A_Input	ASXL2_INPPL1	0
																									GOFunction	A_Input	ASXL2_SRSF2	0
																									GOFunction	A_Input	ASXL2_NOTCH1	0
																									GOFunction	A_Input	ASXL2_CASP8	0
																									GOFunction	A_Input	ASXL2_CREB3L3	0
																									GOFunction	A_Input	ASXL2_PTPRD	0
																									GOFunction	A_Input	ASXL2_PTPRC	0
																									GOFunction	A_Input	ASXL2_ARHGAP35	25
																									GOFunction	A_Input	ASXL2_GRIN2D	0
																									GOFunction	A_Input	ASXL2_CHD8	50
																									GOFunction	A_Input	ASXL2_EGR3	25
																									GOFunction	A_Input	ASXL2_BAP1	25
																									GOFunction	A_Input	ASXL2_PTCH1	0
																									GOFunction	A_Input	ASXL2_EEF2	0
																									GOFunction	A_Input	ASXL2_BCL2	0
																									GOFunction	A_Input	ERBB3_IL6ST	22.2222
																									GOFunction	A_Input	ERBB3_HUWE1	0
																									GOFunction	A_Input	ERBB3_MEN1	0
																									GOFunction	A_Input	ERBB3_ATF7IP	0
																									GOFunction	A_Input	ERBB3_AKT1	18.1818
																									GOFunction	A_Input	ERBB3_B2M	50
																									GOFunction	A_Input	ERBB3_ARAF	25
																									GOFunction	A_Input	ERBB3_MLH1	20
																									GOFunction	A_Input	ERBB3_SMAD2	9.09091
																									GOFunction	A_Input	ERBB3_RARA	0
																									GOFunction	A_Input	ERBB3_GPS2	0
																									GOFunction	A_Input	ERBB3_BRD7	0
																									GOFunction	A_Input	ERBB3_HGF	20
																									GOFunction	A_Input	ERBB3_NUP133	0
																									GOFunction	A_Input	ERBB3_CACNA1A	0
																									GOFunction	A_Input	ERBB3_PIK3CB	10
																									GOFunction	A_Input	ERBB3_MAP3K1	16.6667
																									GOFunction	A_Input	ERBB3_EIF1AX	0
																									GOFunction	A_Input	ERBB3_NIPBL	0
																									GOFunction	A_Input	ERBB3_MAP3K4	25
																									GOFunction	A_Input	ERBB3_PIK3CG	18.1818
																									GOFunction	A_Input	ERBB3_CBFB	0
																									GOFunction	A_Input	ERBB3_RNF111	0
																									GOFunction	A_Input	ERBB3_CDH1	12.5
																									GOFunction	A_Input	ERBB3_JAK2	18.1818
																									GOFunction	A_Input	ERBB3_MYC	0
																									GOFunction	A_Input	ERBB3_KRAS	14.2857
																									GOFunction	A_Input	ERBB3_WT1	0
																									GOFunction	A_Input	ERBB3_CUL1	50
																									GOFunction	A_Input	ERBB3_PIK3R2	20
																									GOFunction	A_Input	ERBB3_BRCA1	18.1818
																									GOFunction	A_Input	ERBB3_ZMYM3	0
																									GOFunction	A_Input	ERBB3_CDKN2A	0
																									GOFunction	A_Input	ERBB3_DDX3X	9.09091
																									GOFunction	A_Input	ERBB3_PIK3R1	18.1818
																									GOFunction	A_Input	ERBB3_ERBB4	33.3333
																									GOFunction	A_Input	ERBB3_RFC1	12.5
																									GOFunction	A_Input	ERBB3_IDH1	14.2857
																									GOFunction	A_Input	ERBB3_U2AF1	0
																									GOFunction	A_Input	ERBB3_NUP93	0
																									GOFunction	A_Input	ERBB3_MUC6	0
																									GOFunction	A_Input	ERBB3_FGFR3	50
																									GOFunction	A_Input	ERBB3_RET	40
																									GOFunction	A_Input	ERBB3_PMS1	20
																									GOFunction	A_Input	ERBB3_PMS2	20
																									GOFunction	A_Input	ERBB3_SETD2	0
																									GOFunction	A_Input	ERBB3_FGFR2	37.5
																									GOFunction	A_Input	ERBB3_GATA3	9.09091
																									GOFunction	A_Input	ERBB3_ARID5B	0
																									GOFunction	A_Input	ERBB3_GTF2I	0
																									GOFunction	A_Input	ERBB3_PTMA	0
																									GOFunction	A_Input	ERBB3_CCND1	0
																									GOFunction	A_Input	ERBB3_MAX	9.09091
																									GOFunction	A_Input	ERBB3_ARID1A	0
																									GOFunction	A_Input	ERBB3_TCF7L2	0
																									GOFunction	A_Input	ERBB3_KIT	30
																									GOFunction	A_Input	ERBB3_FOXA1	0
																									GOFunction	A_Input	ERBB3_PTEN	9.09091
																									GOFunction	A_Input	ERBB3_FAT1	0
																									GOFunction	A_Input	ERBB3_FOXA2	0
																									GOFunction	A_Input	ERBB3_CYLD	0
																									GOFunction	A_Input	ERBB3_TLR4	27.2727
																									GOFunction	A_Input	ERBB3_TCF12	9.09091
																									GOFunction	A_Input	ERBB3_APC	12.5
																									GOFunction	A_Input	ERBB3_ZBTB20	0
																									GOFunction	A_Input	ERBB3_LZTR1	0
																									GOFunction	A_Input	ERBB3_PTPN11	0
																									GOFunction	A_Input	ERBB3_CTCF	0
																									GOFunction	A_Input	ERBB3_KDM5C	0
																									GOFunction	A_Input	ERBB3_IL7R	0
																									GOFunction	A_Input	ERBB3_BRCA2	14.2857
																									GOFunction	A_Input	ERBB3_DMD	0
																									GOFunction	A_Input	ERBB3_ACVR1B	20
																									GOFunction	A_Input	ERBB3_SPTAN1	0
																									GOFunction	A_Input	ERBB3_HRAS	0
																									GOFunction	A_Input	ERBB3_MACF1	0
																									GOFunction	A_Input	ERBB3_PDS5B	0
																									GOFunction	A_Input	ERBB3_ABL1	9.09091
																									GOFunction	A_Input	ERBB3_TRAF3	14.2857
																									GOFunction	A_Input	ERBB3_SETBP1	0
																									GOFunction	A_Input	ERBB3_AXIN1	18.1818
																									GOFunction	A_Input	ERBB3_SMARCB1	0
																									GOFunction	A_Input	ERBB3_CYSLTR2	0
																									GOFunction	A_Input	ERBB3_PLXNB2	0
																									GOFunction	A_Input	ERBB3_MYCN	0
																									GOFunction	A_Input	ERBB3_CHD3	11.1111
																									GOFunction	A_Input	ERBB3_PPM1D	0
																									GOFunction	A_Input	ERBB3_APOB	0
																									GOFunction	A_Input	ERBB3_CSDE1	0
																									GOFunction	A_Input	ERBB3_PSIP1	0
																									GOFunction	A_Input	ERBB3_MET	42.8571
																									GOFunction	A_Input	ERBB3_ASXL1	0
																									GOFunction	A_Input	ERBB3_AMER1	0
																									GOFunction	A_Input	ERBB3_KMT2D	0
																									GOFunction	A_Input	ERBB3_RPL5	14.2857
																									GOFunction	A_Input	ERBB3_SOX17	0
																									GOFunction	A_Input	ERBB3_RUNX1	18.1818
																									GOFunction	A_Input	ERBB3_PPP6C	0
																									GOFunction	A_Input	ERBB3_JAK3	25
																									GOFunction	A_Input	ERBB3_NF1	0
																									GOFunction	A_Input	ERBB3_JAK1	28.5714
																									GOFunction	A_Input	ERBB3_MYD88	20
																									GOFunction	A_Input	ERBB3_CHEK2	37.5
																									GOFunction	A_Input	ERBB3_ZNF750	0
																									GOFunction	A_Input	ERBB3_SMC1A	40
																									GOFunction	A_Input	ERBB3_PLCB4	0
																									GOFunction	A_Input	ERBB3_STAG2	0
																									GOFunction	A_Input	ERBB3_ARID2	0
																									GOFunction	A_Input	ERBB3_RNF43	0
																									GOFunction	A_Input	ERBB3_PTPDC1	0
																									GOFunction	A_Input	ERBB3_PAX5	0
																									GOFunction	A_Input	ERBB3_CDKN1A	11.1111
																									GOFunction	A_Input	ERBB3_RAD21	0
																									GOFunction	A_Input	ERBB3_RHOB	0
																									GOFunction	A_Input	ERBB3_RHOA	0
																									GOFunction	A_Input	ERBB3_KLF5	0
																									GOFunction	A_Input	ERBB3_IRF2	0
																									GOFunction	A_Input	ERBB3_MGA	0
																									GOFunction	A_Input	ERBB3_RPS6KA3	14.2857
																									GOFunction	A_Input	ERBB3_TP53	36.3636
																									GOFunction	A_Input	ERBB3_GNAQ	0
																									GOFunction	A_Input	ERBB3_TAF1	18.1818
																									GOFunction	A_Input	ERBB3_GNAS	0
																									GOFunction	A_Input	ERBB3_TNFAIP3	9.09091
																									GOFunction	A_Input	ERBB3_PIK3CA	9.09091
																									GOFunction	A_Input	ERBB3_NSD1	0
																									GOFunction	A_Input	ERBB3_FLNA	0
																									GOFunction	A_Input	ERBB3_GNA13	0
																									GOFunction	A_Input	ERBB3_DIAPH2	0
																									GOFunction	A_Input	ERBB3_CREBBP	0
																									GOFunction	A_Input	ERBB3_PDGFRA	27.2727
																									GOFunction	A_Input	ERBB3_CD70	0
																									GOFunction	A_Input	ERBB3_POLQ	28.5714
																									GOFunction	A_Input	ERBB3_PPP2R1A	25
																									GOFunction	A_Input	ERBB3_SMAD4	9.09091
																									GOFunction	A_Input	ERBB3_FOXQ1	0
																									GOFunction	A_Input	ERBB3_ATM	25
																									GOFunction	A_Input	ERBB3_EPHA3	50
																									GOFunction	A_Input	ERBB3_EPHA2	40
																									GOFunction	A_Input	ERBB3_ZFHX3	0
																									GOFunction	A_Input	ERBB3_SPTA1	0
																									GOFunction	A_Input	ERBB3_TBX3	0
																									GOFunction	A_Input	ERBB3_POLE	0
																									GOFunction	A_Input	ERBB3_ATR	16.6667
																									GOFunction	A_Input	ERBB3_CTNND1	0
																									GOFunction	A_Input	ERBB3_NFE2L2	0
																									GOFunction	A_Input	ERBB3_GABRA6	0
																									GOFunction	A_Input	ERBB3_CD79B	100
																									GOFunction	A_Input	ERBB3_FLT3	37.5
																									GOFunction	A_Input	ERBB3_NCOR1	0
																									GOFunction	A_Input	ERBB3_TSC1	0
																									GOFunction	A_Input	ERBB3_BTG2	0
																									GOFunction	A_Input	ERBB3_MECOM	0
																									GOFunction	A_Input	ERBB3_SMC3	28.5714
																									GOFunction	A_Input	ERBB3_MYH9	9.09091
																									GOFunction	A_Input	ERBB3_RBM10	25
																									GOFunction	A_Input	ERBB3_KDM6A	12.5
																									GOFunction	A_Input	ERBB3_RAF1	18.1818
																									GOFunction	A_Input	ERBB3_GNA11	0
																									GOFunction	A_Input	ERBB3_KIF1A	25
																									GOFunction	A_Input	ERBB3_BRAF	33.3333
																									GOFunction	A_Input	ERBB3_ERCC2	10
																									GOFunction	A_Input	ERBB3_MAPK1	18.1818
																									GOFunction	A_Input	ERBB3_FBXW7	28.5714
																									GOFunction	A_Input	ERBB3_TGFBR2	9.09091
																									GOFunction	A_Input	ERBB3_FUBP1	0
																									GOFunction	A_Input	ERBB3_THRAP3	10
																									GOFunction	A_Input	ERBB3_EPAS1	12.5
																									GOFunction	A_Input	ERBB3_EGFR	45.4545
																									GOFunction	A_Input	ERBB3_TET2	0
																									GOFunction	A_Input	ERBB3_ZFP36L1	0
																									GOFunction	A_Input	ERBB3_ZFP36L2	0
																									GOFunction	A_Input	ERBB3_SCAF4	0
																									GOFunction	A_Input	ERBB3_COL5A1	0
																									GOFunction	A_Input	ERBB3_MTOR	18.1818
																									GOFunction	A_Input	ERBB3_PRKAR1A	16.6667
																									GOFunction	A_Input	ERBB3_BCOR	0
																									GOFunction	A_Input	ERBB3_SF1	16.6667
																									GOFunction	A_Input	ERBB3_ATRX	11.1111
																									GOFunction	A_Input	ERBB3_EP300	0
																									GOFunction	A_Input	ERBB3_IRF6	0
																									GOFunction	A_Input	ERBB3_MAP2K1	9.09091
																									GOFunction	A_Input	ERBB3_KEL	0
																									GOFunction	A_Input	ERBB3_DICER1	9.09091
																									GOFunction	A_Input	ERBB3_TBL1XR1	0
																									GOFunction	A_Input	ERBB3_SOS1	14.2857
																									GOFunction	A_Input	ERBB3_VHL	0
																									GOFunction	A_Input	ERBB3_ESR1	9.09091
																									GOFunction	A_Input	ERBB3_ALB	9.09091
																									GOFunction	A_Input	ERBB3_USP9X	0
																									GOFunction	A_Input	ERBB3_KEAP1	33.3333
																									GOFunction	A_Input	ERBB3_SOX9	0
																									GOFunction	A_Input	ERBB3_CDK4	20
																									GOFunction	A_Input	ERBB3_RAC1	0
																									GOFunction	A_Input	ERBB3_PBRM1	0
																									GOFunction	A_Input	ERBB3_CUL3	20
																									GOFunction	A_Input	ERBB3_TXNIP	50
																									GOFunction	A_Input	ERBB3_FGFR1	30
																									GOFunction	A_Input	ERBB3_CIC	0
																									GOFunction	A_Input	ERBB3_ERBB2	60
																									GOFunction	A_Input	ERBB3_ACVR1	9.09091
																									GOFunction	A_Input	ERBB3_ACVR2A	18.1818
																									GOFunction	A_Input	ERBB3_TMSB4X	0
																									GOFunction	A_Input	ERBB3_EEF1A1	0
																									GOFunction	A_Input	ERBB3_MSH2	9.09091
																									GOFunction	A_Input	ERBB3_MSH3	25
																									GOFunction	A_Input	ERBB3_SF3B1	0
																									GOFunction	A_Input	ERBB3_MSH6	12.5
																									GOFunction	A_Input	ERBB3_CTNNB1	0
																									GOFunction	A_Input	ERBB3_LATS2	33.3333
																									GOFunction	A_Input	ERBB3_PLCG1	0
																									GOFunction	A_Input	ERBB3_EZH2	0
																									GOFunction	A_Input	ERBB3_NOTCH2	0
																									GOFunction	A_Input	ERBB3_SMARCA1	16.6667
																									GOFunction	A_Input	ERBB3_ZC3H12A	0
																									GOFunction	A_Input	ERBB3_NF2	0
																									GOFunction	A_Input	ERBB3_SMARCA4	9.09091
																									GOFunction	A_Input	ERBB3_ELF3	0
																									GOFunction	A_Input	ERBB3_MAP2K4	14.2857
																									GOFunction	A_Input	ERBB3_AXIN2	25
																									GOFunction	A_Input	ERBB3_DHX9	9.09091
																									GOFunction	A_Input	ERBB3_ALK	60
																									GOFunction	A_Input	ERBB3_CDK12	16.6667
																									GOFunction	A_Input	ERBB3_NRAS	0
																									GOFunction	A_Input	ERBB3_RB1	18.1818
																									GOFunction	A_Input	ERBB3_RPL22	0
																									GOFunction	A_Input	ERBB3_MED12	0
																									GOFunction	A_Input	ERBB3_PGR	9.09091
																									GOFunction	A_Input	ERBB3_IDH2	0
																									GOFunction	A_Input	ERBB3_AJUBA	0
																									GOFunction	A_Input	ERBB3_SIN3A	0
																									GOFunction	A_Input	ERBB3_KMT2C	0
																									GOFunction	A_Input	ERBB3_KMT2B	0
																									GOFunction	A_Input	ERBB3_KMT2A	10
																									GOFunction	A_Input	ERBB3_DNMT3A	11.1111
																									GOFunction	A_Input	ERBB3_CBWD3	100
																									GOFunction	A_Input	ERBB3_ZBTB7B	0
																									GOFunction	A_Input	ERBB3_PIM1	16.6667
																									GOFunction	A_Input	ERBB3_SPOP	100
																									GOFunction	A_Input	ERBB3_CARD11	0
																									GOFunction	A_Input	ERBB3_XPO1	0
																									GOFunction	A_Input	ERBB3_KANSL1	0
																									GOFunction	A_Input	ERBB3_RXRA	9.09091
																									GOFunction	A_Input	ERBB3_POLRMT	0
																									GOFunction	A_Input	ERBB3_AR	0
																									GOFunction	A_Input	ERBB3_STK11	16.6667
																									GOFunction	A_Input	ERBB3_TSC2	0
																									GOFunction	A_Input	ERBB3_DACH1	0
																									GOFunction	A_Input	ERBB3_BCL2L11	0
																									GOFunction	A_Input	ERBB3_NPM1	0
																									GOFunction	A_Input	ERBB3_RASA1	0
																									GOFunction	A_Input	ERBB3_LATS1	20
																									GOFunction	A_Input	ERBB3_CHD4	16.6667
																									GOFunction	A_Input	ERBB3_DAZAP1	0
																									GOFunction	A_Input	ERBB3_ZMYM2	0
																									GOFunction	A_Input	ERBB3_INPPL1	0
																									GOFunction	A_Input	ERBB3_SRSF2	0
																									GOFunction	A_Input	ERBB3_NOTCH1	11.1111
																									GOFunction	A_Input	ERBB3_CASP8	18.1818
																									GOFunction	A_Input	ERBB3_CREB3L3	12.5
																									GOFunction	A_Input	ERBB3_PTPRD	0
																									GOFunction	A_Input	ERBB3_PTPRC	0
																									GOFunction	A_Input	ERBB3_ARHGAP35	0
																									GOFunction	A_Input	ERBB3_GRIN2D	0
																									GOFunction	A_Input	ERBB3_CHD8	10
																									GOFunction	A_Input	ERBB3_EGR3	0
																									GOFunction	A_Input	ERBB3_BAP1	0
																									GOFunction	A_Input	ERBB3_PTCH1	0
																									GOFunction	A_Input	ERBB3_EEF2	0
																									GOFunction	A_Input	ERBB3_BCL2	27.2727
																									GOFunction	A_Input	IL6ST_HUWE1	0
																									GOFunction	A_Input	IL6ST_MEN1	0
																									GOFunction	A_Input	IL6ST_ATF7IP	0
																									GOFunction	A_Input	IL6ST_AKT1	11.1111
																									GOFunction	A_Input	IL6ST_B2M	50
																									GOFunction	A_Input	IL6ST_ARAF	0
																									GOFunction	A_Input	IL6ST_MLH1	0
																									GOFunction	A_Input	IL6ST_SMAD2	0
																									GOFunction	A_Input	IL6ST_RARA	0
																									GOFunction	A_Input	IL6ST_GPS2	0
																									GOFunction	A_Input	IL6ST_BRD7	0
																									GOFunction	A_Input	IL6ST_HGF	20
																									GOFunction	A_Input	IL6ST_NUP133	0
																									GOFunction	A_Input	IL6ST_CACNA1A	0
																									GOFunction	A_Input	IL6ST_PIK3CB	0
																									GOFunction	A_Input	IL6ST_MAP3K1	0
																									GOFunction	A_Input	IL6ST_EIF1AX	0
																									GOFunction	A_Input	IL6ST_NIPBL	0
																									GOFunction	A_Input	IL6ST_MAP3K4	0
																									GOFunction	A_Input	IL6ST_PIK3CG	11.1111
																									GOFunction	A_Input	IL6ST_CBFB	0
																									GOFunction	A_Input	IL6ST_RNF111	0
																									GOFunction	A_Input	IL6ST_CDH1	12.5
																									GOFunction	A_Input	IL6ST_JAK2	11.1111
																									GOFunction	A_Input	IL6ST_MYC	0
																									GOFunction	A_Input	IL6ST_KRAS	14.2857
																									GOFunction	A_Input	IL6ST_WT1	0
																									GOFunction	A_Input	IL6ST_CUL1	0
																									GOFunction	A_Input	IL6ST_PIK3R2	0
																									GOFunction	A_Input	IL6ST_BRCA1	11.1111
																									GOFunction	A_Input	IL6ST_ZMYM3	0
																									GOFunction	A_Input	IL6ST_CDKN2A	0
																									GOFunction	A_Input	IL6ST_DDX3X	0
																									GOFunction	A_Input	IL6ST_PIK3R1	0
																									GOFunction	A_Input	IL6ST_ERBB4	0
																									GOFunction	A_Input	IL6ST_RFC1	0
																									GOFunction	A_Input	IL6ST_IDH1	14.2857
																									GOFunction	A_Input	IL6ST_U2AF1	0
																									GOFunction	A_Input	IL6ST_NUP93	0
																									GOFunction	A_Input	IL6ST_MUC6	0
																									GOFunction	A_Input	IL6ST_FGFR3	16.6667
																									GOFunction	A_Input	IL6ST_RET	0
																									GOFunction	A_Input	IL6ST_PMS1	0
																									GOFunction	A_Input	IL6ST_PMS2	0
																									GOFunction	A_Input	IL6ST_SETD2	0
																									GOFunction	A_Input	IL6ST_FGFR2	12.5
																									GOFunction	A_Input	IL6ST_GATA3	11.1111
																									GOFunction	A_Input	IL6ST_ARID5B	0
																									GOFunction	A_Input	IL6ST_GTF2I	0
																									GOFunction	A_Input	IL6ST_PTMA	0
																									GOFunction	A_Input	IL6ST_CCND1	0
																									GOFunction	A_Input	IL6ST_MAX	11.1111
																									GOFunction	A_Input	IL6ST_ARID1A	0
																									GOFunction	A_Input	IL6ST_TCF7L2	0
																									GOFunction	A_Input	IL6ST_KIT	22.2222
																									GOFunction	A_Input	IL6ST_FOXA1	0
																									GOFunction	A_Input	IL6ST_PTEN	11.1111
																									GOFunction	A_Input	IL6ST_FAT1	0
																									GOFunction	A_Input	IL6ST_FOXA2	0
																									GOFunction	A_Input	IL6ST_CYLD	0
																									GOFunction	A_Input	IL6ST_TLR4	11.1111
																									GOFunction	A_Input	IL6ST_TCF12	0
																									GOFunction	A_Input	IL6ST_APC	0
																									GOFunction	A_Input	IL6ST_ZBTB20	0
																									GOFunction	A_Input	IL6ST_LZTR1	0
																									GOFunction	A_Input	IL6ST_PTPN11	0
																									GOFunction	A_Input	IL6ST_CTCF	0
																									GOFunction	A_Input	IL6ST_KDM5C	0
																									GOFunction	A_Input	IL6ST_IL7R	33.3333
																									GOFunction	A_Input	IL6ST_BRCA2	14.2857
																									GOFunction	A_Input	IL6ST_DMD	0
																									GOFunction	A_Input	IL6ST_ACVR1B	0
																									GOFunction	A_Input	IL6ST_SPTAN1	0
																									GOFunction	A_Input	IL6ST_HRAS	0
																									GOFunction	A_Input	IL6ST_MACF1	0
																									GOFunction	A_Input	IL6ST_PDS5B	0
																									GOFunction	A_Input	IL6ST_ABL1	0
																									GOFunction	A_Input	IL6ST_TRAF3	0
																									GOFunction	A_Input	IL6ST_SETBP1	0
																									GOFunction	A_Input	IL6ST_AXIN1	11.1111
																									GOFunction	A_Input	IL6ST_SMARCB1	0
																									GOFunction	A_Input	IL6ST_CYSLTR2	0
																									GOFunction	A_Input	IL6ST_PLXNB2	0
																									GOFunction	A_Input	IL6ST_MYCN	0
																									GOFunction	A_Input	IL6ST_CHD3	0
																									GOFunction	A_Input	IL6ST_PPM1D	0
																									GOFunction	A_Input	IL6ST_APOB	0
																									GOFunction	A_Input	IL6ST_CSDE1	0
																									GOFunction	A_Input	IL6ST_PSIP1	0
																									GOFunction	A_Input	IL6ST_MET	14.2857
																									GOFunction	A_Input	IL6ST_ASXL1	0
																									GOFunction	A_Input	IL6ST_AMER1	0
																									GOFunction	A_Input	IL6ST_KMT2D	0
																									GOFunction	A_Input	IL6ST_RPL5	0
																									GOFunction	A_Input	IL6ST_SOX17	0
																									GOFunction	A_Input	IL6ST_RUNX1	0
																									GOFunction	A_Input	IL6ST_PPP6C	0
																									GOFunction	A_Input	IL6ST_JAK3	0
																									GOFunction	A_Input	IL6ST_NF1	0
																									GOFunction	A_Input	IL6ST_JAK1	0
																									GOFunction	A_Input	IL6ST_MYD88	20
																									GOFunction	A_Input	IL6ST_CHEK2	12.5
																									GOFunction	A_Input	IL6ST_ZNF750	0
																									GOFunction	A_Input	IL6ST_SMC1A	0
																									GOFunction	A_Input	IL6ST_PLCB4	0
																									GOFunction	A_Input	IL6ST_STAG2	0
																									GOFunction	A_Input	IL6ST_ARID2	0
																									GOFunction	A_Input	IL6ST_RNF43	0
																									GOFunction	A_Input	IL6ST_PTPDC1	0
																									GOFunction	A_Input	IL6ST_PAX5	0
																									GOFunction	A_Input	IL6ST_CDKN1A	0
																									GOFunction	A_Input	IL6ST_RAD21	0
																									GOFunction	A_Input	IL6ST_RHOB	0
																									GOFunction	A_Input	IL6ST_RHOA	0
																									GOFunction	A_Input	IL6ST_KLF5	0
																									GOFunction	A_Input	IL6ST_IRF2	0
																									GOFunction	A_Input	IL6ST_MGA	0
																									GOFunction	A_Input	IL6ST_RPS6KA3	0
																									GOFunction	A_Input	IL6ST_TP53	11.1111
																									GOFunction	A_Input	IL6ST_GNAQ	0
																									GOFunction	A_Input	IL6ST_TAF1	0
																									GOFunction	A_Input	IL6ST_GNAS	0
																									GOFunction	A_Input	IL6ST_TNFAIP3	11.1111
																									GOFunction	A_Input	IL6ST_PIK3CA	0
																									GOFunction	A_Input	IL6ST_NSD1	0
																									GOFunction	A_Input	IL6ST_FLNA	0
																									GOFunction	A_Input	IL6ST_GNA13	0
																									GOFunction	A_Input	IL6ST_DIAPH2	0
																									GOFunction	A_Input	IL6ST_CREBBP	0
																									GOFunction	A_Input	IL6ST_PDGFRA	11.1111
																									GOFunction	A_Input	IL6ST_CD70	0
																									GOFunction	A_Input	IL6ST_POLQ	14.2857
																									GOFunction	A_Input	IL6ST_PPP2R1A	0
																									GOFunction	A_Input	IL6ST_SMAD4	11.1111
																									GOFunction	A_Input	IL6ST_FOXQ1	0
																									GOFunction	A_Input	IL6ST_ATM	12.5
																									GOFunction	A_Input	IL6ST_EPHA3	0
																									GOFunction	A_Input	IL6ST_EPHA2	0
																									GOFunction	A_Input	IL6ST_ZFHX3	0
																									GOFunction	A_Input	IL6ST_SPTA1	0
																									GOFunction	A_Input	IL6ST_TBX3	0
																									GOFunction	A_Input	IL6ST_POLE	0
																									GOFunction	A_Input	IL6ST_ATR	0
																									GOFunction	A_Input	IL6ST_CTNND1	0
																									GOFunction	A_Input	IL6ST_NFE2L2	0
																									GOFunction	A_Input	IL6ST_GABRA6	0
																									GOFunction	A_Input	IL6ST_CD79B	50
																									GOFunction	A_Input	IL6ST_FLT3	25
																									GOFunction	A_Input	IL6ST_NCOR1	0
																									GOFunction	A_Input	IL6ST_TSC1	0
																									GOFunction	A_Input	IL6ST_BTG2	0
																									GOFunction	A_Input	IL6ST_MECOM	0
																									GOFunction	A_Input	IL6ST_SMC3	0
																									GOFunction	A_Input	IL6ST_MYH9	0
																									GOFunction	A_Input	IL6ST_RBM10	25
																									GOFunction	A_Input	IL6ST_KDM6A	12.5
																									GOFunction	A_Input	IL6ST_RAF1	11.1111
																									GOFunction	A_Input	IL6ST_GNA11	0
																									GOFunction	A_Input	IL6ST_KIF1A	12.5
																									GOFunction	A_Input	IL6ST_BRAF	16.6667
																									GOFunction	A_Input	IL6ST_ERCC2	0
																									GOFunction	A_Input	IL6ST_MAPK1	11.1111
																									GOFunction	A_Input	IL6ST_FBXW7	14.2857
																									GOFunction	A_Input	IL6ST_TGFBR2	0
																									GOFunction	A_Input	IL6ST_FUBP1	0
																									GOFunction	A_Input	IL6ST_THRAP3	0
																									GOFunction	A_Input	IL6ST_EPAS1	0
																									GOFunction	A_Input	IL6ST_EGFR	11.1111
																									GOFunction	A_Input	IL6ST_TET2	0
																									GOFunction	A_Input	IL6ST_ZFP36L1	0
																									GOFunction	A_Input	IL6ST_ZFP36L2	0
																									GOFunction	A_Input	IL6ST_SCAF4	0
																									GOFunction	A_Input	IL6ST_COL5A1	0
																									GOFunction	A_Input	IL6ST_MTOR	11.1111
																									GOFunction	A_Input	IL6ST_PRKAR1A	0
																									GOFunction	A_Input	IL6ST_BCOR	0
																									GOFunction	A_Input	IL6ST_SF1	16.6667
																									GOFunction	A_Input	IL6ST_ATRX	0
																									GOFunction	A_Input	IL6ST_EP300	0
																									GOFunction	A_Input	IL6ST_IRF6	0
																									GOFunction	A_Input	IL6ST_MAP2K1	0
																									GOFunction	A_Input	IL6ST_KEL	0
																									GOFunction	A_Input	IL6ST_DICER1	0
																									GOFunction	A_Input	IL6ST_TBL1XR1	0
																									GOFunction	A_Input	IL6ST_SOS1	0
																									GOFunction	A_Input	IL6ST_VHL	0
																									GOFunction	A_Input	IL6ST_ESR1	11.1111
																									GOFunction	A_Input	IL6ST_ALB	11.1111
																									GOFunction	A_Input	IL6ST_USP9X	0
																									GOFunction	A_Input	IL6ST_KEAP1	33.3333
																									GOFunction	A_Input	IL6ST_SOX9	0
																									GOFunction	A_Input	IL6ST_CDK4	0
																									GOFunction	A_Input	IL6ST_RAC1	0
																									GOFunction	A_Input	IL6ST_PBRM1	0
																									GOFunction	A_Input	IL6ST_CUL3	0
																									GOFunction	A_Input	IL6ST_TXNIP	0
																									GOFunction	A_Input	IL6ST_FGFR1	11.1111
																									GOFunction	A_Input	IL6ST_CIC	0
																									GOFunction	A_Input	IL6ST_ERBB2	11.1111
																									GOFunction	A_Input	IL6ST_ACVR1	0
																									GOFunction	A_Input	IL6ST_ACVR2A	11.1111
																									GOFunction	A_Input	IL6ST_TMSB4X	0
																									GOFunction	A_Input	IL6ST_EEF1A1	0
																									GOFunction	A_Input	IL6ST_MSH2	0
																									GOFunction	A_Input	IL6ST_MSH3	0
																									GOFunction	A_Input	IL6ST_SF3B1	0
																									GOFunction	A_Input	IL6ST_MSH6	0
																									GOFunction	A_Input	IL6ST_CTNNB1	0
																									GOFunction	A_Input	IL6ST_LATS2	0
																									GOFunction	A_Input	IL6ST_PLCG1	0
																									GOFunction	A_Input	IL6ST_EZH2	0
																									GOFunction	A_Input	IL6ST_NOTCH2	0
																									GOFunction	A_Input	IL6ST_SMARCA1	0
																									GOFunction	A_Input	IL6ST_ZC3H12A	0
																									GOFunction	A_Input	IL6ST_NF2	0
																									GOFunction	A_Input	IL6ST_SMARCA4	0
																									GOFunction	A_Input	IL6ST_ELF3	0
																									GOFunction	A_Input	IL6ST_MAP2K4	0
																									GOFunction	A_Input	IL6ST_AXIN2	0
																									GOFunction	A_Input	IL6ST_DHX9	0
																									GOFunction	A_Input	IL6ST_ALK	20
																									GOFunction	A_Input	IL6ST_CDK12	0
																									GOFunction	A_Input	IL6ST_NRAS	0
																									GOFunction	A_Input	IL6ST_RB1	11.1111
																									GOFunction	A_Input	IL6ST_RPL22	0
																									GOFunction	A_Input	IL6ST_MED12	0
																									GOFunction	A_Input	IL6ST_PGR	11.1111
																									GOFunction	A_Input	IL6ST_IDH2	0
																									GOFunction	A_Input	IL6ST_AJUBA	0
																									GOFunction	A_Input	IL6ST_SIN3A	0
																									GOFunction	A_Input	IL6ST_KMT2C	0
																									GOFunction	A_Input	IL6ST_KMT2B	0
																									GOFunction	A_Input	IL6ST_KMT2A	11.1111
																									GOFunction	A_Input	IL6ST_DNMT3A	11.1111
																									GOFunction	A_Input	IL6ST_CBWD3	0
																									GOFunction	A_Input	IL6ST_ZBTB7B	0
																									GOFunction	A_Input	IL6ST_PIM1	0
																									GOFunction	A_Input	IL6ST_SPOP	0
																									GOFunction	A_Input	IL6ST_CARD11	0
																									GOFunction	A_Input	IL6ST_XPO1	0
																									GOFunction	A_Input	IL6ST_KANSL1	0
																									GOFunction	A_Input	IL6ST_RXRA	11.1111
																									GOFunction	A_Input	IL6ST_POLRMT	0
																									GOFunction	A_Input	IL6ST_AR	0
																									GOFunction	A_Input	IL6ST_STK11	0
																									GOFunction	A_Input	IL6ST_TSC2	0
																									GOFunction	A_Input	IL6ST_DACH1	0
																									GOFunction	A_Input	IL6ST_BCL2L11	0
																									GOFunction	A_Input	IL6ST_NPM1	0
																									GOFunction	A_Input	IL6ST_RASA1	0
																									GOFunction	A_Input	IL6ST_LATS1	0
																									GOFunction	A_Input	IL6ST_CHD4	0
																									GOFunction	A_Input	IL6ST_DAZAP1	0
																									GOFunction	A_Input	IL6ST_ZMYM2	0
																									GOFunction	A_Input	IL6ST_INPPL1	0
																									GOFunction	A_Input	IL6ST_SRSF2	0
																									GOFunction	A_Input	IL6ST_NOTCH1	0
																									GOFunction	A_Input	IL6ST_CASP8	11.1111
																									GOFunction	A_Input	IL6ST_CREB3L3	0
																									GOFunction	A_Input	IL6ST_PTPRD	0
																									GOFunction	A_Input	IL6ST_PTPRC	0
																									GOFunction	A_Input	IL6ST_ARHGAP35	0
																									GOFunction	A_Input	IL6ST_GRIN2D	0
																									GOFunction	A_Input	IL6ST_CHD8	0
																									GOFunction	A_Input	IL6ST_EGR3	0
																									GOFunction	A_Input	IL6ST_BAP1	0
																									GOFunction	A_Input	IL6ST_PTCH1	0
																									GOFunction	A_Input	IL6ST_EEF2	0
																									GOFunction	A_Input	IL6ST_BCL2	11.1111
																									GOFunction	A_Input	HUWE1_MEN1	0
																									GOFunction	A_Input	HUWE1_ATF7IP	0
																									GOFunction	A_Input	HUWE1_AKT1	0
																									GOFunction	A_Input	HUWE1_B2M	0
																									GOFunction	A_Input	HUWE1_ARAF	0
																									GOFunction	A_Input	HUWE1_MLH1	0
																									GOFunction	A_Input	HUWE1_SMAD2	0
																									GOFunction	A_Input	HUWE1_RARA	0
																									GOFunction	A_Input	HUWE1_GPS2	0
																									GOFunction	A_Input	HUWE1_BRD7	0
																									GOFunction	A_Input	HUWE1_HGF	0
																									GOFunction	A_Input	HUWE1_NUP133	0
																									GOFunction	A_Input	HUWE1_CACNA1A	0
																									GOFunction	A_Input	HUWE1_PIK3CB	0
																									GOFunction	A_Input	HUWE1_MAP3K1	0
																									GOFunction	A_Input	HUWE1_EIF1AX	25
																									GOFunction	A_Input	HUWE1_NIPBL	0
																									GOFunction	A_Input	HUWE1_MAP3K4	0
																									GOFunction	A_Input	HUWE1_PIK3CG	0
																									GOFunction	A_Input	HUWE1_CBFB	25
																									GOFunction	A_Input	HUWE1_RNF111	25
																									GOFunction	A_Input	HUWE1_CDH1	0
																									GOFunction	A_Input	HUWE1_JAK2	0
																									GOFunction	A_Input	HUWE1_MYC	25
																									GOFunction	A_Input	HUWE1_KRAS	0
																									GOFunction	A_Input	HUWE1_WT1	25
																									GOFunction	A_Input	HUWE1_CUL1	50
																									GOFunction	A_Input	HUWE1_PIK3R2	0
																									GOFunction	A_Input	HUWE1_BRCA1	75
																									GOFunction	A_Input	HUWE1_ZMYM3	25
																									GOFunction	A_Input	HUWE1_CDKN2A	50
																									GOFunction	A_Input	HUWE1_DDX3X	50
																									GOFunction	A_Input	HUWE1_PIK3R1	0
																									GOFunction	A_Input	HUWE1_ERBB4	0
																									GOFunction	A_Input	HUWE1_RFC1	25
																									GOFunction	A_Input	HUWE1_IDH1	0
																									GOFunction	A_Input	HUWE1_U2AF1	33.3333
																									GOFunction	A_Input	HUWE1_NUP93	0
																									GOFunction	A_Input	HUWE1_MUC6	0
																									GOFunction	A_Input	HUWE1_FGFR3	0
																									GOFunction	A_Input	HUWE1_RET	0
																									GOFunction	A_Input	HUWE1_PMS1	25
																									GOFunction	A_Input	HUWE1_PMS2	25
																									GOFunction	A_Input	HUWE1_SETD2	0
																									GOFunction	A_Input	HUWE1_FGFR2	0
																									GOFunction	A_Input	HUWE1_GATA3	25
																									GOFunction	A_Input	HUWE1_ARID5B	25
																									GOFunction	A_Input	HUWE1_GTF2I	50
																									GOFunction	A_Input	HUWE1_PTMA	0
																									GOFunction	A_Input	HUWE1_CCND1	0
																									GOFunction	A_Input	HUWE1_MAX	25
																									GOFunction	A_Input	HUWE1_ARID1A	25
																									GOFunction	A_Input	HUWE1_TCF7L2	0
																									GOFunction	A_Input	HUWE1_KIT	0
																									GOFunction	A_Input	HUWE1_FOXA1	25
																									GOFunction	A_Input	HUWE1_PTEN	0
																									GOFunction	A_Input	HUWE1_FAT1	0
																									GOFunction	A_Input	HUWE1_FOXA2	25
																									GOFunction	A_Input	HUWE1_CYLD	0
																									GOFunction	A_Input	HUWE1_TLR4	0
																									GOFunction	A_Input	HUWE1_TCF12	0
																									GOFunction	A_Input	HUWE1_APC	0
																									GOFunction	A_Input	HUWE1_ZBTB20	0
																									GOFunction	A_Input	HUWE1_LZTR1	0
																									GOFunction	A_Input	HUWE1_PTPN11	0
																									GOFunction	A_Input	HUWE1_CTCF	0
																									GOFunction	A_Input	HUWE1_KDM5C	25
																									GOFunction	A_Input	HUWE1_IL7R	0
																									GOFunction	A_Input	HUWE1_BRCA2	0
																									GOFunction	A_Input	HUWE1_DMD	0
																									GOFunction	A_Input	HUWE1_ACVR1B	0
																									GOFunction	A_Input	HUWE1_SPTAN1	0
																									GOFunction	A_Input	HUWE1_HRAS	0
																									GOFunction	A_Input	HUWE1_MACF1	25
																									GOFunction	A_Input	HUWE1_PDS5B	100
																									GOFunction	A_Input	HUWE1_ABL1	25
																									GOFunction	A_Input	HUWE1_TRAF3	25
																									GOFunction	A_Input	HUWE1_SETBP1	100
																									GOFunction	A_Input	HUWE1_AXIN1	0
																									GOFunction	A_Input	HUWE1_SMARCB1	25
																									GOFunction	A_Input	HUWE1_CYSLTR2	0
																									GOFunction	A_Input	HUWE1_PLXNB2	0
																									GOFunction	A_Input	HUWE1_MYCN	25
																									GOFunction	A_Input	HUWE1_CHD3	50
																									GOFunction	A_Input	HUWE1_PPM1D	0
																									GOFunction	A_Input	HUWE1_APOB	0
																									GOFunction	A_Input	HUWE1_CSDE1	100
																									GOFunction	A_Input	HUWE1_PSIP1	25
																									GOFunction	A_Input	HUWE1_MET	0
																									GOFunction	A_Input	HUWE1_ASXL1	25
																									GOFunction	A_Input	HUWE1_AMER1	0
																									GOFunction	A_Input	HUWE1_KMT2D	25
																									GOFunction	A_Input	HUWE1_RPL5	25
																									GOFunction	A_Input	HUWE1_SOX17	0
																									GOFunction	A_Input	HUWE1_RUNX1	25
																									GOFunction	A_Input	HUWE1_PPP6C	0
																									GOFunction	A_Input	HUWE1_JAK3	0
																									GOFunction	A_Input	HUWE1_NF1	0
																									GOFunction	A_Input	HUWE1_JAK1	0
																									GOFunction	A_Input	HUWE1_MYD88	0
																									GOFunction	A_Input	HUWE1_CHEK2	0
																									GOFunction	A_Input	HUWE1_ZNF750	0
																									GOFunction	A_Input	HUWE1_SMC1A	25
																									GOFunction	A_Input	HUWE1_PLCB4	0
																									GOFunction	A_Input	HUWE1_STAG2	0
																									GOFunction	A_Input	HUWE1_ARID2	50
																									GOFunction	A_Input	HUWE1_RNF43	50
																									GOFunction	A_Input	HUWE1_PTPDC1	0
																									GOFunction	A_Input	HUWE1_PAX5	0
																									GOFunction	A_Input	HUWE1_CDKN1A	0
																									GOFunction	A_Input	HUWE1_RAD21	0
																									GOFunction	A_Input	HUWE1_RHOB	0
																									GOFunction	A_Input	HUWE1_RHOA	0
																									GOFunction	A_Input	HUWE1_KLF5	0
																									GOFunction	A_Input	HUWE1_IRF2	25
																									GOFunction	A_Input	HUWE1_MGA	0
																									GOFunction	A_Input	HUWE1_RPS6KA3	0
																									GOFunction	A_Input	HUWE1_TP53	25
																									GOFunction	A_Input	HUWE1_GNAQ	0
																									GOFunction	A_Input	HUWE1_TAF1	0
																									GOFunction	A_Input	HUWE1_GNAS	0
																									GOFunction	A_Input	HUWE1_TNFAIP3	50
																									GOFunction	A_Input	HUWE1_PIK3CA	0
																									GOFunction	A_Input	HUWE1_NSD1	0
																									GOFunction	A_Input	HUWE1_FLNA	25
																									GOFunction	A_Input	HUWE1_GNA13	0
																									GOFunction	A_Input	HUWE1_DIAPH2	0
																									GOFunction	A_Input	HUWE1_CREBBP	0
																									GOFunction	A_Input	HUWE1_PDGFRA	0
																									GOFunction	A_Input	HUWE1_CD70	0
																									GOFunction	A_Input	HUWE1_POLQ	0
																									GOFunction	A_Input	HUWE1_PPP2R1A	0
																									GOFunction	A_Input	HUWE1_SMAD4	0
																									GOFunction	A_Input	HUWE1_FOXQ1	0
																									GOFunction	A_Input	HUWE1_ATM	25
																									GOFunction	A_Input	HUWE1_EPHA3	0
																									GOFunction	A_Input	HUWE1_EPHA2	0
																									GOFunction	A_Input	HUWE1_ZFHX3	0
																									GOFunction	A_Input	HUWE1_SPTA1	0
																									GOFunction	A_Input	HUWE1_TBX3	0
																									GOFunction	A_Input	HUWE1_POLE	25
																									GOFunction	A_Input	HUWE1_ATR	25
																									GOFunction	A_Input	HUWE1_CTNND1	0
																									GOFunction	A_Input	HUWE1_NFE2L2	25
																									GOFunction	A_Input	HUWE1_GABRA6	0
																									GOFunction	A_Input	HUWE1_CD79B	0
																									GOFunction	A_Input	HUWE1_FLT3	0
																									GOFunction	A_Input	HUWE1_NCOR1	0
																									GOFunction	A_Input	HUWE1_TSC1	0
																									GOFunction	A_Input	HUWE1_BTG2	0
																									GOFunction	A_Input	HUWE1_MECOM	25
																									GOFunction	A_Input	HUWE1_SMC3	0
																									GOFunction	A_Input	HUWE1_MYH9	25
																									GOFunction	A_Input	HUWE1_RBM10	25
																									GOFunction	A_Input	HUWE1_KDM6A	0
																									GOFunction	A_Input	HUWE1_RAF1	0
																									GOFunction	A_Input	HUWE1_GNA11	0
																									GOFunction	A_Input	HUWE1_KIF1A	0
																									GOFunction	A_Input	HUWE1_BRAF	0
																									GOFunction	A_Input	HUWE1_ERCC2	0
																									GOFunction	A_Input	HUWE1_MAPK1	0
																									GOFunction	A_Input	HUWE1_FBXW7	0
																									GOFunction	A_Input	HUWE1_TGFBR2	0
																									GOFunction	A_Input	HUWE1_FUBP1	25
																									GOFunction	A_Input	HUWE1_THRAP3	50
																									GOFunction	A_Input	HUWE1_EPAS1	25
																									GOFunction	A_Input	HUWE1_EGFR	0
																									GOFunction	A_Input	HUWE1_TET2	25
																									GOFunction	A_Input	HUWE1_ZFP36L1	50
																									GOFunction	A_Input	HUWE1_ZFP36L2	50
																									GOFunction	A_Input	HUWE1_SCAF4	33.3333
																									GOFunction	A_Input	HUWE1_COL5A1	0
																									GOFunction	A_Input	HUWE1_MTOR	0
																									GOFunction	A_Input	HUWE1_PRKAR1A	0
																									GOFunction	A_Input	HUWE1_BCOR	0
																									GOFunction	A_Input	HUWE1_SF1	25
																									GOFunction	A_Input	HUWE1_ATRX	25
																									GOFunction	A_Input	HUWE1_EP300	25
																									GOFunction	A_Input	HUWE1_IRF6	25
																									GOFunction	A_Input	HUWE1_MAP2K1	0
																									GOFunction	A_Input	HUWE1_KEL	0
																									GOFunction	A_Input	HUWE1_DICER1	50
																									GOFunction	A_Input	HUWE1_TBL1XR1	0
																									GOFunction	A_Input	HUWE1_SOS1	25
																									GOFunction	A_Input	HUWE1_VHL	25
																									GOFunction	A_Input	HUWE1_ESR1	0
																									GOFunction	A_Input	HUWE1_ALB	25
																									GOFunction	A_Input	HUWE1_USP9X	0
																									GOFunction	A_Input	HUWE1_KEAP1	0
																									GOFunction	A_Input	HUWE1_SOX9	0
																									GOFunction	A_Input	HUWE1_CDK4	0
																									GOFunction	A_Input	HUWE1_RAC1	0
																									GOFunction	A_Input	HUWE1_PBRM1	50
																									GOFunction	A_Input	HUWE1_CUL3	25
																									GOFunction	A_Input	HUWE1_TXNIP	0
																									GOFunction	A_Input	HUWE1_FGFR1	0
																									GOFunction	A_Input	HUWE1_CIC	25
																									GOFunction	A_Input	HUWE1_ERBB2	0
																									GOFunction	A_Input	HUWE1_ACVR1	0
																									GOFunction	A_Input	HUWE1_ACVR2A	0
																									GOFunction	A_Input	HUWE1_TMSB4X	33.3333
																									GOFunction	A_Input	HUWE1_EEF1A1	25
																									GOFunction	A_Input	HUWE1_MSH2	25
																									GOFunction	A_Input	HUWE1_MSH3	0
																									GOFunction	A_Input	HUWE1_SF3B1	33.3333
																									GOFunction	A_Input	HUWE1_MSH6	0
																									GOFunction	A_Input	HUWE1_CTNNB1	0
																									GOFunction	A_Input	HUWE1_LATS2	0
																									GOFunction	A_Input	HUWE1_PLCG1	0
																									GOFunction	A_Input	HUWE1_EZH2	25
																									GOFunction	A_Input	HUWE1_NOTCH2	0
																									GOFunction	A_Input	HUWE1_SMARCA1	25
																									GOFunction	A_Input	HUWE1_ZC3H12A	50
																									GOFunction	A_Input	HUWE1_NF2	0
																									GOFunction	A_Input	HUWE1_SMARCA4	50
																									GOFunction	A_Input	HUWE1_ELF3	0
																									GOFunction	A_Input	HUWE1_MAP2K4	0
																									GOFunction	A_Input	HUWE1_AXIN2	0
																									GOFunction	A_Input	HUWE1_DHX9	50
																									GOFunction	A_Input	HUWE1_ALK	0
																									GOFunction	A_Input	HUWE1_CDK12	0
																									GOFunction	A_Input	HUWE1_NRAS	0
																									GOFunction	A_Input	HUWE1_RB1	0
																									GOFunction	A_Input	HUWE1_RPL22	33.3333
																									GOFunction	A_Input	HUWE1_MED12	25
																									GOFunction	A_Input	HUWE1_PGR	25
																									GOFunction	A_Input	HUWE1_IDH2	0
																									GOFunction	A_Input	HUWE1_AJUBA	0
																									GOFunction	A_Input	HUWE1_SIN3A	25
																									GOFunction	A_Input	HUWE1_KMT2C	50
																									GOFunction	A_Input	HUWE1_KMT2B	0
																									GOFunction	A_Input	HUWE1_KMT2A	0
																									GOFunction	A_Input	HUWE1_DNMT3A	25
																									GOFunction	A_Input	HUWE1_CBWD3	0
																									GOFunction	A_Input	HUWE1_ZBTB7B	0
																									GOFunction	A_Input	HUWE1_PIM1	0
																									GOFunction	A_Input	HUWE1_SPOP	0
																									GOFunction	A_Input	HUWE1_CARD11	0
																									GOFunction	A_Input	HUWE1_XPO1	25
																									GOFunction	A_Input	HUWE1_KANSL1	0
																									GOFunction	A_Input	HUWE1_RXRA	0
																									GOFunction	A_Input	HUWE1_POLRMT	25
																									GOFunction	A_Input	HUWE1_AR	0
																									GOFunction	A_Input	HUWE1_STK11	0
																									GOFunction	A_Input	HUWE1_TSC2	0
																									GOFunction	A_Input	HUWE1_DACH1	0
																									GOFunction	A_Input	HUWE1_BCL2L11	0
																									GOFunction	A_Input	HUWE1_NPM1	25
																									GOFunction	A_Input	HUWE1_RASA1	0
																									GOFunction	A_Input	HUWE1_LATS1	0
																									GOFunction	A_Input	HUWE1_CHD4	25
																									GOFunction	A_Input	HUWE1_DAZAP1	25
																									GOFunction	A_Input	HUWE1_ZMYM2	0
																									GOFunction	A_Input	HUWE1_INPPL1	0
																									GOFunction	A_Input	HUWE1_SRSF2	25
																									GOFunction	A_Input	HUWE1_NOTCH1	0
																									GOFunction	A_Input	HUWE1_CASP8	0
																									GOFunction	A_Input	HUWE1_CREB3L3	0
																									GOFunction	A_Input	HUWE1_PTPRD	0
																									GOFunction	A_Input	HUWE1_PTPRC	0
																									GOFunction	A_Input	HUWE1_ARHGAP35	25
																									GOFunction	A_Input	HUWE1_GRIN2D	0
																									GOFunction	A_Input	HUWE1_CHD8	25
																									GOFunction	A_Input	HUWE1_EGR3	0
																									GOFunction	A_Input	HUWE1_BAP1	0
																									GOFunction	A_Input	HUWE1_PTCH1	0
																									GOFunction	A_Input	HUWE1_EEF2	25
																									GOFunction	A_Input	HUWE1_BCL2	0
																									GOFunction	A_Input	MEN1_ATF7IP	0
																									GOFunction	A_Input	MEN1_AKT1	0
																									GOFunction	A_Input	MEN1_B2M	0
																									GOFunction	A_Input	MEN1_ARAF	0
																									GOFunction	A_Input	MEN1_MLH1	20
																									GOFunction	A_Input	MEN1_SMAD2	37.5
																									GOFunction	A_Input	MEN1_RARA	0
																									GOFunction	A_Input	MEN1_GPS2	0
																									GOFunction	A_Input	MEN1_BRD7	14.2857
																									GOFunction	A_Input	MEN1_HGF	0
																									GOFunction	A_Input	MEN1_NUP133	0
																									GOFunction	A_Input	MEN1_CACNA1A	0
																									GOFunction	A_Input	MEN1_PIK3CB	0
																									GOFunction	A_Input	MEN1_MAP3K1	0
																									GOFunction	A_Input	MEN1_EIF1AX	0
																									GOFunction	A_Input	MEN1_NIPBL	28.5714
																									GOFunction	A_Input	MEN1_MAP3K4	0
																									GOFunction	A_Input	MEN1_PIK3CG	0
																									GOFunction	A_Input	MEN1_CBFB	0
																									GOFunction	A_Input	MEN1_RNF111	0
																									GOFunction	A_Input	MEN1_CDH1	0
																									GOFunction	A_Input	MEN1_JAK2	0
																									GOFunction	A_Input	MEN1_MYC	0
																									GOFunction	A_Input	MEN1_KRAS	0
																									GOFunction	A_Input	MEN1_WT1	12.5
																									GOFunction	A_Input	MEN1_CUL1	0
																									GOFunction	A_Input	MEN1_PIK3R2	0
																									GOFunction	A_Input	MEN1_BRCA1	12.5
																									GOFunction	A_Input	MEN1_ZMYM3	0
																									GOFunction	A_Input	MEN1_CDKN2A	0
																									GOFunction	A_Input	MEN1_DDX3X	0
																									GOFunction	A_Input	MEN1_PIK3R1	0
																									GOFunction	A_Input	MEN1_ERBB4	16.6667
																									GOFunction	A_Input	MEN1_RFC1	12.5
																									GOFunction	A_Input	MEN1_IDH1	0
																									GOFunction	A_Input	MEN1_U2AF1	0
																									GOFunction	A_Input	MEN1_NUP93	0
																									GOFunction	A_Input	MEN1_MUC6	0
																									GOFunction	A_Input	MEN1_FGFR3	0
																									GOFunction	A_Input	MEN1_RET	0
																									GOFunction	A_Input	MEN1_PMS1	0
																									GOFunction	A_Input	MEN1_PMS2	0
																									GOFunction	A_Input	MEN1_SETD2	0
																									GOFunction	A_Input	MEN1_FGFR2	0
																									GOFunction	A_Input	MEN1_GATA3	12.5
																									GOFunction	A_Input	MEN1_ARID5B	16.6667
																									GOFunction	A_Input	MEN1_GTF2I	0
																									GOFunction	A_Input	MEN1_PTMA	0
																									GOFunction	A_Input	MEN1_CCND1	0
																									GOFunction	A_Input	MEN1_MAX	0
																									GOFunction	A_Input	MEN1_ARID1A	0
																									GOFunction	A_Input	MEN1_TCF7L2	25
																									GOFunction	A_Input	MEN1_KIT	0
																									GOFunction	A_Input	MEN1_FOXA1	25
																									GOFunction	A_Input	MEN1_PTEN	0
																									GOFunction	A_Input	MEN1_FAT1	0
																									GOFunction	A_Input	MEN1_FOXA2	12.5
																									GOFunction	A_Input	MEN1_CYLD	0
																									GOFunction	A_Input	MEN1_TLR4	0
																									GOFunction	A_Input	MEN1_TCF12	0
																									GOFunction	A_Input	MEN1_APC	0
																									GOFunction	A_Input	MEN1_ZBTB20	20
																									GOFunction	A_Input	MEN1_LZTR1	0
																									GOFunction	A_Input	MEN1_PTPN11	0
																									GOFunction	A_Input	MEN1_CTCF	12.5
																									GOFunction	A_Input	MEN1_KDM5C	0
																									GOFunction	A_Input	MEN1_IL7R	0
																									GOFunction	A_Input	MEN1_BRCA2	0
																									GOFunction	A_Input	MEN1_DMD	0
																									GOFunction	A_Input	MEN1_ACVR1B	0
																									GOFunction	A_Input	MEN1_SPTAN1	0
																									GOFunction	A_Input	MEN1_HRAS	0
																									GOFunction	A_Input	MEN1_MACF1	0
																									GOFunction	A_Input	MEN1_PDS5B	0
																									GOFunction	A_Input	MEN1_ABL1	12.5
																									GOFunction	A_Input	MEN1_TRAF3	0
																									GOFunction	A_Input	MEN1_SETBP1	0
																									GOFunction	A_Input	MEN1_AXIN1	0
																									GOFunction	A_Input	MEN1_SMARCB1	0
																									GOFunction	A_Input	MEN1_CYSLTR2	0
																									GOFunction	A_Input	MEN1_PLXNB2	0
																									GOFunction	A_Input	MEN1_MYCN	0
																									GOFunction	A_Input	MEN1_CHD3	0
																									GOFunction	A_Input	MEN1_PPM1D	0
																									GOFunction	A_Input	MEN1_APOB	0
																									GOFunction	A_Input	MEN1_CSDE1	0
																									GOFunction	A_Input	MEN1_PSIP1	20
																									GOFunction	A_Input	MEN1_MET	0
																									GOFunction	A_Input	MEN1_ASXL1	16.6667
																									GOFunction	A_Input	MEN1_AMER1	0
																									GOFunction	A_Input	MEN1_KMT2D	16.6667
																									GOFunction	A_Input	MEN1_RPL5	0
																									GOFunction	A_Input	MEN1_SOX17	14.2857
																									GOFunction	A_Input	MEN1_RUNX1	12.5
																									GOFunction	A_Input	MEN1_PPP6C	0
																									GOFunction	A_Input	MEN1_JAK3	0
																									GOFunction	A_Input	MEN1_NF1	0
																									GOFunction	A_Input	MEN1_JAK1	0
																									GOFunction	A_Input	MEN1_MYD88	0
																									GOFunction	A_Input	MEN1_CHEK2	0
																									GOFunction	A_Input	MEN1_ZNF750	0
																									GOFunction	A_Input	MEN1_SMC1A	20
																									GOFunction	A_Input	MEN1_PLCB4	0
																									GOFunction	A_Input	MEN1_STAG2	100
																									GOFunction	A_Input	MEN1_ARID2	0
																									GOFunction	A_Input	MEN1_RNF43	0
																									GOFunction	A_Input	MEN1_PTPDC1	0
																									GOFunction	A_Input	MEN1_PAX5	0
																									GOFunction	A_Input	MEN1_CDKN1A	0
																									GOFunction	A_Input	MEN1_RAD21	100
																									GOFunction	A_Input	MEN1_RHOB	0
																									GOFunction	A_Input	MEN1_RHOA	0
																									GOFunction	A_Input	MEN1_KLF5	14.2857
																									GOFunction	A_Input	MEN1_IRF2	0
																									GOFunction	A_Input	MEN1_MGA	0
																									GOFunction	A_Input	MEN1_RPS6KA3	0
																									GOFunction	A_Input	MEN1_TP53	37.5
																									GOFunction	A_Input	MEN1_GNAQ	0
																									GOFunction	A_Input	MEN1_TAF1	0
																									GOFunction	A_Input	MEN1_GNAS	0
																									GOFunction	A_Input	MEN1_TNFAIP3	0
																									GOFunction	A_Input	MEN1_PIK3CA	0
																									GOFunction	A_Input	MEN1_NSD1	12.5
																									GOFunction	A_Input	MEN1_FLNA	0
																									GOFunction	A_Input	MEN1_GNA13	0
																									GOFunction	A_Input	MEN1_DIAPH2	0
																									GOFunction	A_Input	MEN1_CREBBP	12.5
																									GOFunction	A_Input	MEN1_PDGFRA	0
																									GOFunction	A_Input	MEN1_CD70	0
																									GOFunction	A_Input	MEN1_POLQ	14.2857
																									GOFunction	A_Input	MEN1_PPP2R1A	0
																									GOFunction	A_Input	MEN1_SMAD4	37.5
																									GOFunction	A_Input	MEN1_FOXQ1	0
																									GOFunction	A_Input	MEN1_ATM	12.5
																									GOFunction	A_Input	MEN1_EPHA3	0
																									GOFunction	A_Input	MEN1_EPHA2	0
																									GOFunction	A_Input	MEN1_ZFHX3	12.5
																									GOFunction	A_Input	MEN1_SPTA1	0
																									GOFunction	A_Input	MEN1_TBX3	0
																									GOFunction	A_Input	MEN1_POLE	12.5
																									GOFunction	A_Input	MEN1_ATR	0
																									GOFunction	A_Input	MEN1_CTNND1	0
																									GOFunction	A_Input	MEN1_NFE2L2	12.5
																									GOFunction	A_Input	MEN1_GABRA6	0
																									GOFunction	A_Input	MEN1_CD79B	0
																									GOFunction	A_Input	MEN1_FLT3	0
																									GOFunction	A_Input	MEN1_NCOR1	25
																									GOFunction	A_Input	MEN1_TSC1	14.2857
																									GOFunction	A_Input	MEN1_BTG2	0
																									GOFunction	A_Input	MEN1_MECOM	0
																									GOFunction	A_Input	MEN1_SMC3	14.2857
																									GOFunction	A_Input	MEN1_MYH9	0
																									GOFunction	A_Input	MEN1_RBM10	0
																									GOFunction	A_Input	MEN1_KDM6A	12.5
																									GOFunction	A_Input	MEN1_RAF1	0
																									GOFunction	A_Input	MEN1_GNA11	0
																									GOFunction	A_Input	MEN1_KIF1A	0
																									GOFunction	A_Input	MEN1_BRAF	0
																									GOFunction	A_Input	MEN1_ERCC2	25
																									GOFunction	A_Input	MEN1_MAPK1	12.5
																									GOFunction	A_Input	MEN1_FBXW7	14.2857
																									GOFunction	A_Input	MEN1_TGFBR2	0
																									GOFunction	A_Input	MEN1_FUBP1	0
																									GOFunction	A_Input	MEN1_THRAP3	0
																									GOFunction	A_Input	MEN1_EPAS1	0
																									GOFunction	A_Input	MEN1_EGFR	25
																									GOFunction	A_Input	MEN1_TET2	0
																									GOFunction	A_Input	MEN1_ZFP36L1	0
																									GOFunction	A_Input	MEN1_ZFP36L2	0
																									GOFunction	A_Input	MEN1_SCAF4	0
																									GOFunction	A_Input	MEN1_COL5A1	0
																									GOFunction	A_Input	MEN1_MTOR	0
																									GOFunction	A_Input	MEN1_PRKAR1A	0
																									GOFunction	A_Input	MEN1_BCOR	16.6667
																									GOFunction	A_Input	MEN1_SF1	0
																									GOFunction	A_Input	MEN1_ATRX	12.5
																									GOFunction	A_Input	MEN1_EP300	12.5
																									GOFunction	A_Input	MEN1_IRF6	0
																									GOFunction	A_Input	MEN1_MAP2K1	12.5
																									GOFunction	A_Input	MEN1_KEL	0
																									GOFunction	A_Input	MEN1_DICER1	0
																									GOFunction	A_Input	MEN1_TBL1XR1	40
																									GOFunction	A_Input	MEN1_SOS1	0
																									GOFunction	A_Input	MEN1_VHL	0
																									GOFunction	A_Input	MEN1_ESR1	12.5
																									GOFunction	A_Input	MEN1_ALB	0
																									GOFunction	A_Input	MEN1_USP9X	0
																									GOFunction	A_Input	MEN1_KEAP1	0
																									GOFunction	A_Input	MEN1_SOX9	12.5
																									GOFunction	A_Input	MEN1_CDK4	0
																									GOFunction	A_Input	MEN1_RAC1	0
																									GOFunction	A_Input	MEN1_PBRM1	50
																									GOFunction	A_Input	MEN1_CUL3	0
																									GOFunction	A_Input	MEN1_TXNIP	0
																									GOFunction	A_Input	MEN1_FGFR1	0
																									GOFunction	A_Input	MEN1_CIC	25
																									GOFunction	A_Input	MEN1_ERBB2	0
																									GOFunction	A_Input	MEN1_ACVR1	0
																									GOFunction	A_Input	MEN1_ACVR2A	0
																									GOFunction	A_Input	MEN1_TMSB4X	0
																									GOFunction	A_Input	MEN1_EEF1A1	0
																									GOFunction	A_Input	MEN1_MSH2	12.5
																									GOFunction	A_Input	MEN1_MSH3	0
																									GOFunction	A_Input	MEN1_SF3B1	0
																									GOFunction	A_Input	MEN1_MSH6	12.5
																									GOFunction	A_Input	MEN1_CTNNB1	12.5
																									GOFunction	A_Input	MEN1_LATS2	0
																									GOFunction	A_Input	MEN1_PLCG1	0
																									GOFunction	A_Input	MEN1_EZH2	12.5
																									GOFunction	A_Input	MEN1_NOTCH2	0
																									GOFunction	A_Input	MEN1_SMARCA1	0
																									GOFunction	A_Input	MEN1_ZC3H12A	12.5
																									GOFunction	A_Input	MEN1_NF2	0
																									GOFunction	A_Input	MEN1_SMARCA4	12.5
																									GOFunction	A_Input	MEN1_ELF3	0
																									GOFunction	A_Input	MEN1_MAP2K4	0
																									GOFunction	A_Input	MEN1_AXIN2	0
																									GOFunction	A_Input	MEN1_DHX9	12.5
																									GOFunction	A_Input	MEN1_ALK	0
																									GOFunction	A_Input	MEN1_CDK12	0
																									GOFunction	A_Input	MEN1_NRAS	0
																									GOFunction	A_Input	MEN1_RB1	0
																									GOFunction	A_Input	MEN1_RPL22	0
																									GOFunction	A_Input	MEN1_MED12	12.5
																									GOFunction	A_Input	MEN1_PGR	0
																									GOFunction	A_Input	MEN1_IDH2	0
																									GOFunction	A_Input	MEN1_AJUBA	20
																									GOFunction	A_Input	MEN1_SIN3A	25
																									GOFunction	A_Input	MEN1_KMT2C	0
																									GOFunction	A_Input	MEN1_KMT2B	0
																									GOFunction	A_Input	MEN1_KMT2A	12.5
																									GOFunction	A_Input	MEN1_DNMT3A	12.5
																									GOFunction	A_Input	MEN1_CBWD3	0
																									GOFunction	A_Input	MEN1_ZBTB7B	0
																									GOFunction	A_Input	MEN1_PIM1	0
																									GOFunction	A_Input	MEN1_SPOP	0
																									GOFunction	A_Input	MEN1_CARD11	0
																									GOFunction	A_Input	MEN1_XPO1	0
																									GOFunction	A_Input	MEN1_KANSL1	0
																									GOFunction	A_Input	MEN1_RXRA	25
																									GOFunction	A_Input	MEN1_POLRMT	0
																									GOFunction	A_Input	MEN1_AR	25
																									GOFunction	A_Input	MEN1_STK11	0
																									GOFunction	A_Input	MEN1_TSC2	0
																									GOFunction	A_Input	MEN1_DACH1	0
																									GOFunction	A_Input	MEN1_BCL2L11	0
																									GOFunction	A_Input	MEN1_NPM1	12.5
																									GOFunction	A_Input	MEN1_RASA1	0
																									GOFunction	A_Input	MEN1_LATS1	0
																									GOFunction	A_Input	MEN1_CHD4	0
																									GOFunction	A_Input	MEN1_DAZAP1	0
																									GOFunction	A_Input	MEN1_ZMYM2	0
																									GOFunction	A_Input	MEN1_INPPL1	0
																									GOFunction	A_Input	MEN1_SRSF2	0
																									GOFunction	A_Input	MEN1_NOTCH1	0
																									GOFunction	A_Input	MEN1_CASP8	0
																									GOFunction	A_Input	MEN1_CREB3L3	12.5
																									GOFunction	A_Input	MEN1_PTPRD	0
																									GOFunction	A_Input	MEN1_PTPRC	0
																									GOFunction	A_Input	MEN1_ARHGAP35	0
																									GOFunction	A_Input	MEN1_GRIN2D	0
																									GOFunction	A_Input	MEN1_CHD8	12.5
																									GOFunction	A_Input	MEN1_EGR3	16.6667
																									GOFunction	A_Input	MEN1_BAP1	25
																									GOFunction	A_Input	MEN1_PTCH1	0
																									GOFunction	A_Input	MEN1_EEF2	0
																									GOFunction	A_Input	MEN1_BCL2	0
																									GOFunction	A_Input	ATF7IP_AKT1	0
																									GOFunction	A_Input	ATF7IP_B2M	0
																									GOFunction	A_Input	ATF7IP_ARAF	0
																									GOFunction	A_Input	ATF7IP_MLH1	50
																									GOFunction	A_Input	ATF7IP_SMAD2	0
																									GOFunction	A_Input	ATF7IP_RARA	50
																									GOFunction	A_Input	ATF7IP_GPS2	50
																									GOFunction	A_Input	ATF7IP_BRD7	50
																									GOFunction	A_Input	ATF7IP_HGF	0
																									GOFunction	A_Input	ATF7IP_NUP133	0
																									GOFunction	A_Input	ATF7IP_CACNA1A	0
																									GOFunction	A_Input	ATF7IP_PIK3CB	0
																									GOFunction	A_Input	ATF7IP_MAP3K1	0
																									GOFunction	A_Input	ATF7IP_EIF1AX	0
																									GOFunction	A_Input	ATF7IP_NIPBL	0
																									GOFunction	A_Input	ATF7IP_MAP3K4	0
																									GOFunction	A_Input	ATF7IP_PIK3CG	0
																									GOFunction	A_Input	ATF7IP_CBFB	0
																									GOFunction	A_Input	ATF7IP_RNF111	0
																									GOFunction	A_Input	ATF7IP_CDH1	0
																									GOFunction	A_Input	ATF7IP_JAK2	0
																									GOFunction	A_Input	ATF7IP_MYC	0
																									GOFunction	A_Input	ATF7IP_KRAS	0
																									GOFunction	A_Input	ATF7IP_WT1	0
																									GOFunction	A_Input	ATF7IP_CUL1	0
																									GOFunction	A_Input	ATF7IP_PIK3R2	0
																									GOFunction	A_Input	ATF7IP_BRCA1	0
																									GOFunction	A_Input	ATF7IP_ZMYM3	0
																									GOFunction	A_Input	ATF7IP_CDKN2A	0
																									GOFunction	A_Input	ATF7IP_DDX3X	50
																									GOFunction	A_Input	ATF7IP_PIK3R1	0
																									GOFunction	A_Input	ATF7IP_ERBB4	0
																									GOFunction	A_Input	ATF7IP_RFC1	0
																									GOFunction	A_Input	ATF7IP_IDH1	0
																									GOFunction	A_Input	ATF7IP_U2AF1	0
																									GOFunction	A_Input	ATF7IP_NUP93	0
																									GOFunction	A_Input	ATF7IP_MUC6	0
																									GOFunction	A_Input	ATF7IP_FGFR3	0
																									GOFunction	A_Input	ATF7IP_RET	0
																									GOFunction	A_Input	ATF7IP_PMS1	50
																									GOFunction	A_Input	ATF7IP_PMS2	50
																									GOFunction	A_Input	ATF7IP_SETD2	0
																									GOFunction	A_Input	ATF7IP_FGFR2	0
																									GOFunction	A_Input	ATF7IP_GATA3	0
																									GOFunction	A_Input	ATF7IP_ARID5B	0
																									GOFunction	A_Input	ATF7IP_GTF2I	0
																									GOFunction	A_Input	ATF7IP_PTMA	0
																									GOFunction	A_Input	ATF7IP_CCND1	50
																									GOFunction	A_Input	ATF7IP_MAX	0
																									GOFunction	A_Input	ATF7IP_ARID1A	0
																									GOFunction	A_Input	ATF7IP_TCF7L2	0
																									GOFunction	A_Input	ATF7IP_KIT	0
																									GOFunction	A_Input	ATF7IP_FOXA1	0
																									GOFunction	A_Input	ATF7IP_PTEN	0
																									GOFunction	A_Input	ATF7IP_FAT1	0
																									GOFunction	A_Input	ATF7IP_FOXA2	0
																									GOFunction	A_Input	ATF7IP_CYLD	0
																									GOFunction	A_Input	ATF7IP_TLR4	0
																									GOFunction	A_Input	ATF7IP_TCF12	0
																									GOFunction	A_Input	ATF7IP_APC	0
																									GOFunction	A_Input	ATF7IP_ZBTB20	0
																									GOFunction	A_Input	ATF7IP_LZTR1	0
																									GOFunction	A_Input	ATF7IP_PTPN11	0
																									GOFunction	A_Input	ATF7IP_CTCF	50
																									GOFunction	A_Input	ATF7IP_KDM5C	0
																									GOFunction	A_Input	ATF7IP_IL7R	0
																									GOFunction	A_Input	ATF7IP_BRCA2	0
																									GOFunction	A_Input	ATF7IP_DMD	0
																									GOFunction	A_Input	ATF7IP_ACVR1B	0
																									GOFunction	A_Input	ATF7IP_SPTAN1	0
																									GOFunction	A_Input	ATF7IP_HRAS	0
																									GOFunction	A_Input	ATF7IP_MACF1	50
																									GOFunction	A_Input	ATF7IP_PDS5B	0
																									GOFunction	A_Input	ATF7IP_ABL1	0
																									GOFunction	A_Input	ATF7IP_TRAF3	0
																									GOFunction	A_Input	ATF7IP_SETBP1	0
																									GOFunction	A_Input	ATF7IP_AXIN1	0
																									GOFunction	A_Input	ATF7IP_SMARCB1	0
																									GOFunction	A_Input	ATF7IP_CYSLTR2	0
																									GOFunction	A_Input	ATF7IP_PLXNB2	0
																									GOFunction	A_Input	ATF7IP_MYCN	0
																									GOFunction	A_Input	ATF7IP_CHD3	50
																									GOFunction	A_Input	ATF7IP_PPM1D	0
																									GOFunction	A_Input	ATF7IP_APOB	0
																									GOFunction	A_Input	ATF7IP_CSDE1	0
																									GOFunction	A_Input	ATF7IP_PSIP1	0
																									GOFunction	A_Input	ATF7IP_MET	0
																									GOFunction	A_Input	ATF7IP_ASXL1	0
																									GOFunction	A_Input	ATF7IP_AMER1	0
																									GOFunction	A_Input	ATF7IP_KMT2D	0
																									GOFunction	A_Input	ATF7IP_RPL5	0
																									GOFunction	A_Input	ATF7IP_SOX17	0
																									GOFunction	A_Input	ATF7IP_RUNX1	0
																									GOFunction	A_Input	ATF7IP_PPP6C	0
																									GOFunction	A_Input	ATF7IP_JAK3	0
																									GOFunction	A_Input	ATF7IP_NF1	0
																									GOFunction	A_Input	ATF7IP_JAK1	0
																									GOFunction	A_Input	ATF7IP_MYD88	0
																									GOFunction	A_Input	ATF7IP_CHEK2	0
																									GOFunction	A_Input	ATF7IP_ZNF750	0
																									GOFunction	A_Input	ATF7IP_SMC1A	0
																									GOFunction	A_Input	ATF7IP_PLCB4	0
																									GOFunction	A_Input	ATF7IP_STAG2	0
																									GOFunction	A_Input	ATF7IP_ARID2	0
																									GOFunction	A_Input	ATF7IP_RNF43	0
																									GOFunction	A_Input	ATF7IP_PTPDC1	0
																									GOFunction	A_Input	ATF7IP_PAX5	0
																									GOFunction	A_Input	ATF7IP_CDKN1A	0
																									GOFunction	A_Input	ATF7IP_RAD21	0
																									GOFunction	A_Input	ATF7IP_RHOB	0
																									GOFunction	A_Input	ATF7IP_RHOA	0
																									GOFunction	A_Input	ATF7IP_KLF5	0
																									GOFunction	A_Input	ATF7IP_IRF2	0
																									GOFunction	A_Input	ATF7IP_MGA	0
																									GOFunction	A_Input	ATF7IP_RPS6KA3	0
																									GOFunction	A_Input	ATF7IP_TP53	0
																									GOFunction	A_Input	ATF7IP_GNAQ	0
																									GOFunction	A_Input	ATF7IP_TAF1	0
																									GOFunction	A_Input	ATF7IP_GNAS	0
																									GOFunction	A_Input	ATF7IP_TNFAIP3	0
																									GOFunction	A_Input	ATF7IP_PIK3CA	0
																									GOFunction	A_Input	ATF7IP_NSD1	50
																									GOFunction	A_Input	ATF7IP_FLNA	0
																									GOFunction	A_Input	ATF7IP_GNA13	0
																									GOFunction	A_Input	ATF7IP_DIAPH2	0
																									GOFunction	A_Input	ATF7IP_CREBBP	50
																									GOFunction	A_Input	ATF7IP_PDGFRA	0
																									GOFunction	A_Input	ATF7IP_CD70	0
																									GOFunction	A_Input	ATF7IP_POLQ	0
																									GOFunction	A_Input	ATF7IP_PPP2R1A	0
																									GOFunction	A_Input	ATF7IP_SMAD4	0
																									GOFunction	A_Input	ATF7IP_FOXQ1	0
																									GOFunction	A_Input	ATF7IP_ATM	0
																									GOFunction	A_Input	ATF7IP_EPHA3	0
																									GOFunction	A_Input	ATF7IP_EPHA2	0
																									GOFunction	A_Input	ATF7IP_ZFHX3	0
																									GOFunction	A_Input	ATF7IP_SPTA1	0
																									GOFunction	A_Input	ATF7IP_TBX3	0
																									GOFunction	A_Input	ATF7IP_POLE	0
																									GOFunction	A_Input	ATF7IP_ATR	0
																									GOFunction	A_Input	ATF7IP_CTNND1	0
																									GOFunction	A_Input	ATF7IP_NFE2L2	0
																									GOFunction	A_Input	ATF7IP_GABRA6	0
																									GOFunction	A_Input	ATF7IP_CD79B	0
																									GOFunction	A_Input	ATF7IP_FLT3	0
																									GOFunction	A_Input	ATF7IP_NCOR1	50
																									GOFunction	A_Input	ATF7IP_TSC1	0
																									GOFunction	A_Input	ATF7IP_BTG2	0
																									GOFunction	A_Input	ATF7IP_MECOM	0
																									GOFunction	A_Input	ATF7IP_SMC3	0
																									GOFunction	A_Input	ATF7IP_MYH9	50
																									GOFunction	A_Input	ATF7IP_RBM10	0
																									GOFunction	A_Input	ATF7IP_KDM6A	0
																									GOFunction	A_Input	ATF7IP_RAF1	0
																									GOFunction	A_Input	ATF7IP_GNA11	0
																									GOFunction	A_Input	ATF7IP_KIF1A	50
																									GOFunction	A_Input	ATF7IP_BRAF	0
																									GOFunction	A_Input	ATF7IP_ERCC2	0
																									GOFunction	A_Input	ATF7IP_MAPK1	0
																									GOFunction	A_Input	ATF7IP_FBXW7	0
																									GOFunction	A_Input	ATF7IP_TGFBR2	0
																									GOFunction	A_Input	ATF7IP_FUBP1	0
																									GOFunction	A_Input	ATF7IP_THRAP3	0
																									GOFunction	A_Input	ATF7IP_EPAS1	0
																									GOFunction	A_Input	ATF7IP_EGFR	0
																									GOFunction	A_Input	ATF7IP_TET2	0
																									GOFunction	A_Input	ATF7IP_ZFP36L1	0
																									GOFunction	A_Input	ATF7IP_ZFP36L2	0
																									GOFunction	A_Input	ATF7IP_SCAF4	0
																									GOFunction	A_Input	ATF7IP_COL5A1	0
																									GOFunction	A_Input	ATF7IP_MTOR	0
																									GOFunction	A_Input	ATF7IP_PRKAR1A	0
																									GOFunction	A_Input	ATF7IP_BCOR	50
																									GOFunction	A_Input	ATF7IP_SF1	50
																									GOFunction	A_Input	ATF7IP_ATRX	0
																									GOFunction	A_Input	ATF7IP_EP300	0
																									GOFunction	A_Input	ATF7IP_IRF6	0
																									GOFunction	A_Input	ATF7IP_MAP2K1	0
																									GOFunction	A_Input	ATF7IP_KEL	0
																									GOFunction	A_Input	ATF7IP_DICER1	0
																									GOFunction	A_Input	ATF7IP_TBL1XR1	50
																									GOFunction	A_Input	ATF7IP_SOS1	0
																									GOFunction	A_Input	ATF7IP_VHL	0
																									GOFunction	A_Input	ATF7IP_ESR1	0
																									GOFunction	A_Input	ATF7IP_ALB	0
																									GOFunction	A_Input	ATF7IP_USP9X	0
																									GOFunction	A_Input	ATF7IP_KEAP1	0
																									GOFunction	A_Input	ATF7IP_SOX9	0
																									GOFunction	A_Input	ATF7IP_CDK4	0
																									GOFunction	A_Input	ATF7IP_RAC1	0
																									GOFunction	A_Input	ATF7IP_PBRM1	0
																									GOFunction	A_Input	ATF7IP_CUL3	0
																									GOFunction	A_Input	ATF7IP_TXNIP	0
																									GOFunction	A_Input	ATF7IP_FGFR1	0
																									GOFunction	A_Input	ATF7IP_CIC	0
																									GOFunction	A_Input	ATF7IP_ERBB2	0
																									GOFunction	A_Input	ATF7IP_ACVR1	0
																									GOFunction	A_Input	ATF7IP_ACVR2A	0
																									GOFunction	A_Input	ATF7IP_TMSB4X	0
																									GOFunction	A_Input	ATF7IP_EEF1A1	0
																									GOFunction	A_Input	ATF7IP_MSH2	0
																									GOFunction	A_Input	ATF7IP_MSH3	0
																									GOFunction	A_Input	ATF7IP_SF3B1	0
																									GOFunction	A_Input	ATF7IP_MSH6	0
																									GOFunction	A_Input	ATF7IP_CTNNB1	0
																									GOFunction	A_Input	ATF7IP_LATS2	0
																									GOFunction	A_Input	ATF7IP_PLCG1	0
																									GOFunction	A_Input	ATF7IP_EZH2	50
																									GOFunction	A_Input	ATF7IP_NOTCH2	0
																									GOFunction	A_Input	ATF7IP_SMARCA1	0
																									GOFunction	A_Input	ATF7IP_ZC3H12A	0
																									GOFunction	A_Input	ATF7IP_NF2	0
																									GOFunction	A_Input	ATF7IP_SMARCA4	50
																									GOFunction	A_Input	ATF7IP_ELF3	0
																									GOFunction	A_Input	ATF7IP_MAP2K4	0
																									GOFunction	A_Input	ATF7IP_AXIN2	0
																									GOFunction	A_Input	ATF7IP_DHX9	50
																									GOFunction	A_Input	ATF7IP_ALK	0
																									GOFunction	A_Input	ATF7IP_CDK12	0
																									GOFunction	A_Input	ATF7IP_NRAS	0
																									GOFunction	A_Input	ATF7IP_RB1	0
																									GOFunction	A_Input	ATF7IP_RPL22	0
																									GOFunction	A_Input	ATF7IP_MED12	0
																									GOFunction	A_Input	ATF7IP_PGR	0
																									GOFunction	A_Input	ATF7IP_IDH2	0
																									GOFunction	A_Input	ATF7IP_AJUBA	50
																									GOFunction	A_Input	ATF7IP_SIN3A	50
																									GOFunction	A_Input	ATF7IP_KMT2C	0
																									GOFunction	A_Input	ATF7IP_KMT2B	0
																									GOFunction	A_Input	ATF7IP_KMT2A	0
																									GOFunction	A_Input	ATF7IP_DNMT3A	50
																									GOFunction	A_Input	ATF7IP_CBWD3	0
																									GOFunction	A_Input	ATF7IP_ZBTB7B	0
																									GOFunction	A_Input	ATF7IP_PIM1	0
																									GOFunction	A_Input	ATF7IP_SPOP	0
																									GOFunction	A_Input	ATF7IP_CARD11	0
																									GOFunction	A_Input	ATF7IP_XPO1	0
																									GOFunction	A_Input	ATF7IP_KANSL1	0
																									GOFunction	A_Input	ATF7IP_RXRA	0
																									GOFunction	A_Input	ATF7IP_POLRMT	0
																									GOFunction	A_Input	ATF7IP_AR	0
																									GOFunction	A_Input	ATF7IP_STK11	0
																									GOFunction	A_Input	ATF7IP_TSC2	0
																									GOFunction	A_Input	ATF7IP_DACH1	0
																									GOFunction	A_Input	ATF7IP_BCL2L11	0
																									GOFunction	A_Input	ATF7IP_NPM1	0
																									GOFunction	A_Input	ATF7IP_RASA1	0
																									GOFunction	A_Input	ATF7IP_LATS1	0
																									GOFunction	A_Input	ATF7IP_CHD4	0
																									GOFunction	A_Input	ATF7IP_DAZAP1	0
																									GOFunction	A_Input	ATF7IP_ZMYM2	0
																									GOFunction	A_Input	ATF7IP_INPPL1	0
																									GOFunction	A_Input	ATF7IP_SRSF2	50
																									GOFunction	A_Input	ATF7IP_NOTCH1	0
																									GOFunction	A_Input	ATF7IP_CASP8	0
																									GOFunction	A_Input	ATF7IP_CREB3L3	0
																									GOFunction	A_Input	ATF7IP_PTPRD	0
																									GOFunction	A_Input	ATF7IP_PTPRC	0
																									GOFunction	A_Input	ATF7IP_ARHGAP35	0
																									GOFunction	A_Input	ATF7IP_GRIN2D	0
																									GOFunction	A_Input	ATF7IP_CHD8	0
																									GOFunction	A_Input	ATF7IP_EGR3	0
																									GOFunction	A_Input	ATF7IP_BAP1	0
																									GOFunction	A_Input	ATF7IP_PTCH1	0
																									GOFunction	A_Input	ATF7IP_EEF2	0
																									GOFunction	A_Input	ATF7IP_BCL2	0
																									GOFunction	A_Input	AKT1_B2M	100
																									GOFunction	A_Input	AKT1_ARAF	75
																									GOFunction	A_Input	AKT1_MLH1	40
																									GOFunction	A_Input	AKT1_SMAD2	0
																									GOFunction	A_Input	AKT1_RARA	5.26316
																									GOFunction	A_Input	AKT1_GPS2	0
																									GOFunction	A_Input	AKT1_BRD7	0
																									GOFunction	A_Input	AKT1_HGF	20
																									GOFunction	A_Input	AKT1_NUP133	0
																									GOFunction	A_Input	AKT1_CACNA1A	0
																									GOFunction	A_Input	AKT1_PIK3CB	20
																									GOFunction	A_Input	AKT1_MAP3K1	50
																									GOFunction	A_Input	AKT1_EIF1AX	0
																									GOFunction	A_Input	AKT1_NIPBL	0
																									GOFunction	A_Input	AKT1_MAP3K4	50
																									GOFunction	A_Input	AKT1_PIK3CG	35.7143
																									GOFunction	A_Input	AKT1_CBFB	0
																									GOFunction	A_Input	AKT1_RNF111	0
																									GOFunction	A_Input	AKT1_CDH1	25
																									GOFunction	A_Input	AKT1_JAK2	15.7895
																									GOFunction	A_Input	AKT1_MYC	0
																									GOFunction	A_Input	AKT1_KRAS	14.2857
																									GOFunction	A_Input	AKT1_WT1	0
																									GOFunction	A_Input	AKT1_CUL1	0
																									GOFunction	A_Input	AKT1_PIK3R2	0
																									GOFunction	A_Input	AKT1_BRCA1	15.3846
																									GOFunction	A_Input	AKT1_ZMYM3	0
																									GOFunction	A_Input	AKT1_CDKN2A	0
																									GOFunction	A_Input	AKT1_DDX3X	5.26316
																									GOFunction	A_Input	AKT1_PIK3R1	0
																									GOFunction	A_Input	AKT1_ERBB4	33.3333
																									GOFunction	A_Input	AKT1_RFC1	12.5
																									GOFunction	A_Input	AKT1_IDH1	28.5714
																									GOFunction	A_Input	AKT1_U2AF1	0
																									GOFunction	A_Input	AKT1_NUP93	0
																									GOFunction	A_Input	AKT1_MUC6	0
																									GOFunction	A_Input	AKT1_FGFR3	33.3333
																									GOFunction	A_Input	AKT1_RET	20
																									GOFunction	A_Input	AKT1_PMS1	40
																									GOFunction	A_Input	AKT1_PMS2	20
																									GOFunction	A_Input	AKT1_SETD2	0
																									GOFunction	A_Input	AKT1_FGFR2	37.5
																									GOFunction	A_Input	AKT1_GATA3	6.25
																									GOFunction	A_Input	AKT1_ARID5B	0
																									GOFunction	A_Input	AKT1_GTF2I	0
																									GOFunction	A_Input	AKT1_PTMA	0
																									GOFunction	A_Input	AKT1_CCND1	22.2222
																									GOFunction	A_Input	AKT1_MAX	9.09091
																									GOFunction	A_Input	AKT1_ARID1A	0
																									GOFunction	A_Input	AKT1_TCF7L2	0
																									GOFunction	A_Input	AKT1_KIT	20
																									GOFunction	A_Input	AKT1_FOXA1	0
																									GOFunction	A_Input	AKT1_PTEN	15.7895
																									GOFunction	A_Input	AKT1_FAT1	0
																									GOFunction	A_Input	AKT1_FOXA2	0
																									GOFunction	A_Input	AKT1_CYLD	0
																									GOFunction	A_Input	AKT1_TLR4	9.09091
																									GOFunction	A_Input	AKT1_TCF12	7.14286
																									GOFunction	A_Input	AKT1_APC	0
																									GOFunction	A_Input	AKT1_ZBTB20	0
																									GOFunction	A_Input	AKT1_LZTR1	0
																									GOFunction	A_Input	AKT1_PTPN11	0
																									GOFunction	A_Input	AKT1_CTCF	0
																									GOFunction	A_Input	AKT1_KDM5C	0
																									GOFunction	A_Input	AKT1_IL7R	0
																									GOFunction	A_Input	AKT1_BRCA2	14.2857
																									GOFunction	A_Input	AKT1_DMD	0
																									GOFunction	A_Input	AKT1_ACVR1B	20
																									GOFunction	A_Input	AKT1_SPTAN1	20
																									GOFunction	A_Input	AKT1_HRAS	0
																									GOFunction	A_Input	AKT1_MACF1	0
																									GOFunction	A_Input	AKT1_PDS5B	0
																									GOFunction	A_Input	AKT1_ABL1	21.0526
																									GOFunction	A_Input	AKT1_TRAF3	0
																									GOFunction	A_Input	AKT1_SETBP1	0
																									GOFunction	A_Input	AKT1_AXIN1	27.2727
																									GOFunction	A_Input	AKT1_SMARCB1	0
																									GOFunction	A_Input	AKT1_CYSLTR2	0
																									GOFunction	A_Input	AKT1_PLXNB2	0
																									GOFunction	A_Input	AKT1_MYCN	0
																									GOFunction	A_Input	AKT1_CHD3	11.1111
																									GOFunction	A_Input	AKT1_PPM1D	20
																									GOFunction	A_Input	AKT1_APOB	0
																									GOFunction	A_Input	AKT1_CSDE1	0
																									GOFunction	A_Input	AKT1_PSIP1	0
																									GOFunction	A_Input	AKT1_MET	28.5714
																									GOFunction	A_Input	AKT1_ASXL1	0
																									GOFunction	A_Input	AKT1_AMER1	0
																									GOFunction	A_Input	AKT1_KMT2D	0
																									GOFunction	A_Input	AKT1_RPL5	0
																									GOFunction	A_Input	AKT1_SOX17	0
																									GOFunction	A_Input	AKT1_RUNX1	15.3846
																									GOFunction	A_Input	AKT1_PPP6C	0
																									GOFunction	A_Input	AKT1_JAK3	25
																									GOFunction	A_Input	AKT1_NF1	0
																									GOFunction	A_Input	AKT1_JAK1	14.2857
																									GOFunction	A_Input	AKT1_MYD88	20
																									GOFunction	A_Input	AKT1_CHEK2	62.5
																									GOFunction	A_Input	AKT1_ZNF750	0
																									GOFunction	A_Input	AKT1_SMC1A	20
																									GOFunction	A_Input	AKT1_PLCB4	0
																									GOFunction	A_Input	AKT1_STAG2	0
																									GOFunction	A_Input	AKT1_ARID2	0
																									GOFunction	A_Input	AKT1_RNF43	0
																									GOFunction	A_Input	AKT1_PTPDC1	0
																									GOFunction	A_Input	AKT1_PAX5	0
																									GOFunction	A_Input	AKT1_CDKN1A	0
																									GOFunction	A_Input	AKT1_RAD21	0
																									GOFunction	A_Input	AKT1_RHOB	0
																									GOFunction	A_Input	AKT1_RHOA	0
																									GOFunction	A_Input	AKT1_KLF5	0
																									GOFunction	A_Input	AKT1_IRF2	0
																									GOFunction	A_Input	AKT1_MGA	0
																									GOFunction	A_Input	AKT1_RPS6KA3	42.8571
																									GOFunction	A_Input	AKT1_TP53	21.0526
[truncated: 13,063 more rows]

## Sheet: SupplFig1
SupplFig1A: 2way Mut:CNAs						SupplFig1A: 2way PTV:CNAs						SupplFig1A: 2way Func:CNAs						SupplFig1A: 2way DelMis:CNAs						SupplFig1A: 2way Mis:CNAs						SupplFig1A: 2way Mut:LOH				SupplFig1A: 2way Meth:CNAs_Loss or Mut						SupplFig1B: Cancer-type specific 2-way Mut:CNAs						SupplFig1C: 3-way MutA:CNAsA_MutB
Pval	Med_LossMut	Med_GainMut	STE_LossMut	STE_GainMut		Pval	Med_LossPTV	Med_GainPTV	STE_LossPTV	STE_GainPTV		Pval	Med_LossFunc	Med_GainFunc	STE_LossFunc	STE_GainFunc		Pval	Med_LossDelMis	Med_GainDelMis	STE_LossDelMis	STE_GainDelMis		Pval	Med_LossMis	Med_GainMis	STE_LossMis	STE_GainMis		Pval	Med_LOHMut	STE_LOHMut		Pval	Med_MethLoss	STE_MethLoss	Med_MethMut	STE_MethMut		Pval	Med_LossTissue	Med_GainTissue	STE_LossTissue	STE_GainTissue		Pval	Med_Loss_3rdMut	Med_Gain_3rdMut	STE_Loss_3rdMut
1e-100	0	0	0	0		1e-100	0	0	0	0		1e-100	0	0	0	0		1e-100	0	0	0	0		1e-100	0	0	0	0		1e-100	0	0		0.0001	0	0	0	0		1e-100	0	0	0	0		1e-100	0	0	0
1e-99	0	0	0	0		1e-99	0	0	0	0		1e-99	0	0	0	0		1e-99	0	0	0	0		1e-99	0	0	0	0		1e-99	0	0		1e-39	0	0	0	0		1e-99	0	0	0	0		1e-99	0	0	0
1e-98	0	0	0	0		1e-98	0	0	0	0		1e-98	0	0	0	0		1e-98	0	0	0	0		1e-98	0	0	0	0		1e-98	0	0		1e-38	0	0	0	0		1e-98	0	0	0	0		1e-98	0	0	0
1e-97	0	0	0	0		1e-97	0	0	0	0		1e-97	0	0	0	0		1e-97	0	0	0	0		1e-97	0	0	0	0		1e-97	0	0		1e-37	0	0	0	0		1e-97	0	0	0	0		1e-97	0	0	0
1e-96	0	0	0	0		1e-96	0	0	0	0		1e-96	0	0	0	0		1e-96	0	0	0	0		1e-96	0	0	0	0		1e-96	0	0		1e-36	0	0	0	0		1e-96	0	0	0	0		1e-96	0	0	0
1e-95	0	0	0	0		1e-95	0	0	0	0		1e-95	0	0	0	0		1e-95	0	0	0	0		1e-95	0	0	0	0		1e-95	0	0		1e-35	0	0	0	0		1e-95	0	0	0	0		1e-95	0	0	0
1e-94	0	0	0	0		1e-94	0	0	0	0		1e-94	0	0	0	0		1e-94	0	0	0	0		1e-94	0	0	0	0		1e-94	0	0		1e-34	0	0	0	0		1e-94	0	0	0	0		1e-94	0	0	0
1e-93	0	0	0	0		1e-93	0	0	0	0		1e-93	0	0	0	0		1e-93	0	0	0	0		1e-93	0	0	0	0		1e-93	0	0		1e-33	0	0	0	0		1e-93	0	0	0	0		1e-93	0	0	0
1e-92	0	0	0	0		1e-92	0	0	0	0		1e-92	0	0	0	0		1e-92	0	0	0	0		1e-92	0	0	0	0		1e-92	0	0		1e-32	0	0	0	0		1e-92	0	0	0	0		1e-92	0	0	0
1e-91	0	0	0	0		1e-91	0	0	0	0		1e-91	0	0	0	0		1e-91	0	0	0	0		1e-91	0	0	0	0		1e-91	0	0		1e-31	0	0	0	0		1e-91	0	0	0	0		1e-91	0	0	0
1e-90	0	0	0	0		1e-90	0	0	0	0		1e-90	0	0	0	0		1e-90	0	0	0	0		1e-90	0	0	0	0		1e-90	0	0		1e-30	0	0	0	0		1e-90	0	0	0	0		1e-90	0	0	0
1e-89	0	0	0	0		1e-89	0	0	0	0		1e-89	0	0	0	0		1e-89	0	0	0	0		1e-89	0	0	0	0		1e-89	0	0		1e-28	0	0	0	0		1e-89	0	0	0	0		1e-89	0	0	0
1e-88	0	0	0	0		1e-88	0	0	0	0		1e-88	0	0	0	0		1e-88	0	0	0	0		1e-88	0	0	0	0		1e-88	0	0		1e-29	0	0	0	0		1e-88	0	0	0	0		1e-88	0	0	0
1e-87	0	0	0	0		1e-87	0	0	0	0		1e-87	0	0	0	0		1e-87	0	0	0	0		1e-87	0	0	0	0		1e-87	0	0		1e-20	0	0	0	0		1e-87	0	0	0	0		1e-87	0	0	0
1e-86	0	0	0	0		1e-86	0	0	0	0		1e-86	0	0	0	0		1e-86	0	0	0	0		1e-86	0	0	0	0		1e-86	0	0		1e-21	0	0	0	0		1e-86	0	0	0	0		1e-86	0	0	0
1e-85	0	0	0	0		1e-85	0	0	0	0		1e-85	0	0	0	0		1e-85	0	0	0	0		1e-85	0	0	0	0		1e-85	0	0		1e-22	0	0	0	0		1e-85	0	0	0	0		1e-85	0	0	0
1e-84	0	0	0	0		1e-84	0	0	0	0		1e-84	0	0	0	0		1e-84	0	0	0	0		1e-84	0	0	0	0		1e-84	0	0		1e-23	0	0	0	0		1e-84	0	0	0	0		1e-84	0	0	0
1e-83	0	0	0	0		1e-83	0	0	0	0		1e-83	0	0	0	0		1e-83	0	0	0	0		1e-83	0	0	0	0		1e-83	0	0		1e-24	0	0	0	0		1e-83	0	0	0	0		1e-83	0	0	0
1e-82	0	0	0	0		1e-82	0	0	0	0		1e-82	0	0	0	0		1e-82	0	0	0	0		1e-82	0	0	0	0		1e-82	0	0		1e-25	0	0	0	0		1e-82	0	0	0	0		1e-82	0	0	0
1e-81	0	0	0	0		1e-81	0	0	0	0		1e-81	0	0	0	0		1e-81	0	0	0	0		1e-81	0	0	0	0		1e-81	0	0		1e-26	0	0	0	0		1e-81	0	0	0	0		1e-81	0	0	0
1e-80	0	0	0	0		1e-80	0	0	0	0		1e-80	0	0	0	0		1e-80	0	0	0	0		1e-80	0	0	0	0		1e-80	0	0		1e-27	0	0	0	0		1e-80	0	0	0	0		1e-80	0	0	0
1e-79	0	0	0	0		1e-79	0	0	0	0		1e-79	0	0	0	0		1e-79	0	0	0	0		1e-79	0	0	0	0		1e-79	0	0		1e-59	0	0	0	0		1e-79	0	0	0	0		1e-79	0	0	0
1e-78	0	0	0	0		1e-78	0	0	0	0		1e-78	0	0	0	0		1e-78	0	0	0	0		1e-78	0	0	0	0		1e-78	0	0		1e-58	0	0	0	0		1e-78	0	0	0	0		1e-78	0	0	0
1e-77	0	0	0	0		1e-77	0	0	0	0		1e-77	0	0	0	0		1e-77	0	0	0	0		1e-77	0	0	0	0		1e-77	0	0		1e-55	0	0	0	0		1e-77	0	0	0	0		1e-77	0	0	0
1e-76	0	0	0	0		1e-76	0	0	0	0		1e-76	0	0	0	0		1e-76	0	0	0	0		1e-76	0	0	0	0		1e-76	0	0		1e-54	0	0	0	0		1e-76	0	0	0	0		1e-76	0	0	0
1e-75	0	0	0	0		1e-75	0	0	0	0		1e-75	0	0	0	0		1e-75	0	0	0	0		1e-75	0	0	0	0		1e-75	0	0		1e-57	0	0	0	0		1e-75	0	0	0	0		1e-75	0	0	0
1e-74	0	0	0	0		1e-74	0	0	0	0		1e-74	0	0	0	0		1e-74	0	0	0	0		1e-74	0	0	0	0		1e-74	0	0		1e-56	0	0	0	0		1e-74	0	0	0	0		1e-74	0	0	0
1e-73	0	0	0	0		1e-73	0	0	0	0		1e-73	0	0	0	0		1e-73	0	0	0	0		1e-73	0	0	0	0		1e-73	0	0		1e-51	0	0	0	0		1e-73	0	0	0	0		1e-73	0	0	0
1e-72	0	0	0	0		1e-72	0	0	0	0		1e-72	0	0	0	0		1e-72	0	0	0	0		1e-72	0	0	0	0		1e-72	0	0		1e-50	0	0	0	0		1e-72	0	0	0	0		1e-72	0	0	0
1e-71	0	0	0	0		1e-71	0	0	0	0		1e-71	0	0	0	0		1e-71	0	0	0	0		1e-71	0	0	0	0		1e-71	0	0		1e-53	0	0	0	0		1e-71	0	0	0	0		1e-71	0	0	0
1e-70	0	0	0	0		1e-70	0	0	0	0		1e-70	0	0	0	0		1e-70	0	0	0	0		1e-70	0	0	0	0		1e-70	0	0		1e-52	0	0	0	0		1e-70	0	0	0	0		1e-70	0	0	0
1e-69	0	0	0	0		1e-69	0	0	0	0		1e-69	0	0	0	0		1e-69	0	0	0	0		1e-69	0	0	0	0		1e-69	0	0		1e-48	0	0	0	0		1e-69	0	0	0	0		1e-69	0	0	0
1e-68	0	0	0	0		1e-68	0	0	0	0		1e-68	0	0	0	0		1e-68	0	0	0	0		1e-68	0	0	0	0		1e-68	0	0		1e-49	0	0	0	0		1e-68	0	0	0	0		1e-68	0	0	0
1e-67	0	0	0	0		1e-67	0	0	0	0		1e-67	0	0	0	0		1e-67	0	0	0	0		1e-67	0	0	0	0		1e-67	0	0		1e-46	0	0	0	0		1e-67	0	0	0	0		1e-67	0	0	0
1e-66	0	0	0	0		1e-66	0	0	0	0		1e-66	0	0	0	0		1e-66	0	0	0	0		1e-66	0	0	0	0		1e-66	0	0		1e-47	0	0	0	0		1e-66	0	0	0	0		1e-66	0	0	0
1e-65	0	0	0	0		1e-65	0	0	0	0		1e-65	0	0	0	0		1e-65	0	0	0	0		1e-65	0	0	0	0		1e-65	0	0		1e-44	0	0	0	0		1e-65	0	0	0	0		1e-65	0	0	0
1e-64	0	0	0	0		1e-64	0	0	0	0		1e-64	0	0	0	0		1e-64	0	0	0	0		1e-64	0	0	0	0		1e-64	0	0		1e-45	0	0	0	0		1e-64	0	0	0	0		1e-64	0	0	0
1e-63	0	0	0	0		1e-63	0	0	0	0		1e-63	0	0	0	0		1e-63	0	0	0	0		1e-63	0	0	0	0		1e-63	0	0		1e-42	0	0	0	0		1e-63	0	0	0	0		1e-63	0	0	0
1e-62	0	0	0	0		1e-62	0	0	0	0		1e-62	0	0	0	0		1e-62	0	0	0	0		1e-62	0	0	0	0		1e-62	0	0		1e-43	0	0	0	0		1e-62	0	0	0	0		1e-62	0	0	0
1e-61	0	0	0	0		1e-61	0	0	0	0		1e-61	0	0	0	0		1e-61	0	0	0	0		1e-61	0	0	0	0		1e-61	0	0		1e-40	0	0	0	0		1e-61	0	0	0	0		1e-61	0	0	0
1e-60	0	0	0	0		1e-60	0	0	0	0		1e-60	0	0	0	0		1e-60	0	0	0	0		1e-60	0	0	0	0		1e-60	0	0		1e-41	0	0	0	0		1e-60	0	0	0	0		1e-60	0	0	0
1e-59	0	0	0	0		1e-59	0	0	0	0		1e-59	0	0	0	0		1e-59	0	0	0	0		1e-59	0	0	0	0		1e-59	0	0		0.01	0	0	0	0		1e-59	0	0	0	0		1e-59	0	0	0
1e-58	0	0	0	0		1e-58	0	0	0	0		1e-58	0	0	0	0		1e-58	0	0	0	0		1e-58	0	0	0	0		1e-58	0	0		1e-79	0	0	0	0		1e-58	0	0	0	0		1e-58	0	0	0
1e-57	0	0	0	0		1e-57	0	0	0	0		1e-57	0	0	0	0		1e-57	0	0	0	0		1e-57	0	0	0	0		1e-57	0	0		1e-78	0	0	0	0		1e-57	0	0	0	0		1e-57	0	0	0
1e-56	0	0	0	0		1e-56	0	0	0	0		1e-56	0	0	0	0		1e-56	0	0	0	0		1e-56	0	0	0	0		1e-56	0	0		1e-73	0	0	0	0		1e-56	0	0	0	0		1e-56	0	0	0
1e-55	0	0	0	0		1e-55	0	0	0	0		1e-55	0	0	0	0		1e-55	0	0	0	0		1e-55	0	0	0	0		1e-55	0	0		1e-72	0	0	0	0		1e-55	0	0	0	0		1e-55	0	0	0
1e-54	0	0	0	0		1e-54	0	0	0	0		1e-54	0	0	0	0		1e-54	0	0	0	0		1e-54	0	0	0	0		1e-54	0	0		1e-71	0	0	0	0		1e-54	0	0	0	0		1e-54	0	0	0
1e-53	0	0	0	0		1e-53	0	0	0	0		1e-53	0	0	0	0		1e-53	0	0	0	0		1e-53	0	0	0	0		1e-53	0	0		1e-70	0	0	0	0		1e-53	0	0	0	0		1e-53	0	0	0
1e-52	0	0	0	0		1e-52	0	0	0	0		1e-52	0	0	0	0		1e-52	0	0	0	0		1e-52	0	0	0	0		1e-52	0	0		1e-77	0	0	0	0		1e-52	0	0	0	0		1e-52	0	0	0
1e-51	0	0	0	0		1e-51	0	0	0	0		1e-51	0	0	0	0		1e-51	0	0	0	0		1e-51	0	0	0	0		1e-51	0	0		1e-76	0	0	0	0		1e-51	0	0	0	0		1e-51	0	0	0
1e-50	0	0	0	0		1e-50	0	0	0	0		1e-50	0	0	0	0		1e-50	0	0	0	0		1e-50	0	0	0	0		1e-50	0	0		1e-75	0	0	0	0		1e-50	0	0	0	0		1e-50	0	0	0
1e-49	0	0	0	0		1e-49	0	0	0	0		1e-49	0	0	0	0		1e-49	0	0	0	0		1e-49	0	0	0	0		1e-49	0	0		1e-74	0	0	0	0		1e-49	0	0	0	0		1e-49	0	0	0
1e-48	0	0	0	0		1e-48	0	0	0	0		1e-48	0	0	0	0		1e-48	0	0	0	0		1e-48	0	0	0	0		1e-48	0	0		1e-99	0	0	0	0		1e-48	0	0	0	0		1e-48	0	0	0
1e-47	0	0	0	0		1e-47	0	0	0	0		1e-47	0	0	0	0		1e-47	0	0	0	0		1e-47	0	0	0	0		1e-47	0	0		1e-98	0	0	0	0		1e-47	0	0	0	0		1e-47	0	0	0
1e-46	0	0	0	0		1e-46	0	0	0	0		1e-46	0	0	0	0		1e-46	0	0	0	0		1e-46	0	0	0	0		1e-46	0	0		1e-91	0	0	0	0		1e-46	0	0	0	0		1e-46	0	0	0
1e-45	0	0	0	0		1e-45	0	0	0	0		1e-45	0	0	0	0		1e-45	0	0	0	0		1e-45	0	0	0	0		1e-45	0	0		1e-90	0	0	0	0		1e-45	0	0	0	0		1e-45	0	0	0
1e-44	0	0	0	0		1e-44	0	0	0	0		1e-44	0	0	0	0		1e-44	0	0	0	0		1e-44	0	0	0	0		1e-44	0	0		1e-93	0	0	0	0		1e-44	0	0	0	0		1e-44	0	0	0
1e-43	0	0	0	0		1e-43	0	0	0	0		1e-43	0	0	0	0		1e-43	0	0	0	0		1e-43	0	0	0	0		1e-43	0	0		1e-92	0	0	0	0		1e-43	0	0	0	0		1e-43	0	0	0
1e-42	0	0	0	0		1e-42	0	0	0	0		1e-42	0	0	0	0		1e-42	0	0	0	0		1e-42	0	0	0	0		1e-42	0	0		1e-95	0	0	0	0		1e-42	0	0	0	0		1e-42	0	0	0
1e-41	0	0	0	0		1e-41	0	0	0	0		1e-41	0	0	0	0		1e-41	0	0	0	0		1e-41	0	0	0	0		1e-41	0	0		1e-94	0	0	0	0		1e-41	0	0	0	0		1e-41	0	0	0
1e-40	0	0	0	0		1e-40	0	0	0	0		1e-40	0	0	0	0		1e-40	0	0	0	0		1e-40	0	0	0	0		1e-40	0	0		1e-97	0	0	0	0		1e-40	0	0	0	0		1e-40	0	0	0
1e-39	0	0	0	0		1e-39	0	0	0	0		1e-39	0	0	0	0		1e-39	0	0	0	0		1e-39	0	0	0	0		1e-39	0	0		1e-96	0	0	0	0		1e-39	0	0	0	0		1e-39	0	0	0
1e-38	0	0	0	0		1e-38	0	0	0	0		1e-38	0	0	0	0		1e-38	0	0	0	0		1e-38	0	0	0	0		1e-38	0	0		1e-64	0	0	0	0		1e-38	0	0	0	0		1e-38	0	0	0
1e-37	0	0	0	0		1e-37	0	0	0	0		1e-37	0	0	0	0		1e-37	0	0	0	0		1e-37	0	0	0	0		1e-37	0	0		1e-65	0	0	0	0		1e-37	0	0	0	0		1e-37	0	0	0
1e-36	0	0	0	0		1e-36	0	0	0	0		1e-36	0	0	0	0		1e-36	0	0	0	0		1e-36	0	0	0	0		1e-36	0	0		1e-66	0	0	0	0		1e-36	0	0	0	0		1e-36	0	0	0
1e-35	0	0	0	0		1e-35	0	0	0	0		1e-35	0	0	0	0		1e-35	0	0	0	0		1e-35	0	0	0	0		1e-35	0	0		1e-67	0	0	0	0		1e-35	0	0	0	0		1e-35	0	0	0
1e-34	0	0	0	0		1e-34	0	0	0	0		1e-34	0	0	0	0		1e-34	0	0	0	0		1e-34	0	0	0	0		1e-34	0	0		1e-60	0	0	0	0		1e-34	0	0	0	0		1e-34	0	0	0
1e-33	0	0	0	0		1e-33	0	0	0	0		1e-33	0	0	0	0		1e-33	0	0	0	0		1e-33	0	0	0	0		1e-33	0	0		1e-61	0	0	0	0		1e-33	0	0	0	0		1e-33	0	0	0
1e-32	0	0	0	0		1e-32	0	0	0	0		1e-32	0	0	0	0		1e-32	0	0	0	0		1e-32	0	0	0	0		1e-32	0	0		1e-62	0	0	0	0		1e-32	0	0	0	0		1e-32	0	0	0
1e-31	0	0	0	0		1e-31	0	0	0	0		1e-31	0	0	0	0		1e-31	0	0	0	0		1e-31	0	0	0	0		1e-31	0	0		1e-63	0	0	0	0		1e-31	0	0	0	0		1e-31	0	0	0
1e-30	0	0	0	0		1e-30	0	0	0	0		1e-30	0	0	0	0		1e-30	0	0	0	0		1e-30	0	0	0	0		1e-30	0	0		1e-68	0	0	0	0		1e-30	0	0	0	0		1e-30	0	0	0
1e-29	0	0	0	0		1e-29	0	0	0	0		1e-29	0	0	0	0		1e-29	0	0	0	0		1e-29	0	0	0	0		1e-29	0	0		1e-69	0	0	0	0		1e-29	0	0	0	0		1e-29	0	0	0
1e-28	0	0	0	0		1e-28	0	0	0	0		1e-28	0	0	0	0		1e-28	0	0	0	0		1e-28	0	0	0	0		1e-28	0	0		0.001	0	0	0	0		1e-28	0	0	0	0		1e-28	0	0	0
1e-27	0	0	0	0		1e-27	0	0	0	0		1e-27	0	0	0	0		1e-27	0	0	0	0		1e-27	0	0	0	0		1e-27	0	0		1e-88	0	0	0	0		1e-27	0	0	0	0		1e-27	0	0	0
1e-26	0	0	0	0		1e-26	0	0	0	0		1e-26	0	0	0	0		1e-26	0	0	0	0		1e-26	0	0	0	0		1e-26	0	0		1e-89	0	0	0	0		1e-26	0	0	0	0		1e-26	0	0	0
1e-25	0	0	0	0		1e-25	0	0	0	0		1e-25	0	0	0	0		1e-25	0	0	0	0		1e-25	0	0	0	0		1e-25	0	0		1e-82	0	0	0	0		1e-25	0	0	0	0		1e-25	0	0	0
1e-24	0	0	0	0		1e-24	0	0	0	0		1e-24	0	0	0	0		1e-24	0	0	0	0		1e-24	0	0	0	0		1e-24	0	0		1e-83	0	0	0	0		1e-24	0	0	0	0		1e-24	0	0	0
1e-23	0	0	0	0		1e-23	0	0	0	0		1e-23	0	0	0	0		1e-23	0	0	0	0		1e-23	0	0	0	0		1e-23	0	0		1e-80	0	0	0	0		1e-23	0	0	0	0		1e-23	0	0	0
1e-22	0	0	0	0		1e-22	0	0	0	0		1e-22	0	0	0	0		1e-22	0	0	0	0		1e-22	0	0	0	0		1e-22	0	0.012822		1e-81	0	0	0	0		1e-22	0	0	0	0		1e-22	0	0	0
1e-21	0	0	0	0		1e-21	0	0	0	0		1e-21	0	0	0	0		1e-21	0	0	0	0		1e-21	0	0	0	0		1e-21	0	0.012584		1e-86	0	0	0	0		1e-21	0	0	0	0		1e-21	0	0	0
1e-20	0	0	0	0		1e-20	0	0	0	0		1e-20	0	0	0	0		1e-20	0	0	0	0		1e-20	0	0	0	0		1e-20	0	0.016697		1e-87	0	0	0	0		1e-20	0	0	0	0		1e-20	0	0	0
1e-19	0	0	0	0		1e-19	0	0	0	0		1e-19	0	0	0	0		1e-19	0	0	0	0		1e-19	0	0	0	0		1e-19	0	0.016697		1e-84	0	0	0	0		1e-19	0	0	0	0		1e-19	0	0	0
1e-18	0	0	0	0		1e-18	0	0	0	0		1e-18	0	0	0	0		1e-18	0	0	0	0		1e-18	0	0	0	0		1e-18	0	0.016697		1e-85	0	0	0	0		1e-18	0	0	0	0		1e-18	0	0	0
1e-17	0	0	0	0		1e-17	0	0	0	0		1e-17	0	0	0	0		1e-17	0	0	0	0		1e-17	0	0	0	0		1e-17	0	0.016697		1e-11	0	0	0	0		1e-17	0	0	0	0		1e-17	0	0	0
1e-16	0	0	0	0		1e-16	0	0	0	0		1e-16	0	0	0	0		1e-16	0	0	0	0		1e-16	0	0	0	0		1e-16	0	0.016697		1e-10	0	0	0	0		1e-16	0	0	0	0		1e-16	0	0	0
1e-15	0	0	0	0		1e-15	0	0	0	0		1e-15	0	0	0	0		1e-15	0	0	0	0		1e-15	0	0	0	0		1e-15	0	0.016697		1e-13	0	0	0	0		1e-15	0	0	0	0		1e-15	0	0	0
1e-14	0	0	0	0		1e-14	0	0	0	0		1e-14	0	0	0	0		1e-14	0	0	0	0		1e-14	0	0	0	0		1e-14	0.25	0		1e-12	0	0	0	0		1e-14	0	0	0	0		1e-14	0	0	0
1e-13	0	0	0	0		1e-13	0	0	0	0		1e-13	0	0	0	0		1e-13	0	0	0	0		1e-13	0	0	0	0		1e-13	0.142857	0		1e-15	0	0	0	0		1e-13	0	0	0	0		1e-13	0	0	0
1e-12	0	0	0	0		1e-12	0	0	0	0		1e-12	0	0	0	0		1e-12	0	0	0	0		1e-12	0	0	0	0		1e-12	0.142857	0		1e-14	0	0	0	0		1e-12	0	0	0	0		1e-12	0	0	0
1e-11	0	0	0	0		1e-11	0	0	0	0		1e-11	0	0	0	0		1e-11	0	0	0	0		1e-11	0	0	0	0		1e-11	0.111111	0		1e-17	0	0	0	0		1e-11	0	0	0	0		1e-11	0	0	0
1e-10	0	0	0	0		1e-10	0	0	0	0		1e-10	0	0	0	0		1e-10	0	0	0	0		1e-10	0	0	0	0		1e-10	0.111111	0		1e-16	0	0	0	0		1e-10	0	0	0	0		1e-10	0	0	0
1e-09	0	0	0	0		1e-09	0	0	0	0		1e-09	0	0	0	0		1e-09	0	0	0	0		1e-09	0	0	0	0		1e-09	0.111111	0		1e-19	0	0	0	0		1e-09	0	0	0	0		1e-09	0	0	0
1e-08	0	0	0	0		1e-08	0	0	0	0		1e-08	0	0	0	0		1e-08	0	0	0	0		1e-08	0	0	0	0		1e-08	0.1	0.001		1e-18	0	0	0	0		1e-08	0	0	0	0		1e-08	0	0	0
1e-07	0	0	0	0		1e-07	0	0	0	0		1e-07	0	0	0	0		1e-07	0	0	0	0		1e-07	0	0	0	0		1e-07	0.076923	0.001515		1e-100	0	0	0	0		1e-07	0	0	0	0		1e-07	0	0	0
1e-06	0	0	0	0		1e-06	0	0	0	0		1e-06	0	0	0	0		1e-06	0	0	0.003333	0		1e-06	0	0	0	0		1e-06	0.066667	0.00171		1e-06	0	0	0	0		1e-06	0	0	0	0		1e-06	0	0	0
1e-05	0	0	0.001072	0		1e-05	0	0	0	0		1e-05	0	0	0	0		1e-05	0	0	0.0025	0		1e-05	0	0	0	0		1e-05	0.052632	0.002155		1e-07	0	0	0	0		1e-05	0	0	0	0		1e-05	0	0	0
0.0001	0	0	0.001536	0		0.0001	0	0	0.002	0.014071		0.0001	0	0	0.000526	0		0.0001	0	0	0.00201	0		0.0001	0	0	0	0		0.0001	0.086957	0.002939		1e-05	0	0	0	0		0.0001	0	0	0.007035	0		0.0001	0	0	0
0.001	0	0	0.002033	0		0.001	0	0	0.002009	0.015723		0.001	0	0	0.001614	0.005147		0.001	0	0	0.004163	0.005453		0.001	0	0	0.032083	0		0.001	0.1	0.003994		1e-08	0	0	0	0		0.001	0	0	0.007538	0.005		0.001	0	0	0
0.002	0.025641	0	0.002058	0		0.002	0	0	0.002381	0.016613		0.002	0	0	0.001787	0.006153		0.002	0	0	0.003997	0.007128		0.002	0	0	0.039492	0.024469		0.002	0.129032	0.004371		1e-09	0	0	0	0		0.002	0	0	0.007551	0.009847		0.002	0	0	0.014444
0.003	0.023256	0	0.00204	0		0.003	0	0	0.002285	0.020594		0.003	0	0	0.002003	0.007603		0.003	0	0	0.004814	0.008818		0.003	0	0	0.045605	0.031607		0.003	0.129032	0.005111		0.968	1.2	0.024681	2	0.082992		0.003	0	0	0.00944	0.011934		0.003	0	0	0.015979
0.004	0.022222	0	0.002114	0		0.004	0	0	0.002514	0.022879		0.004	0.02439	0.1	0.002411	0.00825		0.004	0	0	0.005177	0.010427		0.004	0	0	0.050493	0.036553		0.004	0.136364	0.004854		0.969	1.2	0.024681	2	0.082992		0.004	0	0	0.008826	0.016667		0.004	0	0	0.014443
0.005	0.041667	0	0.001968	0		0.005	0	0.333333	0.00302	0.02561		0.005	0.022727	0.083333	0.002614	0.007674		0.005	0.071429	0	0.005805	0.010404		0.005	0	0	0.054828	0.026801		0.005	0.142857	0.005247		0.534	1.8	0.048765	0.5	0.046436		0.005	0	0	0.010249	0.014229		0.005	0	0	0.010449
0.006	0.041667	0	0.002015	0.003096		0.006	0	0.25	0.003048	0.020318		0.006	0.021739	0.083333	0.002542	0.008653		0.006	0.071429	0	0.006115	0.010586		0.006	0	0.166667	0.065134	0.028229		0.006	0.135135	0.00526		0.748	1.42857	0.035887	1	0.066809		0.006	0	0	0.010831	0.015494		0.006	0.1	0	0.007745
0.007	0.040816	0	0.002199	0.004381		0.007	0	0.25	0.003449	0.021326		0.007	0.021277	0.083333	0.002662	0.0096		0.007	0.066667	0.125	0.006273	0.010059		0.007	0	0.333333	0.065836	0.028965		0.007	0.157895	0.00516		0.749	1.42857	0.036006	1	0.066809		0.007	0	0	0.010246	0.016313		0.007	0.1	0	0.009021
0.008	0.04	0	0.002275	0.004393		0.008	0	0.25	0.003649	0.0225		0.008	0.042553	0.115385	0.002847	0.009405		0.008	0.0625	0.111111	0.006194	0.010078		0.008	0	0.333333	0.071598	0.032264		0.008	0.157895	0.005303		0.218	2	0.095658	0	0.048607		0.008	0	0	0.009447	0.016987		0.008	0.1	0	0.009455
0.009	0.039216	0.0625	0.002333	0.005145		0.009	0	0.25	0.003834	0.02552		0.009	0.042553	0.153846	0.003081	0.009756		0.009	0.0625	0.111111	0.006169	0.011055		0.009	1	0.333333	0.082975	0.035256		0.009	0.1625	0.005216		0.219	2	0.095473	0	0.048607		0.009	0	0	0.008652	0.018276		0.009	0.083333	0	0.008868
0.01	0.04902	0.0625	0.002399	0.005734		0.01	0.043478	0.2	0.003901	0.02125		0.01	0.041667	0.153846	0.00323	0.010458		0.01	0.055556	0.111111	0.005771	0.01146		0.01	1	0.333333	0.088283	0.036223		0.01	0.175	0.005463		0.216	2	0.094648	0	0.048607		0.01	0.090909	0	0.008259	0.018383		0.01	0.083333	0	0.009512
0.011	0.056604	0.058824	0.002439	0.006175		0.011	0.043478	0.166667	0.004192	0.018377		0.011	0.040816	0.133333	0.003234	0.009302		0.011	0.052632	0.111111	0.005368	0.011481		0.011	1	0.333333	0.091998	0.039361		0.011	0.170732	0.005646		0.217	2	0.095658	0	0.048607		0.011	0.090909	0	0.008332	0.019335		0.011	0.166667	0	0.010561
0.012	0.055556	0.05	0.002783	0.005415		0.012	0.043478	0.333333	0.004541	0.022207		0.012	0.05	0.117647	0.003254	0.00879		0.012	0.078947	0.111111	0.005758	0.012656		0.012	1	0.333333	0.102474	0.042243		0.012	0.166667	0.005777		0.214	2	0.094648	0	0.037659		0.012	0.090909	0	0.008641	0.019408		0.012	0.166667	0	0.011322
0.013	0.055556	0.04881	0.00304	0.005578		0.013	0.041667	0.333333	0.004475	0.022042		0.013	0.06	0.117647	0.003313	0.009211		0.013	0.105263	0.111111	0.005893	0.012861		0.013	1	0.333333	0.101956	0.043705		0.013	0.186047	0.005899		0.215	2	0.094648	0	0.048607		0.013	0.083333	0	0.007954	0.022879		0.013	0.166667	0	0.012175
0.014	0.055556	0.095238	0.003257	0.006144		0.014	0.04	0.285714	0.004503	0.019273		0.014	0.06	0.176471	0.003451	0.009732		0.014	0.1	0.111111	0.006096	0.01344		0.014	1	0.333333	0.102178	0.044059		0.014	0.181818	0.006075		0.212	2	0.096152	0	0.037659		0.014	0.083333	0	0.007979	0.022928		0.014	0.142857	0	0.011341
0.015	0.055556	0.083333	0.003291	0.005565		0.015	0.038462	0.285714	0.004454	0.019791		0.015	0.06	0.166667	0.003455	0.009712		0.015	0.1	0.111111	0.006305	0.014534		0.015	1	0.333333	0.106723	0.045289		0.015	0.181818	0.006275		0.213	2	0.096152	0	0.037659		0.015	0.083333	0	0.008163	0.023451		0.015	0.125	0	0.010684
0.016	0.074074	0.083333	0.003374	0.005927		0.016	0.038462	0.285714	0.004424	0.02104		0.016	0.06	0.166667	0.003438	0.009947		0.016	0.1	0.222222	0.006445	0.015065		0.016	1	0.333333	0.109249	0.046924		0.016	0.195652	0.006114		0.742	1.42857	0.035859	1	0.063992		0.016	0.076923	0	0.007878	0.023887		0.016	0.176471	0	0.010223
0.017	0.074074	0.086957	0.003372	0.006108		0.017	0.038462	0.285714	0.004655	0.021307		0.017	0.058824	0.194444	0.003519	0.010333		0.017	0.1	0.222222	0.006655	0.015743		0.017	0.5	0.5	0.054365	0.047627		0.017	0.191489	0.006049		0.211	2	0.095843	0	0.03266		0.017	0.071429	0	0.007643	0.023809		0.017	0.176471	0.166667	0.010629
0.018	0.074074	0.125	0.003289	0.006436		0.018	0.074074	0.285714	0.004604	0.021848		0.018	0.076923	0.190476	0.003599	0.009363		0.018	0.1	0.2	0.006693	0.014659		0.018	0.5	0.666667	0.056551	0.050448		0.018	0.191489	0.006028		0.963	1.2	0.024601	2	0.079992		0.018	0.071429	0	0.008375	0.018464		0.018	0.235294	0.166667	0.010939
0.019	0.074074	0.125	0.003276	0.006419		0.019	0.074074	0.222222	0.00485	0.017829		0.019	0.076923	0.190476	0.003804	0.009405		0.019	0.1	0.181818	0.006546	0.014177		0.019	0.5	0.666667	0.056629	0.050607		0.019	0.208333	0.006136		0.531	1.8	0.048765	0.5	0.046436		0.019	0.071429	0.25	0.008829	0.018928		0.019	0.222222	0.166667	0.011037
0.02	0.072727	0.125	0.003241	0.006707		0.02	0.074074	0.222222	0.005063	0.018334		0.02	0.076923	0.190476	0.003752	0.009564		0.02	0.1	0.181818	0.006586	0.014054		0.02	0.5	0.666667	0.058212	0.050251		0.02	0.204082	0.006104		0.692	1.42857	0.034378	1	0.059618		0.02	0.071429	0.25	0.009232	0.018876		0.02	0.222222	0.125	0.011845
0.021	0.089286	0.125	0.003315	0.006928		0.021	0.071429	0.277778	0.005014	0.018786		0.021	0.075472	0.190476	0.003832	0.010244		0.021	0.1	0.181818	0.006643	0.014118		0.021	1	0.666667	0.061496	0.051396		0.021	0.204082	0.006066		0.693	1.42857	0.034378	1	0.059618		0.021	0.071429	0.25	0.009252	0.019153		0.021	0.222222	0.125	0.012496
0.022	0.089286	0.151515	0.003543	0.007267		0.022	0.071429	0.333333	0.005427	0.018839		0.022	0.074074	0.204545	0.003773	0.0101		0.022	0.125	0.166667	0.006977	0.013268		0.022	1	0.666667	0.06518	0.05111		0.022	0.2	0.005957		0.691	1.42857	0.034378	1	0.059618		0.022	0.066667	0.25	0.008741	0.019687		0.022	0.263158	0.125	0.012276
0.023	0.087719	0.16	0.003605	0.006986		0.023	0.068966	0.333333	0.00532	0.019084		0.023	0.092593	0.227273	0.003732	0.010265		0.023	0.142857	0.166667	0.006795	0.013625		0.023	1	0.666667	0.065248	0.050775		0.023	0.22	0.005865		0.696	1.42857	0.03438	1	0.059618		0.023	0.066667	0.25	0.008905	0.020193		0.023	0.208333	0.125	0.009708
0.024	0.087719	0.153846	0.003595	0.006936		0.024	0.066667	0.333333	0.005196	0.019302		0.024	0.090909	0.227273	0.003712	0.010465		0.024	0.142857	0.208333	0.007004	0.013929		0.024	1	0.666667	0.065864	0.05104		0.024	0.22	0.005851		0.697	1.42857	0.03438	1	0.059618		0.024	0.066667	0.25	0.009308	0.020756		0.024	0.2	0.125	0.009505
0.025	0.084746	0.148148	0.003544	0.006925		0.025	0.066667	0.333333	0.005608	0.020062		0.025	0.089286	0.227273	0.00362	0.010682		0.025	0.142857	0.25	0.007158	0.014733		0.025	1	0.666667	0.066256	0.051955		0.025	0.22	0.005828		0.694	1.42857	0.034378	1	0.059618		0.025	0.066667	0.25	0.009531	0.021022		0.025	0.206897	0.166667	0.008722
0.026	0.083333	0.137931	0.003468	0.006553		0.026	0.066667	0.333333	0.005675	0.020584		0.026	0.089286	0.217391	0.003795	0.010152		0.026	0.142857	0.25	0.00729	0.01505		0.026	1	0.5	0.066477	0.039488		0.026	0.235294	0.005813		0.631	2	0.0482	1	0.056789		0.026	0.066667	0.25	0.009727	0.021028		0.026	0.206897	0.222222	0.008933
0.027	0.098361	0.133333	0.003511	0.006372		0.027	0.064516	0.333333	0.005609	0.021266		0.027	0.089286	0.25	0.003836	0.009696		0.027	0.142857	0.25	0.00735	0.014947		0.027	1	0.5	0.068922	0.039321		0.027	0.230769	0.005671		0.698	1.42857	0.03438	1	0.060227		0.027	0.125	0.25	0.009176	0.021805		0.027	0.241379	0.222222	0.008988
0.028	0.096774	0.137931	0.00346	0.006485		0.028	0.080645	0.3	0.005736	0.01899		0.028	0.098214	0.25	0.003889	0.010231		0.028	0.142857	0.25	0.007652	0.015042		0.028	1	0.5	0.068534	0.039851		0.028	0.226415	0.005571		0.699	1.42857	0.03438	1	0.060759		0.028	0.125	0.25	0.009237	0.022161		0.028	0.21875	0.222222	0.008277
0.029	0.095238	0.131183	0.00352	0.006102		0.029	0.096774	0.3	0.005909	0.018973		0.029	0.105263	0.230769	0.004026	0.009762		0.029	0.142857	0.25	0.007679	0.015287		0.029	1	0.5	0.06835	0.040091		0.029	0.235849	0.005527		0.595	2	0.047737	0.5	0.052443		0.029	0.125	0.25	0.009262	0.022856		0.029	0.212121	0.222222	0.007958
0.03	0.095238	0.15625	0.003584	0.006333		0.03	0.09375	0.35	0.005874	0.018868		0.03	0.105263	0.222222	0.004023	0.009496		0.03	0.142857	0.25	0.007879	0.015662		0.03	1	0.5	0.069913	0.04076		0.03	0.235849	0.005606		0.362	1.625	0.055489	0	0.035162		0.03	0.125	0.25	0.009091	0.023424		0.03	0.222222	0.222222	0.007429
0.031	0.095238	0.15625	0.003561	0.006561		0.031	0.09375	0.4	0.006032	0.019272		0.031	0.103448	0.222222	0.004152	0.009539		0.031	0.136364	0.25	0.00762	0.015858		0.031	1	0.5	0.071906	0.033833		0.031	0.245283	0.005725		0.363	1.75	0.05596	0	0.035162		0.031	0.125	0.25	0.00938	0.023831		0.031	0.210526	0.277778	0.007334
0.032	0.095238	0.151515	0.003683	0.006677		0.032	0.09375	0.4	0.006071	0.019696		0.032	0.103448	0.259259	0.00403	0.009863		0.032	0.136364	0.214286	0.007575	0.01375		0.032	1	0.5	0.074339	0.028166		0.032	0.245283	0.005685		0.361	1.625	0.055489	0	0.035162		0.032	0.125	0.25	0.009931	0.023967		0.032	0.205128	0.333333	0.007396
0.033	0.111111	0.151515	0.003707	0.006682		0.033	0.09375	0.363636	0.006096	0.017811		0.033	0.12069	0.259259	0.004427	0.009822		0.033	0.136364	0.214286	0.007804	0.013617		0.033	1	0.5	0.074296	0.028055		0.033	0.245283	0.005788		0.366	1.75	0.055919	0	0.035162		0.033	0.125	0.25	0.00999	0.024095		0.033	0.230769	0.333333	0.007675
0.034	0.109375	0.181818	0.003636	0.00685		0.034	0.09375	0.363636	0.00608	0.018177		0.034	0.12069	0.259259	0.004495	0.010467		0.034	0.181818	0.214286	0.007734	0.013425		0.034	1	0.5	0.051478	0.028623		0.034	0.245283	0.005817		0.367	1.75	0.056396	0	0.035119		0.034	0.125	0.25	0.010412	0.024938		0.034	0.225	0.333333	0.007778
0.035	0.109375	0.181818	0.003788	0.007123		0.035	0.09375	0.363636	0.006195	0.017904		0.035	0.12069	0.259259	0.00451	0.010621		0.035	0.181818	0.25	0.007817	0.01312		0.035	1	0.5	0.053287	0.028533		0.035	0.264151	0.005939		0.364	1.75	0.05596	0	0.035162		0.035	0.125	0.25	0.010425	0.025598		0.035	0.209302	0.333333	0.0073
0.036	0.109375	0.181818	0.003956	0.00698		0.036	0.09375	0.333333	0.006305	0.016513		0.036	0.12069	0.259259	0.00467	0.010479		0.036	0.181818	0.266667	0.007658	0.012481		0.036	1	0.5	0.053564	0.028743		0.036	0.264151	0.005955		0.365	1.75	0.055919	0	0.035162		0.036	0.125	0.25	0.010398	0.025692		0.036	0.232558	0.3	0.007577
0.037	0.117188	0.176471	0.004085	0.00707		0.037	0.090909	0.333333	0.006114	0.016459		0.037	0.12069	0.296296	0.004742	0.010651		0.037	0.173913	0.266667	0.007285	0.012371		0.037	1	0.5	0.053807	0.028337		0.037	0.254545	0.005694		0.368	1.75	0.056396	0	0.035119		0.037	0.125	0.25	0.010392	0.025716		0.037	0.222222	0.3	0.007388
0.038	0.117188	0.179144	0.004088	0.007151		0.038	0.088235	0.333333	0.006049	0.017185		0.038	0.12069	0.296296	0.004845	0.010619		0.038	0.173913	0.25	0.007376	0.011629		0.038	1	0.5	0.05539	0.029252		0.038	0.25	0.005664		0.369	1.75	0.056439	0	0.035119		0.038	0.125	0.25	0.010354	0.02547		0.038	0.23913	0.4	0.007055
0.039	0.117188	0.181818	0.004109	0.007192		0.039	0.088235	0.333333	0.005997	0.01718		0.039	0.12931	0.296296	0.004932	0.010812		0.039	0.173913	0.235294	0.007251	0.011275		0.039	0.75	0.5	0.042297	0.029441		0.039	0.267857	0.005632		0.746	1.42857	0.035995	1	0.066809		0.039	0.125	0.25	0.010773	0.02547		0.039	0.22449	0.4	0.006748
0.04	0.125	0.181818	0.004146	0.007325		0.04	0.088235	0.416667	0.006131	0.017342		0.04	0.137931	0.296296	0.005024	0.010897		0.04	0.173913	0.264706	0.007482	0.011521		0.04	0.75	0.5	0.042206	0.029964		0.04	0.276786	0.00584		0.133	1.5	0.080177	0	0		0.04	0.125	0.25	0.010689	0.026038		0.04	0.24	0.363636	0.006901
0.041	0.121212	0.19385	0.003956	0.007539		0.041	0.085714	0.416667	0.005909	0.017543		0.041	0.137931	0.321429	0.00507	0.010581		0.041	0.166667	0.277778	0.007445	0.010927		0.041	0.75	0.5	0.042077	0.030768		0.041	0.285714	0.005965		0.132	1.5	0.080608	0	0		0.041	0.125	0.25	0.011003	0.025716		0.041	0.245098	0.363636	0.006863
0.042	0.128788	0.205882	0.00406	0.007539		0.042	0.114286	0.416667	0.005913	0.017944		0.042	0.137931	0.310345	0.005137	0.01023		0.042	0.16	0.277778	0.007196	0.011182		0.042	0.75	0.666667	0.041335	0.0306		0.042	0.280702	0.005765		0.131	1.5	0.079574	0	0		0.042	0.125	0.25	0.011004	0.02553		0.042	0.245283	0.363636	0.006821
0.043	0.134328	0.205882	0.00415	0.007475		0.043	0.111111	0.384615	0.005522	0.016885		0.043	0.155172	0.310345	0.005113	0.01036		0.043	0.16	0.277778	0.007256	0.011561		0.043	0.75	0.571429	0.041356	0.027015		0.043	0.298246	0.005975		0.747	1.42857	0.035995	1	0.066809		0.043	0.125	0.25	0.011146	0.025888		0.043	0.254545	0.375	0.006815
0.044	0.134328	0.228571	0.004186	0.007628		0.044	0.111111	0.384615	0.005709	0.017365		0.044	0.155172	0.310345	0.005148	0.010604		0.044	0.2	0.277778	0.007431	0.011714		0.044	0.875	0.571429	0.040883	0.027987		0.044	0.298246	0.006013		0.137	1.5	0.082687	0	0		0.044	0.125	0.25	0.01103	0.026125		0.044	0.254545	0.375	0.007093
0.045	0.134328	0.228571	0.00419	0.007742		0.045	0.111111	0.384615	0.005836	0.017701		0.045	0.155172	0.310345	0.005154	0.010425		0.045	0.2	0.277778	0.00801	0.011605		0.045	0.875	0.571429	0.041447	0.028414		0.045	0.298246	0.005947		0.136	1.5	0.082687	0	0		0.045	0.125	0.25	0.010948	0.026165		0.045	0.25	0.416667	0.007003
0.046	0.134328	0.228571	0.004205	0.007942		0.046	0.108108	0.384615	0.005747	0.018049		0.046	0.155172	0.322581	0.005114	0.009956		0.046	0.2	0.277778	0.008292	0.011558		0.046	1	0.571429	0.042399	0.028183		0.046	0.298246	0.005995		0.135	1.5	0.080177	0	0		0.046	0.125	0.2	0.011119	0.021207		0.046	0.263158	0.416667	0.007081
0.047	0.134328	0.235294	0.004305	0.008141		0.047	0.108108	0.384615	0.005883	0.018538		0.047	0.155172	0.322581	0.005264	0.010208		0.047	0.2	0.277778	0.008146	0.011685		0.047	1	0.571429	0.042884	0.028271		0.047	0.310345	0.00602		0.134	1.5	0.080177	0	0		0.047	0.125	0.2	0.011055	0.021816		0.047	0.27193	0.416667	0.007199
0.048	0.134328	0.228571	0.004304	0.008119		0.048	0.121622	0.357143	0.005864	0.017794		0.048	0.163793	0.3125	0.005323	0.010025		0.048	0.2	0.277778	0.007975	0.011794		0.048	1	0.571429	0.044275	0.028778		0.048	0.310345	0.005854		0.907	1.33333	0.028694	1.5	0.077347		0.048	0.15625	0.2	0.011078	0.022037		0.048	0.266667	0.416667	0.007051
0.049	0.134328	0.222222	0.004296	0.007929		0.049	0.131579	0.392857	0.005703	0.017877		0.049	0.172414	0.3125	0.005383	0.010004		0.049	0.2	0.277778	0.007876	0.012076		0.049	1	0.571429	0.045502	0.029417		0.049	0.310345	0.005854		0.964	1.2	0.024671	2	0.079992		0.049	0.1875	0.2	0.011037	0.021868		0.049	0.283333	0.384615	0.007226
0.05	0.147059	0.222222	0.004297	0.007927		0.05	0.131579	0.4	0.005732	0.01696		0.05	0.166667	0.328125	0.005184	0.009961		0.05	0.2	0.277778	0.008177	0.012089		0.05	0.8	0.571429	0.036125	0.029246		0.05	0.310345	0.005949		0.139	1.5	0.082687	0	0		0.05	0.1875	0.2	0.011014	0.022441		0.05	0.282258	0.384615	0.007222
0.051	0.147059	0.243243	0.004379	0.008149		0.051	0.131579	0.4	0.00575	0.016964		0.051	0.175	0.333333	0.005304	0.00966		0.051	0.22	0.277778	0.008166	0.012065		0.051	0.8	0.5	0.036246	0.026201		0.051	0.313559	0.005827		0.138	1.5	0.082687	0	0		0.051	0.1875	0.2	0.011219	0.022459		0.051	0.285714	0.461538	0.007077
0.052	0.147059	0.243243	0.004383	0.008151		0.052	0.131579	0.4	0.005742	0.016842		0.052	0.183333	0.333333	0.005287	0.009712		0.052	0.22	0.277778	0.008311	0.012385		0.052	0.666667	0.5	0.030768	0.026661		0.052	0.322034	0.005937		0.965	1.2	0.024688	2	0.079992		0.052	0.1875	0.2	0.011275	0.023005		0.052	0.276923	0.428571	0.006955
0.053	0.147059	0.25	0.004477	0.008106		0.053	0.128205	0.4	0.005665	0.016948		0.053	0.183333	0.348485	0.005297	0.009853		0.053	0.24	0.315789	0.008384	0.011706		0.053	0.666667	0.5625	0.03174	0.027369		0.053	0.316667	0.005962		0.741	1.42857	0.035859	1	0.063992		0.053	0.1875	0.2	0.011289	0.023005		0.053	0.283582	0.428571	0.006973
0.054	0.140845	0.243243	0.004355	0.007966		0.054	0.128205	0.4	0.005803	0.016996		0.054	0.180328	0.363636	0.005241	0.010114		0.054	0.24	0.315789	0.008603	0.011837		0.054	0.666667	0.625	0.031893	0.026513		0.054	0.311475	0.005942		0.919	1.33333	0.028645	2	0.075777		0.054	0.1875	0.2	0.011275	0.022829		0.054	0.298507	0.428571	0.00702
0.055	0.15493	0.25	0.004319	0.007942		0.055	0.128205	0.4	0.005843	0.017033		0.055	0.180328	0.363636	0.005088	0.010306		0.055	0.24	0.315789	0.008919	0.01223		0.055	0.666667	0.625	0.03181	0.026634		0.055	0.311475	0.005901		0.918	1.33333	0.028645	2	0.075777		0.055	0.1875	0.166667	0.011295	0.018858		0.055	0.273973	0.428571	0.006638
0.056	0.152778	0.263158	0.004262	0.008092		0.056	0.141026	0.4	0.005812	0.017053		0.056	0.180328	0.363636	0.005195	0.010114		0.056	0.24	0.315789	0.00898	0.012518		0.056	0.666667	0.625	0.032177	0.027357		0.056	0.327869	0.006009		0.884	1.22222	0.027416	1.5	0.07693		0.056	0.1875	0.166667	0.011226	0.018858		0.056	0.27027	0.5	0.006544
0.057	0.152778	0.263158	0.004325	0.008163		0.057	0.153846	0.4	0.006026	0.017001		0.057	0.180328	0.363636	0.005303	0.010268		0.057	0.230769	0.315789	0.008888	0.012659		0.057	0.666667	0.625	0.032589	0.027751		0.057	0.327869	0.006006		0.914	1.33333	0.028645	2	0.075777		0.057	0.1875	0.25	0.011772	0.018978		0.057	0.276316	0.5	0.006528
0.058	0.148649	0.263158	0.004184	0.008278		0.058	0.15	0.4	0.005918	0.017173		0.058	0.188525	0.378788	0.005332	0.010544		0.058	0.25	0.315789	0.008791	0.012881		0.058	0.666667	0.625	0.032537	0.027865		0.058	0.322581	0.005947		0.917	1.33333	0.028645	2	0.075777		0.058	0.1875	0.25	0.011667	0.018817		0.058	0.269231	0.5	0.006387
0.059	0.148649	0.27027	0.004234	0.008288		0.059	0.15	0.4	0.005764	0.017423		0.059	0.196721	0.393939	0.005323	0.010597		0.059	0.269231	0.315789	0.008883	0.013217		0.059	0.571429	0.625	0.028259	0.02805		0.059	0.330645	0.006046		0.743	1.42857	0.035859	1	0.065605		0.059	0.1875	0.333333	0.011714	0.018858		0.059	0.2625	0.535714	0.00623
0.06	0.148649	0.27027	0.004314	0.00834		0.06	0.146341	0.466667	0.005678	0.017545		0.06	0.190476	0.393939	0.00522	0.010759		0.06	0.269231	0.368421	0.009205	0.013427		0.06	0.642857	0.625	0.028814	0.028797		0.06	0.330645	0.006046		0.911	1.33333	0.028645	2	0.075712		0.06	0.176471	0.333333	0.011295	0.019131		0.06	0.26506	0.535714	0.006055
0.061	0.146667	0.27027	0.004234	0.008406		0.061	0.146341	0.466667	0.005733	0.017627		0.061	0.184615	0.382353	0.005034	0.010501		0.061	0.269231	0.368421	0.009314	0.013607		0.061	0.714286	0.625	0.029277	0.029146		0.061	0.33871	0.006093		0.913	1.33333	0.028645	2	0.075712		0.061	0.176471	0.333333	0.011248	0.019228		0.061	0.252874	0.571429	0.00591
0.062	0.144737	0.27027	0.004238	0.00859		0.062	0.146341	0.4375	0.005722	0.01684		0.062	0.184615	0.382353	0.005264	0.010716		0.062	0.269231	0.368421	0.009277	0.013542		0.062	0.714286	0.625	0.029175	0.029528		0.062	0.33871	0.006194		0.912	1.33333	0.028645	2	0.075712		0.062	0.176471	0.333333	0.011282	0.019462		0.062	0.264368	0.571429	0.006069
0.063	0.147436	0.283626	0.004227	0.008621		0.063	0.146341	0.4375	0.005699	0.016809		0.063	0.19697	0.371429	0.005305	0.010544		0.063	0.269231	0.35	0.009381	0.0129		0.063	0.714286	0.75	0.029028	0.029435		0.063	0.33871	0.006162		0.594	2	0.047737	0.5	0.052443		0.063	0.166667	0.333333	0.010777	0.019546		0.063	0.272727	0.571429	0.006048
0.064	0.153846	0.282051	0.004265	0.008522		0.064	0.146341	0.4375	0.005774	0.017061		0.064	0.19697	0.351351	0.005377	0.010112		0.064	0.269231	0.333333	0.009667	0.012308		0.064	0.714286	0.75	0.029065	0.029863		0.064	0.33871	0.006202		0.97	1.2	0.024614	2	0.082992		0.064	0.166667	0.333333	0.010723	0.019546		0.064	0.269663	0.533333	0.006103
0.065	0.153846	0.275	0.004266	0.008409		0.065	0.151163	0.4375	0.005505	0.017306		0.065	0.185714	0.378378	0.005103	0.010131		0.065	0.269231	0.333333	0.009511	0.012516		0.065	0.714286	0.75	0.029022	0.030457		0.065	0.33871	0.006221		0.966	1.2	0.024688	2	0.082992		0.065	0.166667	0.333333	0.010725	0.019731		0.065	0.277778	0.566667	0.006082
0.066	0.153846	0.282051	0.004372	0.008398		0.066	0.162791	0.4375	0.005518	0.017303		0.066	0.185714	0.378378	0.005144	0.010236		0.066	0.307692	0.333333	0.009582	0.012521		0.066	0.714286	0.75	0.029328	0.031725		0.066	0.33871	0.006255		0.627	2	0.048213	1	0.056443		0.066	0.166667	0.333333	0.010666	0.01976		0.066	0.288889	0.6	0.006184
0.067	0.153846	0.289474	0.004446	0.008479		0.067	0.162791	0.46875	0.005541	0.017864		0.067	0.185714	0.378378	0.005164	0.010243		0.067	0.307692	0.333333	0.009785	0.012971		0.067	0.714286	0.75	0.029416	0.031485		0.067	0.349206	0.006133		0.626	2	0.047992	1	0.0568		0.067	0.166667	0.333333	0.010653	0.020002		0.067	0.285714	0.529412	0.006197
0.068	0.153846	0.294737	0.004446	0.008597		0.068	0.162791	0.5	0.005524	0.018038		0.068	0.197183	0.378378	0.005212	0.01052		0.068	0.307692	0.357143	0.009872	0.01307		0.068	0.714286	0.666667	0.029531	0.028247		0.068	0.349206	0.006176		0.625	2	0.047713	1	0.0568		0.068	0.166667	0.333333	0.010659	0.020058		0.068	0.293478	0.529412	0.006215
0.069	0.160256	0.3	0.004507	0.008783		0.069	0.159091	0.470588	0.00542	0.017006		0.069	0.191781	0.368421	0.005242	0.010376		0.069	0.307692	0.340909	0.009881	0.012397		0.069	0.714286	0.666667	0.030002	0.028247		0.069	0.349206	0.006281		0.624	2	0.047713	1	0.0568		0.069	0.166667	0.333333	0.010924	0.020014		0.069	0.298913	0.529412	0.006399
0.07	0.164557	0.3	0.004507	0.008791		0.07	0.159091	0.470588	0.005501	0.016727		0.07	0.189189	0.368421	0.005255	0.010575		0.07	0.307692	0.340909	0.010022	0.012535		0.07	0.714286	0.666667	0.03053	0.028452		0.07	0.349206	0.006236		0.623	2	0.047713	1	0.0568		0.07	0.222222	0.285714	0.010884	0.017112		0.07	0.297872	0.588235	0.006441
0.071	0.164557	0.3	0.004566	0.008649		0.071	0.159091	0.470588	0.005439	0.017008		0.071	0.202703	0.394737	0.005296	0.010626		0.071	0.326923	0.363636	0.010028	0.013026		0.071	0.714286	0.666667	0.030583	0.027994		0.071	0.349206	0.006332		0.622	2	0.047713	1	0.0568		0.071	0.222222	0.285714	0.01097	0.017188		0.071	0.297872	0.526316	0.006483
0.072	0.164557	0.303846	0.00461	0.008691		0.072	0.155556	0.470588	0.005297	0.016777		0.072	0.202703	0.394737	0.005386	0.010689		0.072	0.346154	0.363636	0.010342	0.013052		0.072	0.785714	0.666667	0.030661	0.028387		0.072	0.349206	0.006367		0.188	2	0.091447	0	0		0.072	0.222222	0.285714	0.010916	0.017217		0.072	0.305263	0.526316	0.006428
0.073	0.164557	0.307692	0.004634	0.008592		0.073	0.155556	0.470588	0.005401	0.016894		0.073	0.202703	0.394737	0.005357	0.010899		0.073	0.346154	0.363636	0.010579	0.01313		0.073	0.785714	0.666667	0.030559	0.028448		0.073	0.365079	0.006368		0.189	2	0.091447	0	0.030151		0.073	0.2	0.285714	0.009791	0.017049		0.073	0.3125	0.55	0.006443
0.074	0.170886	0.311741	0.004629	0.008517		0.074	0.155556	0.470588	0.005464	0.016868		0.074	0.202703	0.407895	0.005408	0.011004		0.074	0.346154	0.363636	0.010752	0.013207		0.074	0.857143	0.666667	0.030757	0.028526		0.074	0.365079	0.006373		0.186	2	0.089853	0	0		0.074	0.2	0.285714	0.009987	0.017121		0.074	0.3125	0.55	0.006535
0.075	0.175	0.320395	0.004616	0.008465		0.075	0.177778	0.470588	0.005473	0.01681		0.075	0.2	0.407895	0.005329	0.011088		0.075	0.333333	0.363636	0.010514	0.013448		0.075	0.857143	0.6	0.031863	0.025937		0.075	0.365079	0.00648		0.187	2	0.090067	0	0		0.075	0.2	0.285714	0.010088	0.017071		0.075	0.319588	0.55	0.006566
0.076	0.17284	0.320395	0.004595	0.008372		0.076	0.177778	0.444444	0.005573	0.016056		0.076	0.210526	0.410256	0.005228	0.010768		0.076	0.333333	0.363636	0.010679	0.013382		0.076	0.857143	0.6	0.031695	0.025889		0.076	0.359375	0.006522		0.184	2	0.090476	0	0		0.076	0.2	0.285714	0.010035	0.017071		0.076	0.329897	0.52381	0.006508
0.077	0.170732	0.333333	0.004536	0.00818		0.077	0.177778	0.421053	0.005621	0.015596		0.077	0.210526	0.4	0.00526	0.01028		0.077	0.333333	0.363636	0.010736	0.013506		0.077	0.857143	0.6	0.031919	0.025744		0.077	0.359375	0.006511		0.185	2	0.090476	0	0		0.077	0.2	0.285714	0.009995	0.017327		0.077	0.328283	0.5	0.006376
0.078	0.182927	0.325	0.004488	0.008208		0.078	0.177778	0.447368	0.005713	0.015703		0.078	0.210526	0.4	0.005357	0.010294		0.078	0.333333	0.363636	0.01075	0.013791		0.078	0.857143	0.6	0.031917	0.02549		0.078	0.359375	0.006511		0.182	2	0.090476	0	0		0.078	0.2	0.285714	0.00995	0.016979		0.078	0.333333	0.522727	0.006495
0.079	0.182927	0.329167	0.004589	0.008268		0.079	0.177778	0.473684	0.005892	0.016008		0.079	0.223684	0.4	0.005356	0.010463		0.079	0.333333	0.386364	0.010894	0.014272		0.079	0.857143	0.65	0.032147	0.025744		0.079	0.375	0.006554		0.183	2	0.090476	0	0		0.079	0.2	0.285714	0.0099	0.017043		0.079	0.328431	0.545455	0.006485
0.08	0.182927	0.333333	0.004574	0.008479		0.08	0.177778	0.473684	0.005972	0.016114		0.08	0.223684	0.4	0.005344	0.010519		0.08	0.333333	0.386364	0.011	0.014266		0.08	0.857143	0.7	0.032361	0.025588		0.08	0.375	0.006554		0.629	2	0.0482	1	0.056443		0.08	0.2	0.285714	0.009931	0.017107		0.08	0.330097	0.545455	0.006615
0.081	0.182927	0.341463	0.004629	0.008433		0.081	0.177778	0.45	0.005738	0.015347		0.081	0.223684	0.404762	0.005376	0.010122		0.081	0.37037	0.391304	0.011148	0.013615		0.081	0.75	0.7	0.028392	0.026032		0.081	0.375	0.006535		0.181	2	0.090314	0	0		0.081	0.190476	0.285714	0.009369	0.016927		0.081	0.339806	0.545455	0.006819
0.082	0.180723	0.325581	0.004597	0.00817		0.082	0.173913	0.45	0.005667	0.015505		0.082	0.227273	0.395349	0.005289	0.009911		0.082	0.37037	0.375	0.011209	0.01331		0.082	0.75	0.7	0.028169	0.026008		0.082	0.376923	0.006316		0.967	1.2	0.024688	2	0.082992		0.082	0.190476	0.285714	0.009203	0.016805		0.082	0.349515	0.568182	0.006812
0.083	0.180723	0.318182	0.004555	0.008105		0.083	0.173913	0.45	0.00563	0.015626		0.083	0.233766	0.386364	0.005367	0.009677		0.083	0.37037	0.375	0.011189	0.013409		0.083	0.75	0.7	0.028142	0.02586		0.083	0.384615	0.006351		0.498	1.8	0.048093	0.5	0.044935		0.083	0.190476	0.285714	0.009165	0.017154		0.083	0.359223	0.590909	0.006952
0.084	0.180723	0.307729	0.004587	0.007846		0.084	0.173913	0.45	0.005604	0.015747		0.084	0.233766	0.377778	0.0053	0.009393		0.084	0.37037	0.375	0.011341	0.01327		0.084	0.75	0.636364	0.028785	0.023544		0.084	0.378788	0.006327		0.499	1.8	0.048093	0.5	0.044935		0.084	0.190476	0.285714	0.009275	0.01731		0.084	0.368932	0.565217	0.006926
0.085	0.184524	0.311111	0.004472	0.008049		0.085	0.173913	0.428571	0.005595	0.015034		0.085	0.233766	0.4	0.005333	0.009637		0.085	0.37037	0.375	0.011299	0.013234		0.085	0.875	0.636364	0.028997	0.02344		0.085	0.378788	0.00635		0.829	1.375	0.031333	1.5	0.076217		0.085	0.190476	0.285714	0.009334	0.01736		0.085	0.368932	0.586957	0.007015
0.086	0.190476	0.304348	0.004492	0.007953		0.086	0.184783	0.452381	0.005599	0.015205		0.086	0.233766	0.391304	0.005391	0.009631		0.086	0.357143	0.375	0.011096	0.012953		0.086	0.875	0.636364	0.029067	0.023526		0.086	0.378788	0.006315		0.828	1.375	0.031333	1.5	0.076335		0.086	0.190476	0.285714	0.009438	0.017289		0.086	0.378641	0.608696	0.007081
0.087	0.190476	0.304348	0.004484	0.007978		0.087	0.195652	0.47619	0.005567	0.015503		0.087	0.230769	0.391304	0.005235	0.009512		0.087	0.357143	0.375	0.011108	0.012848		0.087	0.875	0.636364	0.028838	0.023353		0.087	0.378788	0.006347		0.984	1.09091	0.0222	2	0.082106		0.087	0.190476	0.285714	0.009341	0.017289		0.087	0.384615	0.583333	0.007231
0.088	0.190476	0.31513	0.00456	0.008063		0.088	0.195652	0.47619	0.005565	0.015604		0.088	0.227848	0.391304	0.005201	0.009478		0.088	0.357143	0.416667	0.01111	0.012711		0.088	0.875	0.636364	0.02923	0.023343		0.088	0.378788	0.006349		0.985	1.09091	0.0222	2	0.081749		0.088	0.190476	0.285714	0.009332	0.017022		0.088	0.383178	0.56	0.007042
0.089	0.190476	0.319149	0.004566	0.007886		0.089	0.191489	0.47619	0.005486	0.015651		0.089	0.240506	0.391304	0.005371	0.00964		0.089	0.357143	0.4	0.010997	0.012238		0.089	0.875	0.681818	0.029679	0.023239		0.089	0.378788	0.006453		0.982	1.09091	0.022268	2	0.082413		0.089	0.238095	0.285714	0.009391	0.016946		0.089	0.37963	0.538462	0.00705
0.09	0.190476	0.3125	0.004585	0.007715		0.09	0.191489	0.47619	0.005522	0.015805		0.09	0.240506	0.382979	0.005498	0.009442		0.09	0.357143	0.384615	0.011069	0.011646		0.09	0.875	0.681818	0.029892	0.023122		0.09	0.378788	0.006453		0.081	1.5	0.076295	0	0		0.09	0.238095	0.285714	0.009369	0.017034		0.09	0.381818	0.538462	0.006906
0.091	0.188235	0.315824	0.00462	0.007654		0.091	0.191489	0.47619	0.005433	0.015835		0.091	0.240506	0.382979	0.005494	0.009488		0.091	0.357143	0.37037	0.011175	0.011567		0.091	0.875	0.727273	0.030197	0.023236		0.091	0.378788	0.006416		0.701	1.42857	0.03438	1	0.060759		0.091	0.238095	0.25	0.009344	0.01451		0.091	0.371681	0.555556	0.00677
0.092	0.194118	0.322618	0.004627	0.007756		0.092	0.1875	0.47619	0.00545	0.015906		0.092	0.2375	0.404255	0.005537	0.009455		0.092	0.357143	0.37037	0.01108	0.011527		0.092	0.875	0.727273	0.030093	0.023164		0.092	0.386364	0.006422		0.821	1.375	0.031333	1.5	0.072502		0.092	0.238095	0.25	0.009434	0.014356		0.092	0.372807	0.555556	0.006719
0.093	0.2	0.315824	0.00463	0.007737		0.093	0.1875	0.47619	0.005426	0.015836		0.093	0.24375	0.404255	0.005496	0.00948		0.093	0.357143	0.37037	0.011078	0.011786		0.093	0.875	0.727273	0.030999	0.023419		0.093	0.38806	0.006587		0.823	1.375	0.031333	1.5	0.072502		0.093	0.238095	0.25	0.009351	0.014388		0.093	0.367521	0.555556	0.006776
0.094	0.2	0.315824	0.004676	0.007651		0.094	0.193878	0.47619	0.005353	0.016129		0.094	0.246914	0.404255	0.00536	0.009584		0.094	0.357143	0.37037	0.011001	0.011667		0.094	0.875	0.727273	0.031427	0.023667		0.094	0.382353	0.006517		0.822	1.375	0.031333	1.5	0.072502		0.094	0.238095	0.25	0.00936	0.014418		0.094	0.3625	0.555556	0.006744
0.095	0.2	0.319149	0.004739	0.007737		0.095	0.204082	0.47619	0.005384	0.016216		0.095	0.246914	0.404255	0.005405	0.009489		0.095	0.392857	0.37037	0.011214	0.011895		0.095	0.875	0.727273	0.031134	0.023521		0.095	0.384058	0.006441		0.825	1.375	0.031333	1.5	0.076229		0.095	0.238095	0.25	0.009414	0.014418		0.095	0.363636	0.592593	0.006633
0.096	0.197674	0.313725	0.004641	0.007595		0.096	0.204082	0.47619	0.005355	0.016388		0.096	0.243902	0.404255	0.005382	0.009558		0.096	0.392857	0.37037	0.011344	0.011979		0.096	0.875	0.727273	0.031007	0.023283		0.096	0.391304	0.006416		0.824	1.375	0.031333	1.5	0.07269		0.096	0.238095	0.25	0.009378	0.014447		0.096	0.371901	0.592593	0.006595
0.097	0.209302	0.301887	0.004594	0.007341		0.097	0.204082	0.47619	0.005437	0.016348		0.097	0.243902	0.404255	0.005338	0.009584		0.097	0.392857	0.37037	0.011328	0.011962		0.097	0.875	0.772727	0.030806	0.023374		0.097	0.391304	0.006416		0.827	1.375	0.031333	1.5	0.076335		0.097	0.238095	0.25	0.009401	0.014392		0.097	0.362903	0.592593	0.006456
0.098	0.206897	0.299092	0.004602	0.007261		0.098	0.204082	0.47619	0.005495	0.016334		0.098	0.240964	0.404255	0.005356	0.009551		0.098	0.392857	0.37037	0.011395	0.011991		0.098	0.9375	0.772727	0.03099	0.023724		0.098	0.391304	0.006353		0.826	1.375	0.031333	1.5	0.076229		0.098	0.238095	0.25	0.009302	0.014392		0.098	0.362205	0.592593	0.006247
0.099	0.206897	0.301887	0.004615	0.007255		0.099	0.204082	0.47619	0.005637	0.016203		0.099	0.246988	0.404255	0.005332	0.009759		0.099	0.392857	0.375	0.011335	0.011441		0.099	1	0.772727	0.030847	0.023842		0.099	0.405797	0.006347		0.494	2.25	0.060426	0.5	0.044947		0.099	0.227273	0.25	0.008984	0.014443		0.099	0.367188	0.586207	0.006289
0.1	0.206897	0.31427	0.004619	0.007289		0.1	0.204082	0.47619	0.005723	0.016079		0.1	0.253012	0.404255	0.005394	0.009712		0.1	0.37931	0.37931	0.010868	0.01114		0.1	1	0.818182	0.030838	0.024013		0.1	0.405797	0.006357		0.889	1.33333	0.028158	1.5	0.078277		0.1	0.227273	0.25	0.008865	0.014683		0.1	0.367188	0.586207	0.006276
0.101	0.206897	0.309091	0.004608	0.007272		0.101	0.204082	0.47619	0.005783	0.016173		0.101	0.253012	0.397959	0.005401	0.009385		0.101	0.37931	0.37931	0.011038	0.011062		0.101	1	0.818182	0.031231	0.024372		0.101	0.405797	0.006284		0.703	1.42857	0.03438	1	0.060759		0.101	0.227273	0.25	0.008961	0.014832		0.101	0.372093	0.586207	0.006331
0.102	0.212644	0.309091	0.004605	0.007183		0.102	0.204082	0.47619	0.005933	0.016282		0.102	0.253012	0.408163	0.005403	0.009489		0.102	0.37931	0.366667	0.011315	0.010724		0.102	1	0.818182	0.031464	0.024115		0.102	0.4	0.006148		0.524	1.8	0.048783	0.5	0.04717		0.102	0.227273	0.25	0.008972	0.015289		0.102	0.379845	0.5625	0.006372
0.103	0.215909	0.311408	0.004507	0.007241		0.103	0.204082	0.47619	0.005836	0.016412		0.103	0.253012	0.4	0.005457	0.009411		0.103	0.396552	0.366667	0.011344	0.01084		0.103	1	0.818182	0.032237	0.02387		0.103	0.4	0.006098		0.495	1.8	0.047971	0.5	0.045224		0.103	0.227273	0.25	0.009121	0.01513		0.103	0.378788	0.5625	0.006219
0.104	0.215909	0.311408	0.004476	0.007299		0.104	0.204082	0.47619	0.005835	0.01645		0.104	0.253012	0.4	0.005518	0.009347		0.104	0.413793	0.366667	0.011345	0.010837		0.104	1	0.818182	0.03261	0.02345		0.104	0.407143	0.006087		0.704	1.42857	0.03438	1	0.060759		0.104	0.227273	0.25	0.009111	0.015053		0.104	0.373134	0.5625	0.006093
0.105	0.213483	0.314815	0.004483	0.007278		0.105	0.214286	0.5	0.005818	0.016368		0.105	0.253012	0.4	0.005608	0.009391		0.105	0.413793	0.354839	0.01139	0.010447		0.105	1	0.818182	0.033448	0.023861		0.105	0.414286	0.006079		0.926	1.33333	0.028422	2	0.075777		0.105	0.227273	0.25	0.009037	0.015169		0.105	0.375	0.5625	0.006043
0.106	0.211111	0.314815	0.004448	0.007467		0.106	0.22449	0.52381	0.005916	0.016372		0.106	0.261905	0.4	0.005504	0.009469		0.106	0.413793	0.34375	0.011269	0.010212		0.106	1	0.818182	0.03331	0.023989		0.106	0.414286	0.006256		0.88	1.22222	0.028385	1.5	0.075764		0.106	0.227273	0.25	0.008975	0.015284		0.106	0.374101	0.5625	0.005883
0.107	0.211111	0.320755	0.004504	0.007486		0.107	0.22449	0.52381	0.005923	0.01653		0.107	0.261905	0.4	0.005519	0.009492		0.107	0.413793	0.375	0.011326	0.010392		0.107	1	0.75	0.032913	0.022098		0.107	0.414286	0.006327		0.496	1.8	0.047971	0.5	0.044935		0.107	0.227273	0.25	0.00898	0.015515		0.107	0.37234	0.529412	0.005822
0.108	0.211111	0.314815	0.004508	0.007413		0.108	0.22449	0.52381	0.005892	0.016525		0.108	0.261905	0.384615	0.005447	0.009172		0.108	0.413793	0.375	0.011408	0.010392		0.108	1	0.769231	0.033224	0.020454		0.108	0.402778	0.006205		0.705	1.42857	0.03438	1	0.060759		0.108	0.227273	0.25	0.009075	0.015623		0.108	0.377622	0.558824	0.005849
0.109	0.21978	0.324176	0.004474	0.007423		0.109	0.22449	0.52381	0.005955	0.01667		0.109	0.258824	0.394231	0.005385	0.009346		0.109	0.413793	0.363636	0.011359	0.010188		0.109	1	0.769231	0.033279	0.020495		0.109	0.39726	0.006217		0.497	1.8	0.047971	0.5	0.044935		0.109	0.227273	0.25	0.0091	0.015829		0.109	0.378472	0.542857	0.005808
0.11	0.21978	0.321092	0.004446	0.007183		0.11	0.22449	0.52381	0.006018	0.016444		0.11	0.258824	0.396226	0.005386	0.00931		0.11	0.413793	0.363636	0.011332	0.010423		0.11	1.0625	0.769231	0.032955	0.020469		0.11	0.40411	0.006223		0.706	1.42857	0.03485	1	0.060759		0.11	0.227273	0.25	0.00917	0.015933		0.11	0.37931	0.542857	0.005815
0.111	0.21978	0.321429	0.004458	0.007205		0.111	0.22449	0.52381	0.006073	0.01657		0.111	0.258824	0.381818	0.005361	0.009009		0.111	0.413793	0.363636	0.011068	0.010545		0.111	1.125	0.769231	0.033066	0.020084		0.111	0.410959	0.006218		0.842	1.375	0.031474	1.5	0.077746		0.111	0.227273	0.25	0.009171	0.015741		0.111	0.383562	0.557143	0.005885
0.112	0.21978	0.321429	0.004486	0.007215		0.112	0.22449	0.52381	0.005972	0.016445		0.112	0.270588	0.390909	0.005407	0.00925		0.112	0.448276	0.363636	0.011095	0.010492		0.112	1.125	0.769231	0.032585	0.020278		0.112	0.410959	0.006256		0.707	1.42857	0.03485	1	0.060759		0.112	0.227273	0.25	0.009238	0.015739		0.112	0.387755	0.555556	0.005846
0.113	0.21978	0.324507	0.004533	0.007161		0.113	0.234694	0.52381	0.005952	0.016494		0.113	0.270588	0.390909	0.005318	0.009176		0.113	0.448276	0.363636	0.0111	0.010554		0.113	1.125	0.769231	0.032615	0.020196		0.113	0.405405	0.006275		0.491	2.25	0.060649	0.5	0.042862		0.113	0.227273	0.25	0.009282	0.015733		0.113	0.39527	0.555556	0.006
0.114	0.21978	0.327586	0.004506	0.007217		0.114	0.234694	0.52381	0.005972	0.016769		0.114	0.282353	0.4	0.005429	0.009252		0.114	0.448276	0.393939	0.011182	0.01063		0.114	1.125	0.769231	0.032682	0.020604		0.114	0.405405	0.006255		0.888	1.33333	0.028158	1.5	0.078277		0.114	0.227273	0.25	0.009322	0.015733		0.114	0.395973	0.583333	0.006073
0.115	0.230769	0.333333	0.004543	0.007305		0.115	0.244898	0.547619	0.006068	0.017105		0.115	0.282353	0.4	0.00549	0.009258		0.115	0.448276	0.393939	0.011253	0.010794		0.115	1.125	0.769231	0.032682	0.020553		0.115	0.418919	0.006176		0.525	1.8	0.049046	0.5	0.04717		0.115	0.227273	0.25	0.009297	0.015733		0.115	0.396667	0.583333	0.006126
0.116	0.228261	0.333333	0.004607	0.007484		0.116	0.244898	0.571429	0.00612	0.017247		0.116	0.282353	0.4	0.005489	0.009291		0.116	0.448276	0.393939	0.01133	0.010814		0.116	1.125	0.769231	0.032871	0.020666		0.116	0.418919	0.006176		0.492	2.25	0.060434	0.5	0.044662		0.116	0.227273	0.3125	0.009377	0.015823		0.116	0.403333	0.611111	0.006286
0.117	0.228261	0.333333	0.004607	0.007375		0.117	0.244898	0.571429	0.006282	0.017209		0.117	0.282353	0.409091	0.005572	0.009343		0.117	0.448276	0.393939	0.011386	0.010811		0.117	1.125	0.714286	0.033276	0.019141		0.117	0.418919	0.006247		0.957	1.2	0.024712	2	0.080746		0.117	0.227273	0.3125	0.009386	0.015916		0.117	0.401316	0.578947	0.006286
0.118	0.228261	0.333333	0.004614	0.007369		0.118	0.244898	0.571429	0.00624	0.01714		0.118	0.27907	0.418182	0.005516	0.009374		0.118	0.448276	0.393939	0.01152	0.010961		0.118	1.125	0.714286	0.033436	0.019155		0.118	0.418919	0.006247		0.321	2	0.074444	0	0.067052		0.118	0.25	0.3125	0.009418	0.015916		0.118	0.396774	0.578947	0.006103
0.119	0.228261	0.333333	0.004654	0.007477		0.119	0.24	0.545455	0.005932	0.016423		0.119	0.27907	0.418182	0.005645	0.009395		0.119	0.448276	0.382353	0.011615	0.010501		0.119	1.125	0.714286	0.033733	0.019467		0.119	0.418919	0.006247		0.528	1.8	0.048783	0.5	0.046807		0.119	0.272727	0.375	0.009498	0.015891		0.119	0.39375	0.578947	0.005931
0.12	0.225806	0.336158	0.004581	0.007345		0.12	0.24	0.521739	0.006008	0.015659		0.12	0.290698	0.410714	0.005756	0.009257		0.12	0.433333	0.382353	0.011486	0.010621		0.12	1.125	0.714286	0.033825	0.019589		0.12	0.418919	0.006247		0.529	1.8	0.048783	0.5	0.046436		0.12	0.272727	0.375	0.009576	0.015881		0.12	0.397516	0.605263	0.005969
0.121	0.236559	0.338983	0.004597	0.00742		0.121	0.26	0.521739	0.006001	0.015616		0.121	0.290698	0.428571	0.005774	0.009211		0.121	0.433333	0.382353	0.011454	0.010782		0.121	1.125	0.714286	0.03399	0.019866		0.121	0.418919	0.006248		0.39	1.75	0.056619	0	0.035799		0.121	0.272727	0.375	0.009634	0.015881		0.121	0.403727	0.589744	0.005958
0.122	0.236559	0.338983	0.004529	0.007466		0.122	0.26	0.5	0.006166	0.0149		0.122	0.290698	0.421053	0.005768	0.009153		0.122	0.433333	0.382353	0.011376	0.010701		0.122	1.125	0.714286	0.034026	0.019844		0.122	0.42	0.006355		0.38	1.75	0.056239	0	0.035119		0.122	0.272727	0.375	0.009753	0.016067		0.122	0.401235	0.589744	0.005888
0.123	0.236559	0.339134	0.00453	0.00752		0.123	0.26	0.5	0.006282	0.015005		0.123	0.290698	0.421053	0.005793	0.009073		0.123	0.45	0.411765	0.011285	0.010584		0.123	1.125	0.714286	0.034369	0.020121		0.123	0.421053	0.006218		0.37	1.75	0.056439	0	0.035119		0.123	0.272727	0.375	0.009815	0.015843		0.123	0.39939	0.589744	0.005699
0.124	0.236559	0.344828	0.004551	0.007574		0.124	0.26	0.48	0.0064	0.014431		0.124	0.302326	0.438596	0.005879	0.009199		0.124	0.466667	0.411765	0.011346	0.01058		0.124	1.125	0.714286	0.034445	0.020267		0.124	0.421053	0.00621		0.36	1.625	0.055489	0	0.035162		0.124	0.272727	0.375	0.009914	0.015913		0.124	0.398204	0.615385	0.005569
0.125	0.236559	0.344828	0.004532	0.007509		0.125	0.26	0.48	0.006457	0.014566		0.125	0.302326	0.438596	0.005898	0.009229		0.125	0.466667	0.411765	0.011474	0.010911		0.125	1.25	0.785714	0.034945	0.020679		0.125	0.421053	0.006227		0.35	1.5	0.056082	0	0.035162		0.125	0.272727	0.375	0.010039	0.015913		0.125	0.39881	0.585366	0.005467
0.126	0.241935	0.347414	0.004598	0.007596		0.126	0.26	0.5	0.006554	0.014843		0.126	0.302326	0.447368	0.005898	0.009359		0.126	0.466667	0.4	0.011521	0.010675		0.126	1.25	0.785714	0.034965	0.020534		0.126	0.421053	0.006241		0.34	1.5	0.055893	0	0.070345		0.126	0.26087	0.375	0.009603	0.015897		0.126	0.402367	0.585366	0.005486
0.127	0.236842	0.35	0.004458	0.007644		0.127	0.26	0.52	0.006631	0.014844		0.127	0.298851	0.447368	0.005865	0.009334		0.127	0.451613	0.4	0.011175	0.010756		0.127	1.25	0.785714	0.034667	0.020781		0.127	0.427632	0.00627		0.33	2	0.074686	0	0.070324		0.127	0.26087	0.375	0.009559	0.016156		0.127	0.408284	0.609756	0.00554
0.128	0.234375	0.344262	0.004392	0.007575		0.128	0.27	0.52	0.006655	0.015019		0.128	0.298851	0.447368	0.005895	0.009165		0.128	0.4375	0.4	0.011094	0.01071		0.128	1.25	0.785714	0.034572	0.020906		0.128	0.434211	0.006307		0.32	2	0.074444	0	0.067052		0.128	0.26087	0.375	0.009621	0.016215		0.128	0.402299	0.568182	0.005479
0.129	0.237113	0.347414	0.004403	0.007621		0.129	0.28	0.5	0.006803	0.0147		0.129	0.301136	0.448276	0.005773	0.009138		0.129	0.424242	0.4	0.010736	0.010693		0.129	1.25	0.785714	0.034572	0.020986		0.129	0.434211	0.006328		0.31	2	0.075105	0	0.066939		0.129	0.26087	0.375	0.009687	0.016388		0.129	0.405714	0.568182	0.00549
0.13	0.237113	0.35	0.004394	0.007638		0.13	0.28	0.5	0.006862	0.014828		0.13	0.303371	0.440678	0.0058	0.009005		0.13	0.424242	0.4	0.010687	0.010531		0.13	1.25	0.785714	0.034428	0.02093		0.13	0.434211	0.006355		0.527	1.8	0.048783	0.5	0.046807		0.13	0.26087	0.375	0.00969	0.016388		0.13	0.409091	0.577778	0.0055
0.131	0.237113	0.35	0.004453	0.007697		0.131	0.28	0.5	0.006904	0.014837		0.131	0.3	0.449153	0.005747	0.009044		0.131	0.439394	0.388889	0.010865	0.010299		0.131	1.25	0.785714	0.034542	0.021059		0.131	0.434211	0.006378		0.091	1.5	0.079282	0	0		0.131	0.26087	0.375	0.009646	0.016841		0.131	0.409605	0.577778	0.0054
0.132	0.242268	0.350439	0.004595	0.007711		0.132	0.28	0.5	0.006915	0.014726		0.132	0.3	0.457627	0.005739	0.009022		0.132	0.426471	0.388889	0.010614	0.010442		0.132	1.25	0.785714	0.034865	0.021249		0.132	0.434211	0.006378		0.319	2	0.074893	0	0.067052		0.132	0.26087	0.375	0.00967	0.016891		0.132	0.418079	0.577778	0.005536
0.133	0.244898	0.353405	0.004563	0.007788		0.133	0.28	0.5	0.006944	0.014886		0.133	0.3	0.457627	0.005749	0.009029		0.133	0.426471	0.402778	0.010686	0.010328		0.133	1.25	0.785714	0.034952	0.0214		0.133	0.434211	0.006378		0.093	1.5	0.079256	0	0		0.133	0.26087	0.375	0.009697	0.016922		0.133	0.413408	0.6	0.005451
0.134	0.244898	0.355932	0.00462	0.007827		0.134	0.27451	0.5	0.006781	0.014879		0.134	0.296703	0.457627	0.005738	0.009076		0.134	0.441176	0.416667	0.010875	0.010335		0.134	1.25	0.785714	0.035559	0.021389		0.134	0.428571	0.006252		0.094	1.5	0.079218	0	0		0.134	0.26087	0.375	0.009788	0.016922		0.134	0.418994	0.586957	0.005389
0.135	0.244898	0.358294	0.00463	0.007892		0.135	0.27451	0.5	0.00678	0.014753		0.135	0.302198	0.466102	0.005747	0.008805		0.135	0.428571	0.416667	0.010587	0.010438		0.135	1.25	0.785714	0.035448	0.021553		0.135	0.428571	0.006284		0.095	1.5	0.079194	0	0		0.135	0.26087	0.375	0.009852	0.016922		0.135	0.422222	0.586957	0.005398
0.136	0.242424	0.358294	0.004512	0.007898		0.136	0.27451	0.519231	0.006728	0.01474		0.136	0.307692	0.474576	0.005748	0.008825		0.136	0.428571	0.416667	0.010739	0.010519		0.136	1.11111	0.785714	0.031699	0.021569		0.136	0.435897	0.006271		0.096	1.5	0.079739	0	0		0.136	0.26087	0.375	0.009955	0.016922		0.136	0.418478	0.597826	0.005243
0.137	0.247475	0.360656	0.004563	0.007945		0.137	0.27451	0.519231	0.006754	0.014821		0.137	0.307692	0.474576	0.005776	0.00884		0.137	0.428571	0.416667	0.010795	0.010579		0.137	1.11111	0.857143	0.031483	0.021782		0.137	0.43038	0.00616		0.097	1.5	0.080019	0	0		0.137	0.26087	0.375	0.010031	0.017076		0.137	0.418478	0.608696	0.005188
0.138	0.252525	0.366667	0.004602	0.007994		0.138	0.27451	0.538462	0.006787	0.014836		0.138	0.307692	0.474576	0.005801	0.008882		0.138	0.428571	0.416667	0.010722	0.010679		0.138	1.16667	0.857143	0.031523	0.022089		0.138	0.43038	0.006198		0.313	2	0.074893	0	0.066939		0.138	0.26087	0.375	0.010067	0.017194		0.138	0.421622	0.608696	0.005208
0.139	0.252525	0.366667	0.004531	0.008014		0.139	0.269231	0.538462	0.006648	0.01477		0.139	0.307692	0.474576	0.005861	0.00883		0.139	0.444444	0.416667	0.010404	0.0108		0.139	1.16667	0.857143	0.031637	0.022173		0.139	0.443038	0.006191		0.099	1.5	0.079663	0	0		0.139	0.26087	0.375	0.010025	0.017251		0.139	0.42246	0.595745	0.00516
0.14	0.252525	0.369774	0.004549	0.008134		0.14	0.264151	0.538462	0.006587	0.015004		0.14	0.315217	0.474576	0.005765	0.008761		0.14	0.444444	0.416667	0.010471	0.010812		0.14	1.22222	0.857143	0.032196	0.022271		0.14	0.443038	0.006202		0.311	2	0.074929	0	0.066939		0.14	0.26087	0.375	0.010096	0.017579		0.14	0.418848	0.604167	0.005124
0.141	0.252525	0.368817	0.004637	0.008047		0.141	0.273585	0.538462	0.006513	0.014854		0.141	0.315217	0.474576	0.005768	0.008792		0.141	0.432432	0.432432	0.01029	0.010455		0.141	1.22222	0.8	0.032404	0.02068		0.141	0.4375	0.006093		0.96	1.2	0.024601	2	0.080206		0.141	0.26087	0.375	0.010118	0.017864		0.141	0.415816	0.604167	0.00504
0.142	0.25	0.368817	0.004654	0.008106		0.142	0.283019	0.538462	0.006495	0.015053		0.142	0.315217	0.483051	0.005713	0.008845		0.142	0.432432	0.432432	0.010286	0.01048		0.142	1.22222	0.8	0.03202	0.020402		0.142	0.4375	0.006171		0.317	2	0.074893	0	0.067052		0.142	0.26087	0.375	0.010073	0.017915		0.142	0.41206	0.614583	0.005007
0.143	0.25	0.374008	0.004653	0.008071		0.143	0.283019	0.538462	0.006574	0.01509		0.143	0.326087	0.491525	0.005635	0.008862		0.143	0.432432	0.432432	0.010249	0.010431		0.143	1.22222	0.8	0.032536	0.020455		0.143	0.444444	0.006052		0.316	2	0.074893	0	0.066939		0.143	0.26087	0.375	0.010126	0.017936		0.143	0.415	0.612245	0.00503
0.144	0.26	0.370968	0.004694	0.008062		0.144	0.283019	0.538462	0.006627	0.015093		0.144	0.326087	0.483333	0.005637	0.008687		0.144	0.432432	0.421053	0.010303	0.01015		0.144	1.22222	0.75	0.032767	0.019313		0.144	0.444444	0.006065		0.315	2	0.074893	0	0.066939		0.144	0.304348	0.375	0.010203	0.017899		0.144	0.41791	0.612245	0.005005
0.145	0.26	0.370968	0.00463	0.008046		0.145	0.283019	0.538462	0.006636	0.015195		0.145	0.326087	0.483333	0.005683	0.008668		0.145	0.432432	0.421053	0.010272	0.010118		0.145	1.22222	0.75	0.032977	0.01947		0.145	0.444444	0.006143		0.314	2	0.074893	0	0.066939		0.145	0.304348	0.375	0.010117	0.017899		0.145	0.420792	0.612245	0.005014
0.146	0.26	0.370968	0.004573	0.007974		0.146	0.283019	0.557692	0.006788	0.015235		0.146	0.322581	0.5	0.005681	0.00883		0.146	0.459459	0.421053	0.010266	0.010305		0.146	1.22222	0.75	0.033552	0.019278		0.146	0.444444	0.006142		0.414	2	0.058205	0	0.036777		0.146	0.304348	0.375	0.010086	0.017899		0.146	0.423645	0.62	0.005015
0.147	0.262376	0.370968	0.004546	0.007997		0.147	0.283019	0.576923	0.006821	0.015243		0.147	0.322581	0.491803	0.005746	0.008596		0.147	0.459459	0.421053	0.010406	0.010456		0.147	1.33333	0.75	0.034234	0.019732		0.147	0.439024	0.006115		0.415	2	0.058205	0	0.036777		0.147	0.304348	0.375	0.010008	0.017899		0.147	0.42439	0.607843	0.004958
0.148	0.267327	0.37596	0.004556	0.007977		0.148	0.283019	0.576923	0.006843	0.015211		0.148	0.322581	0.491803	0.005732	0.008611		0.148	0.459459	0.421053	0.010589	0.010446		0.148	1.33333	0.75	0.03414	0.020014		0.148	0.439759	0.00599		0.416	2	0.058205	0	0.036777		0.148	0.304348	0.375	0.009947	0.018276		0.148	0.429612	0.627451	0.005042
0.149	0.267327	0.377976	0.004602	0.007934		0.149	0.283019	0.576923	0.006823	0.015105		0.149	0.322581	0.483871	0.005746	0.008534		0.149	0.459459	0.447368	0.010701	0.01032		0.149	1.33333	0.75	0.034827	0.020043		0.149	0.445783	0.005972		0.417	2	0.058205	0	0.036777		0.149	0.304348	0.375	0.009931	0.018141		0.149	0.434466	0.615385	0.00506
0.15	0.267327	0.377976	0.004681	0.007921		0.15	0.283019	0.576923	0.006867	0.014896		0.15	0.327957	0.491935	0.005746	0.008601		0.15	0.459459	0.447368	0.010683	0.010323		0.15	1.33333	0.75	0.034551	0.020247		0.15	0.445783	0.005972		0.411	2	0.05713	0	0.036777		0.15	0.304348	0.375	0.00979	0.018003		0.15	0.434466	0.625	0.005066
0.151	0.267327	0.375	0.004674	0.007876		0.151	0.283019	0.576923	0.006879	0.01487		0.151	0.333333	0.5	0.005771	0.008622		0.151	0.459459	0.435897	0.010745	0.010082		0.151	1.33333	0.75	0.03474	0.020245		0.151	0.445783	0.005972		0.412	2	0.057351	0	0.036777		0.151	0.304348	0.375	0.009849	0.017899		0.151	0.439904	0.634615	0.005044
0.152	0.267327	0.375	0.004642	0.007888		0.152	0.283019	0.596154	0.006931	0.014763		0.152	0.333333	0.5	0.005839	0.008566		0.152	0.459459	0.435897	0.010821	0.0101		0.152	1.33333	0.75	0.034953	0.020085		0.152	0.445783	0.005947		0.413	2	0.058205	0	0.036777		0.152	0.291667	0.375	0.009364	0.017968		0.152	0.438095	0.622642	0.005016
0.153	0.267327	0.375	0.00469	0.008011		0.153	0.283019	0.596154	0.007108	0.01513		0.153	0.33871	0.5	0.00591	0.008534		0.153	0.459459	0.435897	0.010849	0.010276		0.153	1.33333	0.75	0.035338	0.020224		0.153	0.440476	0.005895		0.797	1.375	0.032326	1	0.071421		0.153	0.291667	0.375	0.009371	0.018088		0.153	0.440758	0.632075	0.005012
0.154	0.267327	0.372115	0.004678	0.007808		0.154	0.283019	0.615385	0.007176	0.015352		0.154	0.344086	0.5	0.005828	0.008585		0.154	0.459459	0.435897	0.010842	0.010296		0.154	1.33333	0.75	0.035331	0.020306		0.154	0.440476	0.005895		0.796	1.375	0.032326	1	0.071421		0.154	0.291667	0.375	0.009425	0.01812		0.154	0.448113	0.641509	0.005018
0.155	0.267327	0.375	0.004742	0.007849		0.155	0.301887	0.615385	0.007219	0.015449		0.155	0.344086	0.507937	0.005834	0.008487		0.155	0.459459	0.435897	0.010898	0.010313		0.155	1.33333	0.75	0.034993	0.020344		0.155	0.440476	0.005869		0.795	1.375	0.032326	1	0.071421		0.155	0.291667	0.375	0.009499	0.01786		0.155	0.448113	0.62963	0.005087
0.156	0.272277	0.375	0.00482	0.007878		0.156	0.301887	0.615385	0.007272	0.015317		0.156	0.344086	0.507937	0.005874	0.008494		0.156	0.460526	0.425	0.010536	0.010052		0.156	1.33333	0.78125	0.035483	0.020464		0.156	0.440476	0.005928		0.794	1.375	0.032326	1	0.071421		0.156	0.291667	0.375	0.009654	0.018092		0.156	0.443925	0.636364	0.005076
0.157	0.277228	0.376894	0.004869	0.007903		0.157	0.301887	0.615385	0.007309	0.01541		0.157	0.354839	0.507937	0.005902	0.00852		0.157	0.460526	0.4375	0.010542	0.010142		0.157	1.33333	0.8125	0.035468	0.020515		0.157	0.440476	0.005925		0.418	2	0.058205	0	0.036777		0.157	0.291667	0.375	0.009798	0.018144		0.157	0.449074	0.636364	0.005199
0.158	0.277228	0.378788	0.004842	0.00789		0.158	0.301887	0.615385	0.007366	0.015488		0.158	0.351064	0.507937	0.005904	0.008548		0.158	0.473684	0.45	0.010541	0.010232		0.158	1.33333	0.8125	0.035324	0.020303		0.158	0.440476	0.005909		0.419	2	0.058407	0	0.036777		0.158	0.291667	0.375	0.009742	0.018144		0.158	0.449541	0.636364	0.005192
0.159	0.277228	0.374067	0.004851	0.007842		0.159	0.301887	0.615385	0.007389	0.015499		0.159	0.351064	0.5	0.005835	0.008463		0.159	0.473684	0.45	0.010525	0.010252		0.159	1.33333	0.8125	0.035012	0.020478		0.159	0.440476	0.005932		0.791	1.375	0.032146	1	0.071421		0.159	0.291667	0.375	0.009638	0.018144		0.159	0.443439	0.636364	0.005121
0.16	0.277228	0.375906	0.004865	0.007718		0.16	0.301887	0.592593	0.007459	0.014827		0.16	0.351064	0.5	0.005753	0.008502		0.16	0.473684	0.45	0.01048	0.010226		0.16	1.33333	0.8125	0.035017	0.020251		0.16	0.440476	0.005932		0.895	1.33333	0.028443	1.5	0.077355		0.16	0.291667	0.375	0.00979	0.018256		0.16	0.445946	0.636364	0.00518
0.161	0.277228	0.3778	0.004868	0.007605		0.161	0.301887	0.592593	0.007506	0.014679		0.161	0.352632	0.515625	0.005649	0.008547		0.161	0.473684	0.45	0.010431	0.010262		0.161	1.33333	0.8125	0.035187	0.020267		0.161	0.440476	0.005932		0.82	1.375	0.031333	1.5	0.072502		0.161	0.291667	0.375	0.009961	0.018193		0.161	0.446429	0.654545	0.005237
0.162	0.284314	0.37987	0.00488	0.007632		0.162	0.301887	0.592593	0.007603	0.014808		0.162	0.354167	0.515625	0.005613	0.008491		0.162	0.473684	0.45	0.010468	0.010385		0.162	1.33333	0.8125	0.035577	0.0204		0.162	0.440476	0.005913		0.83	1.375	0.031333	1.5	0.077229		0.162	0.291667	0.375	0.010081	0.018345		0.162	0.448889	0.654545	0.005203
0.163	0.284314	0.382353	0.004928	0.007675		0.163	0.301887	0.62963	0.007622	0.01503		0.163	0.354167	0.515625	0.005607	0.008507		0.163	0.473684	0.45	0.010533	0.010457		0.163	1.44444	0.8125	0.03587	0.020313		0.163	0.440476	0.005916		0.922	1.33333	0.028502	2	0.075777		0.163	0.291667	0.375	0.010158	0.018403		0.163	0.445415	0.642857	0.005192
0.164	0.284314	0.385206	0.004956	0.007721		0.164	0.301887	0.62963	0.00756	0.015075		0.164	0.354167	0.515625	0.005612	0.008477		0.164	0.473684	0.45	0.01059	0.010488		0.164	1.44444	0.8125	0.035857	0.020336		0.164	0.447059	0.005878		0.81	1.375	0.032181	1.5	0.072577		0.164	0.3125	0.375	0.010248	0.018861		0.164	0.45	0.631579	0.005197
0.165	0.284314	0.385165	0.005099	0.00771		0.165	0.301887	0.62963	0.007586	0.014998		0.165	0.354167	0.507692	0.005593	0.008456		0.165	0.486842	0.45	0.010542	0.010538		0.165	1.3	0.8125	0.032212	0.020167		0.165	0.447059	0.005907		0.559	1.8	0.046576	0.5	0.049388		0.165	0.3125	0.375	0.010266	0.018861		0.165	0.450216	0.649123	0.005165
0.166	0.284314	0.386887	0.005073	0.007683		0.166	0.301887	0.62963	0.007635	0.014982		0.166	0.350515	0.5	0.005609	0.008344		0.166	0.486842	0.45	0.010515	0.010417		0.166	1.3	0.8125	0.032349	0.02048		0.166	0.447059	0.005796		0.558	1.8	0.046576	0.5	0.049388		0.166	0.3125	0.375	0.010317	0.018861		0.166	0.452586	0.649123	0.005152
0.167	0.284314	0.390965	0.005092	0.007669		0.167	0.311321	0.62963	0.00765	0.015224		0.167	0.350515	0.492537	0.005596	0.008289		0.167	0.5	0.45	0.010472	0.010608		0.167	1.3	0.8125	0.032439	0.020685		0.167	0.447059	0.005731		0.009	0	0.060603	0	0		0.167	0.3125	0.375	0.010401	0.018861		0.167	0.457265	0.655172	0.005122
0.168	0.284314	0.390965	0.005109	0.007619		0.168	0.320755	0.62963	0.007813	0.015221		0.168	0.360825	0.492537	0.005653	0.0083		0.168	0.5	0.45	0.010503	0.010656		0.168	1.3	0.8125	0.032156	0.020852		0.168	0.447059	0.005731		0.008	0	0.059933	0	0		0.168	0.3125	0.375	0.010401	0.018792		0.168	0.455508	0.644068	0.005133
0.169	0.284314	0.397059	0.005125	0.007753		0.169	0.314815	0.62963	0.007742	0.015341		0.169	0.360825	0.492537	0.005599	0.008311		0.169	0.5	0.439024	0.010501	0.010493		0.169	1.18182	0.8125	0.029803	0.020936		0.169	0.447059	0.005777		0.007	0	0.050493	0	0		0.169	0.333333	0.375	0.010401	0.018974		0.169	0.459916	0.622951	0.005134
0.17	0.294118	0.397059	0.005115	0.007818		0.17	0.314815	0.62963	0.007779	0.015364		0.17	0.357143	0.485294	0.005479	0.008216		0.17	0.5	0.439024	0.010532	0.010373		0.17	1.18182	0.84375	0.029601	0.021031		0.17	0.458824	0.005748		0.006	0	0.047937	0	0		0.17	0.333333	0.375	0.010417	0.019084		0.17	0.454545	0.639344	0.005026
0.171	0.294118	0.397059	0.005074	0.007748		0.171	0.314815	0.62963	0.007734	0.015201		0.171	0.357143	0.492647	0.005434	0.008215		0.171	0.5	0.463415	0.010507	0.010316		0.171	1.18182	0.875	0.029394	0.021044		0.171	0.448276	0.005618		0.005	0	0.041633	0	0		0.171	0.333333	0.375	0.010382	0.019084		0.171	0.458848	0.619048	0.005024
0.172	0.294118	0.391304	0.005143	0.007713		0.172	0.314815	0.62963	0.007679	0.01511		0.172	0.357143	0.5	0.005401	0.008106		0.172	0.5	0.463415	0.010409	0.010377		0.172	1.18182	0.823529	0.029105	0.020168		0.172	0.45977	0.005578		0.004	0	0	0	0		0.172	0.333333	0.375	0.01039	0.018846		0.172	0.457143	0.619048	0.005001
0.173	0.294118	0.391304	0.005078	0.007791		0.173	0.314815	0.62963	0.007732	0.01499		0.173	0.357143	0.5	0.005459	0.00811		0.173	0.5	0.463415	0.010509	0.010449		0.173	1.18182	0.823529	0.029119	0.020233		0.173	0.45977	0.005595		0.003	0	0	0	0		0.173	0.333333	0.375	0.010438	0.018846		0.173	0.45935	0.634921	0.005007
0.174	0.294118	0.392622	0.0051	0.007767		0.174	0.314815	0.62963	0.007784	0.014955		0.174	0.367347	0.492754	0.005489	0.00797		0.174	0.5	0.463415	0.01046	0.010386		0.174	1.18182	0.823529	0.028849	0.020168		0.174	0.454545	0.005628		0.002	0	0	0	0		0.174	0.333333	0.375	0.010338	0.019107		0.174	0.45749	0.625	0.004989
0.175	0.294118	0.389682	0.005144	0.007629		0.175	0.324074	0.648148	0.007838	0.014948		0.175	0.367347	0.492754	0.005468	0.00801		0.175	0.5	0.463415	0.010493	0.010506		0.175	1.18182	0.823529	0.028602	0.02017		0.175	0.454545	0.005628		0.552	1.8	0.046091	0.5	0.048242		0.175	0.333333	0.375	0.010415	0.019107		0.175	0.461538	0.632812	0.004997
0.176	0.294118	0.386887	0.005141	0.007702		0.176	0.333333	0.666667	0.007929	0.015059		0.176	0.367347	0.492754	0.005538	0.007981		0.176	0.5	0.463415	0.010552	0.01059		0.176	1.18182	0.823529	0.02879	0.020003		0.176	0.454545	0.005628		0.775	1.375	0.031996	1	0.067605		0.176	0.333333	0.375	0.010336	0.018951		0.176	0.46371	0.640625	0.004982
0.177	0.303922	0.390097	0.005183	0.007768		0.177	0.333333	0.666667	0.007937	0.015246		0.177	0.367347	0.492754	0.0056	0.008073		0.177	0.5	0.463415	0.01056	0.010665		0.177	1.18182	0.823529	0.029302	0.019797		0.177	0.454545	0.005645		0.774	1.375	0.031996	1	0.067202		0.177	0.333333	0.375	0.010277	0.019209		0.177	0.461847	0.640625	0.00499
0.178	0.303922	0.394366	0.005163	0.007809		0.178	0.333333	0.666667	0.00794	0.015138		0.178	0.372449	0.492754	0.005588	0.008064		0.178	0.5	0.463415	0.010575	0.010556		0.178	1.18182	0.777778	0.029677	0.018783		0.178	0.454545	0.005689		0.777	1.375	0.031894	1	0.067605		0.178	0.333333	0.375	0.010238	0.019307		0.178	0.460317	0.646154	0.005063
0.179	0.308824	0.394366	0.005202	0.007793		0.179	0.333333	0.666667	0.007924	0.015113		0.179	0.372449	0.492754	0.00562	0.008087		0.179	0.513158	0.487805	0.010536	0.010769		0.179	1.27273	0.777778	0.029916	0.018711		0.179	0.460227	0.005624		0.776	1.375	0.031894	1	0.067605		0.179	0.333333	0.4375	0.010098	0.01932		0.179	0.462451	0.646154	0.005023
0.18	0.313725	0.395713	0.005272	0.007778		0.18	0.333333	0.666667	0.007959	0.015136		0.18	0.377551	0.492754	0.005637	0.008181		0.18	0.513158	0.47619	0.010573	0.010436		0.18	1.27273	0.777778	0.02975	0.018726		0.18	0.460227	0.005624		0.678	1.42857	0.034248	1	0.059244		0.18	0.333333	0.4375	0.010172	0.01932		0.18	0.466535	0.643939	0.005003
0.181	0.313725	0.404287	0.005266	0.007745		0.181	0.333333	0.666667	0.007966	0.015179		0.181	0.377551	0.492754	0.005653	0.008186		0.181	0.526316	0.465116	0.010668	0.010205		0.181	1.27273	0.736842	0.029733	0.017612		0.181	0.460674	0.005556		0.679	1.42857	0.034248	1	0.059244		0.181	0.333333	0.4375	0.010279	0.019488		0.181	0.472441	0.641791	0.005001
0.182	0.313725	0.407124	0.005285	0.007733		0.182	0.333333	0.666667	0.008106	0.015157		0.182	0.377551	0.492754	0.005628	0.008182		0.182	0.526316	0.465116	0.010862	0.010201		0.182	1.27273	0.736842	0.029701	0.017388		0.182	0.460674	0.005556		0.773	1.375	0.031996	1	0.067202		0.182	0.333333	0.4375	0.010405	0.019488		0.182	0.47451	0.641791	0.005086
0.183	0.313725	0.408451	0.005271	0.007908		0.183	0.333333	0.666667	0.00807	0.015137		0.183	0.387755	0.507246	0.005612	0.00824		0.183	0.526316	0.465116	0.010878	0.010156		0.183	1.16667	0.736842	0.027347	0.01749		0.183	0.460674	0.005513		0.772	1.3125	0.031707	1	0.067202		0.183	0.333333	0.4375	0.010467	0.019814		0.183	0.478516	0.641791	0.005071
0.184	0.313725	0.408451	0.005256	0.007953		0.184	0.333333	0.666667	0.008116	0.015242		0.184	0.387755	0.507246	0.005691	0.008261		0.184	0.526316	0.465116	0.010867	0.010198		0.184	1.07692	0.736842	0.025621	0.017408		0.184	0.455556	0.005551		0.668	1.42857	0.034541	1	0.059618		0.184	0.333333	0.5	0.010503	0.019818		0.184	0.480469	0.647059	0.005103
0.185	0.315534	0.408451	0.005224	0.008036		0.185	0.327273	0.666667	0.007944	0.015279		0.185	0.383838	0.507246	0.005674	0.008294		0.185	0.526316	0.488372	0.010824	0.010144		0.185	1.07692	0.736842	0.025568	0.017568		0.185	0.456522	0.005431		0.675	1.42857	0.034354	1	0.059244		0.185	0.307692	0.5	0.009695	0.019979		0.185	0.482625	0.647059	0.005096
0.186	0.315534	0.410108	0.005197	0.008031		0.186	0.327273	0.666667	0.007905	0.015394		0.186	0.38	0.507246	0.005671	0.008293		0.186	0.526316	0.488372	0.010859	0.010249		0.186	1.07692	0.763158	0.025304	0.017593		0.186	0.456522	0.005422		0.676	1.42857	0.034248	1	0.059244		0.186	0.307692	0.5	0.009639	0.019981		0.186	0.486486	0.637681	0.005083
0.187	0.320388	0.410108	0.005275	0.008112		0.187	0.327273	0.666667	0.007806	0.015446		0.187	0.38	0.5	0.005739	0.008125		0.187	0.526316	0.488372	0.010901	0.010217		0.187	1.07692	0.763158	0.02546	0.017835		0.187	0.461957	0.005464		0.677	1.42857	0.034248	1	0.059244		0.187	0.307692	0.5	0.009669	0.019981		0.187	0.484615	0.652174	0.0051
0.188	0.320388	0.414216	0.005294	0.008023		0.188	0.336364	0.666667	0.007745	0.015348		0.188	0.39	0.507042	0.005781	0.008001		0.188	0.526316	0.488372	0.010882	0.010265		0.188	1.07692	0.763158	0.025652	0.017836		0.188	0.461957	0.005464		0.779	1.375	0.031894	1	0.067605		0.188	0.307692	0.5	0.009679	0.020296		0.188	0.490421	0.65942	0.005062
0.189	0.320388	0.416667	0.005325	0.008138		0.189	0.345455	0.666667	0.007743	0.015474		0.189	0.39	0.507042	0.005807	0.007971		0.189	0.552632	0.488372	0.011022	0.010401		0.189	1.07692	0.789474	0.025698	0.017818		0.189	0.462366	0.00538		0.671	1.42857	0.034354	1	0.059244		0.189	0.307692	0.5	0.009679	0.020296		0.189	0.48855	0.647887	0.004979
0.19	0.320388	0.421413	0.005389	0.008142		0.19	0.345455	0.666667	0.007726	0.015473		0.19	0.39	0.507042	0.005823	0.007965		0.19	0.538462	0.488372	0.010737	0.010385		0.19	1.15385	0.789474	0.026066	0.017645		0.19	0.462366	0.00538		0.672	1.42857	0.034354	1	0.059244		0.19	0.307692	0.5	0.009737	0.020372		0.19	0.490494	0.647887	0.004923
0.191	0.320388	0.423596	0.005417	0.00816		0.191	0.339286	0.685185	0.007758	0.015549		0.191	0.39	0.507042	0.005804	0.008085		0.191	0.538462	0.477273	0.010777	0.010188		0.191	1.15385	0.789474	0.026041	0.01768		0.191	0.462366	0.005364		0.673	1.42857	0.034354	1	0.059244		0.191	0.307692	0.5	0.009641	0.020372		0.191	0.488679	0.661972	0.004887
0.192	0.320388	0.418919	0.005417	0.008145		0.192	0.333333	0.703704	0.007609	0.015632		0.192	0.39	0.5	0.005766	0.00799		0.192	0.538462	0.477273	0.01071	0.010238		0.192	1.15385	0.789474	0.025925	0.017719		0.192	0.462366	0.005318		0.923	1.33333	0.028502	2	0.075777		0.192	0.307692	0.5	0.009707	0.020372		0.192	0.492537	0.652778	0.004919
0.193	0.320388	0.418919	0.005402	0.008098		0.193	0.333333	0.703704	0.007618	0.015486		0.193	0.39	0.506944	0.00584	0.008023		0.193	0.538462	0.477273	0.010771	0.010246		0.193	1.15385	0.789474	0.025951	0.017962		0.193	0.457447	0.005304		0.89	1.33333	0.028443	1.5	0.07736		0.193	0.307692	0.5	0.009669	0.020514		0.193	0.494424	0.659722	0.004874
0.194	0.320388	0.418919	0.00541	0.00801		0.194	0.333333	0.703704	0.007706	0.015472		0.194	0.39	0.506944	0.005833	0.00812		0.194	0.538462	0.5	0.010846	0.010162		0.194	1.15385	0.789474	0.025897	0.017985		0.194	0.457447	0.005275		0.839	1.375	0.031546	1.5	0.077229		0.194	0.307692	0.5	0.009728	0.020432		0.194	0.494444	0.666667	0.00484
0.195	0.320388	0.416126	0.00547	0.007912		0.195	0.333333	0.703704	0.007614	0.015443		0.195	0.39	0.506944	0.005838	0.008164		0.195	0.538462	0.5	0.01088	0.010174		0.195	1.15385	0.789474	0.025874	0.01817		0.195	0.457447	0.005275		0.388	1.75	0.056619	0	0.035799		0.195	0.307692	0.5	0.009693	0.020432		0.195	0.49631	0.680556	0.004829
0.196	0.320388	0.418919	0.005457	0.007942		0.196	0.333333	0.703704	0.007689	0.015635		0.196	0.395	0.513889	0.005872	0.008262		0.196	0.538462	0.5	0.010869	0.010264		0.196	1.15385	0.815789	0.025965	0.018181		0.196	0.463158	0.005447		0.389	1.75	0.056619	0	0.035799		0.196	0.307692	0.5	0.009606	0.020342		0.196	0.496324	0.680556	0.004914
0.197	0.325243	0.418919	0.005446	0.00798		0.197	0.333333	0.703704	0.007798	0.015716		0.197	0.4	0.513889	0.005892	0.008291		0.197	0.538462	0.5	0.010763	0.010336		0.197	1.15385	0.815789	0.02652	0.018107		0.197	0.463158	0.005447		0.384	1.75	0.056302	0	0.035799		0.197	0.307692	0.5	0.009531	0.020257		0.197	0.498168	0.694444	0.004835
0.198	0.330097	0.425662	0.005445	0.00795		0.198	0.333333	0.703704	0.007788	0.015828		0.198	0.41	0.513889	0.005893	0.008358		0.198	0.551282	0.5	0.010785	0.010404		0.198	1.15385	0.815789	0.026881	0.017924		0.198	0.463158	0.005507		0.385	1.75	0.056619	0	0.035799		0.198	0.307692	0.5	0.009441	0.020257		0.198	0.498182	0.694444	0.004809
0.199	0.330097	0.421794	0.005521	0.007832		0.199	0.333333	0.703704	0.007814	0.01579		0.199	0.41	0.513699	0.005874	0.008178		0.199	0.564103	0.5	0.010858	0.010455		0.199	1.15385	0.815789	0.026968	0.018083		0.199	0.463158	0.005507		0.386	1.75	0.056619	0	0.035799		0.199	0.307692	0.5	0.009412	0.020171		0.199	0.501812	0.684932	0.004793
0.2	0.330097	0.42386	0.005571	0.007907		0.2	0.333333	0.678571	0.007873	0.015164		0.2	0.41	0.520548	0.005873	0.008178		0.2	0.564103	0.488889	0.010842	0.010268		0.2	1.15385	0.815789	0.026852	0.018063		0.2	0.463158	0.005431		0.387	1.75	0.056619	0	0.035799		0.2	0.307692	0.5	0.00938	0.020518		0.2	0.505415	0.691781	0.00475
0.201	0.330097	0.425662	0.005603	0.007886		0.201	0.333333	0.678571	0.007953	0.015221		0.201	0.405941	0.520548	0.005803	0.008153		0.201	0.564103	0.488889	0.010889	0.010307		0.201	1.19231	0.815789	0.02687	0.018209		0.201	0.458763	0.005455		0.381	1.75	0.056302	0	0.035119		0.201	0.307692	0.5	0.009471	0.020583		0.201	0.505396	0.69863	0.004882
0.202	0.330097	0.426667	0.005635	0.007918		0.202	0.350877	0.696429	0.007938	0.015393		0.202	0.405941	0.520548	0.005852	0.008189		0.202	0.564103	0.488889	0.010882	0.010341		0.202	1.23077	0.842105	0.026644	0.017993		0.202	0.458763	0.005455		0.382	1.75	0.056302	0	0.035799		0.202	0.307692	0.5	0.009516	0.020724		0.202	0.507143	0.69863	0.004854
0.203	0.339806	0.426667	0.00559	0.007917		0.203	0.350877	0.714286	0.007863	0.015602		0.203	0.405941	0.520548	0.005826	0.008275		0.203	0.564103	0.488889	0.011032	0.010409		0.203	1.23077	0.842105	0.026884	0.017927		0.203	0.458763	0.005439		0.383	1.75	0.056302	0	0.035799		0.203	0.326923	0.5	0.009506	0.020724		0.203	0.503546	0.69863	0.004749
0.204	0.339806	0.432432	0.005624	0.007872		0.204	0.350877	0.714286	0.007808	0.015624		0.204	0.410891	0.513514	0.005892	0.008224		0.204	0.564103	0.5	0.011096	0.01038		0.204	1.23077	0.842105	0.027364	0.017954		0.204	0.463918	0.005475		0.93	1.33333	0.027984	2	0.076665		0.204	0.346154	0.5	0.009429	0.020696		0.204	0.503521	0.712329	0.004687
0.205	0.336538	0.437488	0.005503	0.007941		0.205	0.350877	0.714286	0.007901	0.015609		0.205	0.410891	0.52027	0.005874	0.008249		0.205	0.564103	0.5	0.011183	0.010365		0.205	1.14286	0.842105	0.025521	0.017801		0.205	0.459184	0.005442		0.883	1.22222	0.027855	1.5	0.07693		0.205	0.346154	0.5	0.009371	0.020696		0.205	0.505282	0.706667	0.004724
0.206	0.336538	0.442222	0.005526	0.007874		0.206	0.344828	0.714286	0.007721	0.015515		0.206	0.415842	0.527027	0.005854	0.008207		0.206	0.564103	0.5	0.011158	0.010309		0.206	1.14286	0.842105	0.025552	0.017633		0.206	0.459184	0.00538		0.252	2.5	0.106926	0	0.060394		0.206	0.346154	0.5	0.009371	0.020696		0.206	0.506993	0.697368	0.004734
0.207	0.336538	0.445946	0.005511	0.007836		0.207	0.344828	0.706897	0.007775	0.015023		0.207	0.415842	0.52	0.005928	0.008032		0.207	0.564103	0.5	0.011115	0.010348		0.207	1.14286	0.842105	0.025751	0.017629		0.207	0.459184	0.00538		0.253	2.5	0.106926	0	0.062312		0.207	0.346154	0.5	0.009339	0.020681		0.207	0.501724	0.710526	0.00465
0.208	0.336538	0.445946	0.005474	0.007829		0.208	0.344828	0.724138	0.007774	0.015076		0.208	0.411765	0.526667	0.005893	0.008028		0.208	0.564103	0.511111	0.011135	0.010378		0.208	1.14286	0.842105	0.025689	0.017574		0.208	0.459184	0.005406		0.702	1.42857	0.03438	1	0.060759		0.208	0.346154	0.5	0.009432	0.020666		0.208	0.501718	0.692308	0.004643
0.209	0.342857	0.446657	0.005438	0.007823		0.209	0.344828	0.724138	0.007765	0.015137		0.209	0.416667	0.533333	0.005917	0.008015		0.209	0.564103	0.511111	0.01111	0.010286		0.209	1.14286	0.842105	0.025717	0.017463		0.209	0.459184	0.005406		0.251	2.5	0.102721	0	0.060394		0.209	0.346154	0.5	0.009542	0.020824		0.209	0.501706	0.705128	0.004653
0.21	0.342857	0.449036	0.005459	0.007792		0.21	0.344828	0.724138	0.007762	0.015367		0.21	0.421569	0.533333	0.005929	0.008032		0.21	0.564103	0.511111	0.010977	0.010212		0.21	1.14286	0.842105	0.025645	0.017557		0.21	0.459184	0.005406		0.256	2.5	0.106926	0	0.062312		0.21	0.346154	0.5	0.009551	0.02099		0.21	0.505085	0.705128	0.004678
0.211	0.339623	0.45138	0.005434	0.007829		0.211	0.362069	0.7	0.0078	0.014755		0.211	0.417476	0.533333	0.00595	0.008105		0.211	0.564103	0.511111	0.010946	0.010233		0.211	1.14286	0.842105	0.025701	0.018016		0.211	0.469388	0.005382		0.257	2.5	0.106548	0	0.062312		0.211	0.346154	0.5	0.009639	0.020947		0.211	0.505051	0.6875	0.004705
0.212	0.336449	0.452694	0.00538	0.007856		0.212	0.362069	0.7	0.007739	0.014835		0.212	0.427184	0.533333	0.006061	0.008133		0.212	0.55	0.511111	0.010644	0.010084		0.212	1.14286	0.842105	0.025472	0.018206		0.212	0.464646	0.005331		0.254	2.5	0.106926	0	0.062312		0.212	0.346154	0.5	0.009648	0.020622		0.212	0.505017	0.7	0.004684
0.213	0.336449	0.453333	0.005365	0.007831		0.213	0.362069	0.7	0.007688	0.014761		0.213	0.427184	0.546667	0.006072	0.008111		0.213	0.55	0.511111	0.0106	0.010133		0.213	1.14286	0.842105	0.02553	0.017896		0.213	0.464646	0.00537		0.255	2.5	0.106926	0	0.062312		0.213	0.346154	0.5	0.009794	0.020595		0.213	0.508361	0.691358	0.004781
0.214	0.341121	0.453333	0.005329	0.00786		0.214	0.362069	0.7	0.007681	0.014779		0.214	0.427184	0.546667	0.006192	0.008075		0.214	0.55	0.511111	0.010596	0.010184		0.214	1.17857	0.842105	0.026347	0.01791		0.214	0.464646	0.00537		0.708	1.42857	0.03485	1	0.060676		0.214	0.346154	0.5	0.009869	0.020645		0.214	0.508306	0.691358	0.004776
0.215	0.345794	0.455833	0.005261	0.007782		0.215	0.362069	0.7	0.00765	0.014885		0.215	0.423077	0.546667	0.006118	0.008054		0.215	0.5625	0.511111	0.010538	0.010171		0.215	1.21429	0.894737	0.026288	0.017757		0.215	0.464646	0.00548		0.709	1.42857	0.03485	1	0.060676		0.215	0.346154	0.5	0.009844	0.020588		0.215	0.509934	0.703704	0.004786
0.216	0.345794	0.456396	0.005299	0.007774		0.216	0.355932	0.7	0.007601	0.01507		0.216	0.423077	0.546667	0.006102	0.008068		0.216	0.575	0.511111	0.010469	0.010285		0.216	1.13333	0.894737	0.024437	0.017799		0.216	0.464646	0.00548		0.258	2.5	0.107284	0	0.062312		0.216	0.346154	0.5	0.009896	0.020757		0.216	0.508197	0.709877	0.004755
0.217	0.345794	0.456396	0.005326	0.007738		0.217	0.355932	0.7	0.007574	0.015068		0.217	0.423077	0.546667	0.006097	0.008098		0.217	0.575	0.522222	0.010519	0.01049		0.217	1.13333	0.894737	0.024507	0.0177		0.217	0.464646	0.00548		0.259	2.5	0.107284	0	0.062563		0.217	0.346154	0.5	0.009931	0.020574		0.217	0.506472	0.716049	0.004701
0.218	0.342593	0.460526	0.005274	0.007773		0.218	0.355932	0.7	0.00762	0.015207		0.218	0.423077	0.546667	0.00617	0.00813		0.218	0.575	0.522222	0.010675	0.010714		0.218	1.13333	0.894737	0.024431	0.017917		0.218	0.464646	0.00548		0.9	1.33333	0.02826	1.5	0.077347		0.218	0.346154	0.5	0.009901	0.020355		0.218	0.50641	0.722222	0.004658
0.219	0.342593	0.454545	0.005306	0.007745		0.219	0.364407	0.7	0.007657	0.015187		0.219	0.42381	0.546667	0.006056	0.00814		0.219	0.575	0.522222	0.010691	0.01069		0.219	1.13333	0.894737	0.024532	0.017833		0.219	0.464646	0.00548		0.8	1.375	0.032326	1	0.071653		0.219	0.346154	0.5	0.010078	0.020398		0.219	0.504762	0.728395	0.004654
0.22	0.351852	0.459993	0.005341	0.007718		0.22	0.372881	0.716667	0.007578	0.015171		0.22	0.42381	0.546667	0.006076	0.008187		0.22	0.575	0.522222	0.01071	0.010801		0.22	1.13333	0.894737	0.024477	0.01775		0.22	0.464646	0.005456		0.92	1.33333	0.028502	2	0.075777		0.22	0.346154	0.5	0.010078	0.020364		0.22	0.504747	0.719512	0.004686
0.221	0.351852	0.459993	0.005324	0.007745		0.221	0.372881	0.716667	0.007579	0.015193		0.221	0.42381	0.546667	0.00606	0.008194		0.221	0.575	0.522222	0.010744	0.010783		0.221	1.13333	0.894737	0.024527	0.017754		0.221	0.474747	0.005522		0.882	1.22222	0.02794	1.5	0.075764		0.221	0.346154	0.5	0.010134	0.020601		0.221	0.507911	0.72561	0.004671
0.222	0.351852	0.46621	0.00539	0.007777		0.222	0.372881	0.733333	0.007534	0.015263		0.222	0.428571	0.553333	0.006009	0.008104		0.222	0.575	0.522222	0.01073	0.010795		0.222	1.13333	0.894737	0.024787	0.017864		0.222	0.474747	0.005512		0.1	1.5	0.078983	0	0		0.222	0.346154	0.5	0.010188	0.020411		0.222	0.512658	0.722892	0.004676
0.223	0.351852	0.466667	0.005389	0.007809		0.223	0.372881	0.733333	0.007559	0.015381		0.223	0.433333	0.553333	0.005977	0.008114		0.223	0.575	0.522222	0.010771	0.010875		0.223	1.13333	0.894737	0.024926	0.017913		0.223	0.474747	0.005512		0.3	2	0.07198	0	0.06681		0.223	0.346154	0.5	0.01032	0.020411		0.223	0.514196	0.720238	0.004647
0.224	0.351852	0.469877	0.005394	0.007776		0.224	0.372881	0.733333	0.007504	0.015462		0.224	0.438095	0.56	0.006064	0.008158		0.224	0.6	0.521739	0.010723	0.010546		0.224	1.0625	0.894737	0.023292	0.018134		0.224	0.474747	0.00552		0.2	2	0.093845	0	0.031447		0.224	0.365385	0.5	0.01023	0.020296		0.224	0.510972	0.715116	0.004616
0.225	0.356481	0.476568	0.005384	0.00781		0.225	0.372881	0.733333	0.007502	0.015561		0.225	0.433962	0.56	0.005995	0.008224		0.225	0.6	0.521739	0.010706	0.010539		0.225	1.0625	0.894737	0.023146	0.018		0.225	0.474747	0.00552		0.5	1.8	0.047896	0.5	0.044935		0.225	0.384615	0.5	0.010277	0.020681		0.225	0.517241	0.712644	0.004619
0.226	0.361111	0.479726	0.005347	0.007885		0.226	0.372881	0.733333	0.007655	0.015644		0.226	0.433962	0.56	0.006025	0.008287		0.226	0.6	0.521739	0.010742	0.010504		0.226	1.0625	0.894737	0.023188	0.018194		0.226	0.474747	0.00552		0.4	1.875	0.057232	0	0.035799		0.226	0.384615	0.5	0.010379	0.020681		0.226	0.515528	0.704545	0.004613
0.227	0.357798	0.479726	0.005263	0.007886		0.227	0.372881	0.733333	0.007701	0.015648		0.227	0.429907	0.566667	0.005945	0.008396		0.227	0.6	0.543478	0.010851	0.010544		0.227	1.0625	0.894737	0.02321	0.018114		0.227	0.474747	0.005539		0.7	1.42857	0.03438	1	0.060759		0.227	0.384615	0.5	0.010379	0.020681		0.227	0.516975	0.710227	0.004658
0.228	0.357798	0.486486	0.005228	0.007825		0.228	0.389831	0.733333	0.007697	0.015678		0.228	0.429907	0.573333	0.005951	0.00848		0.228	0.6	0.543478	0.010983	0.010477		0.228	1.0625	0.894737	0.023208	0.018444		0.228	0.47	0.005547		0.6	2	0.047541	0.5	0.052443		0.228	0.384615	0.5	0.010487	0.020525		0.228	0.516871	0.707865	0.004651
0.229	0.366972	0.486486	0.005269	0.00787		0.229	0.389831	0.709677	0.007788	0.015187		0.229	0.439252	0.573333	0.005933	0.008497		0.229	0.6	0.543478	0.01106	0.010432		0.229	1.0625	0.921053	0.023174	0.018401		0.229	0.475	0.005499		0.91	1.33333	0.028645	2	0.075712		0.229	0.384615	0.5	0.010359	0.020525		0.229	0.518293	0.713483	0.004638
0.23	0.366972	0.486486	0.005319	0.007907		0.23	0.389831	0.725806	0.007794	0.015188		0.23	0.439252	0.573333	0.005892	0.008484		0.23	0.6	0.543478	0.011107	0.010501		0.23	1.09375	0.947368	0.023197	0.018151		0.23	0.475	0.005499		0.961	1.2	0.024601	2	0.080206		0.23	0.384615	0.5	0.010214	0.020525		0.23	0.51506	0.719101	0.004635
0.231	0.366972	0.490088	0.005388	0.00793		0.231	0.398305	0.741935	0.007882	0.015286		0.231	0.435185	0.573333	0.00575	0.008515		0.231	0.6	0.543478	0.011072	0.010446		0.231	1.09375	0.947368	0.023156	0.017958		0.231	0.475248	0.005482		0.177	2	0.089808	0	0		0.231	0.384615	0.5	0.010122	0.020525		0.231	0.518018	0.703297	0.004649
0.232	0.376147	0.49342	0.005344	0.007897		0.232	0.40678	0.741935	0.007945	0.015474		0.232	0.435185	0.573333	0.005831	0.008549		0.232	0.6	0.543478	0.011103	0.010502		0.232	1.09375	0.947368	0.02319	0.018135		0.232	0.475248	0.00553		0.176	1.75	0.090189	0	0		0.232	0.384615	0.5	0.01012	0.020483		0.232	0.51952	0.703297	0.004657
0.233	0.376147	0.5	0.005365	0.007895		0.233	0.40678	0.741935	0.007918	0.015546		0.233	0.435185	0.573333	0.005846	0.008614		0.233	0.6	0.543478	0.01111	0.010578		0.233	1.125	0.947368	0.023105	0.018008		0.233	0.475248	0.005529		0.175	1.75	0.090189	0	0		0.233	0.384615	0.5	0.01016	0.020629		0.233	0.520958	0.708791	0.00468
0.234	0.376147	0.493333	0.005417	0.007765		0.234	0.40678	0.741935	0.007976	0.015415		0.234	0.435185	0.573333	0.005813	0.008768		0.234	0.6	0.543478	0.010985	0.010567		0.234	1.125	0.947368	0.023154	0.017973		0.234	0.475248	0.005529		0.174	1.75	0.090189	0	0		0.234	0.384615	0.5	0.010179	0.020629		0.234	0.526946	0.706522	0.004703
0.235	0.380734	0.496667	0.00535	0.007753		0.235	0.40678	0.741935	0.007933	0.015429		0.235	0.439815	0.58	0.005761	0.008835		0.235	0.6	0.531915	0.011024	0.010342		0.235	1.125	0.947368	0.023114	0.018109		0.235	0.470588	0.005548		0.173	1.75	0.090279	0	0		0.235	0.384615	0.5	0.010081	0.020681		0.235	0.528358	0.706522	0.004754
0.236	0.385321	0.496753	0.00541	0.007728		0.236	0.4	0.741935	0.007758	0.015406		0.236	0.444444	0.586667	0.00576	0.00891		0.236	0.6	0.531915	0.010988	0.010333		0.236	1.125	0.947368	0.023142	0.018253		0.236	0.470588	0.005548		0.172	1.75	0.090279	0	0		0.236	0.384615	0.5	0.010018	0.020664		0.236	0.534328	0.717391	0.004742
0.237	0.385321	0.496753	0.005352	0.00775		0.237	0.4	0.741935	0.007787	0.015401		0.237	0.444444	0.586667	0.005734	0.008977		0.237	0.6	0.531915	0.010955	0.010238		0.237	1.125	0.947368	0.02312	0.018128		0.237	0.470588	0.005548		0.171	1.75	0.090877	0	0		0.237	0.384615	0.5	0.010019	0.020797		0.237	0.532641	0.702128	0.004721
0.238	0.385321	0.496753	0.005379	0.007863		0.238	0.4	0.741935	0.007843	0.015483		0.238	0.444444	0.578947	0.005736	0.008853		0.238	0.6	0.520833	0.010973	0.010025		0.238	1.125	0.947368	0.023077	0.018217		0.238	0.470588	0.005548		0.179	2	0.090314	0	0		0.238	0.384615	0.5	0.01002	0.020824		0.238	0.532353	0.707447	0.004666
0.239	0.385321	0.486842	0.005388	0.00773		0.239	0.4	0.741935	0.007793	0.0156		0.239	0.444444	0.578947	0.005745	0.00881		0.239	0.6125	0.520833	0.010993	0.010069		0.239	1.125	0.947368	0.023165	0.018254		0.239	0.470874	0.005493		0.178	2	0.090314	0	0		0.239	0.384615	0.5	0.009983	0.020571		0.239	0.533724	0.697917	0.004626
0.24	0.385321	0.487011	0.005358	0.00778		0.24	0.4	0.741935	0.007901	0.015778		0.24	0.449074	0.578947	0.005722	0.008687		0.24	0.6125	0.53125	0.011015	0.010096		0.24	1.125	0.947368	0.023081	0.01844		0.24	0.470874	0.005493		0.637	2	0.0482	1	0.057022		0.24	0.384615	0.5	0.00996	0.020571		0.24	0.531977	0.708333	0.004587
0.241	0.385321	0.487179	0.005341	0.007919		0.241	0.4	0.741935	0.007945	0.015741		0.241	0.449074	0.578947	0.005717	0.008712		0.241	0.625	0.520408	0.011004	0.009865		0.241	1.125	0.947368	0.022881	0.018449		0.241	0.470874	0.005493		0.73	1.42857	0.035859	1	0.063992		0.241	0.384615	0.5	0.009822	0.020748		0.241	0.534682	0.708333	0.004619
0.242	0.385321	0.48734	0.005355	0.007931		0.242	0.393443	0.741935	0.007833	0.015698		0.242	0.453704	0.578947	0.005681	0.00869		0.242	0.625	0.520408	0.010999	0.009788		0.242	1.125	0.947368	0.022692	0.018523		0.242	0.470874	0.005493		0.72	1.42857	0.035859	1	0.061977		0.242	0.384615	0.5	0.009878	0.02062		0.242	0.534483	0.713542	0.004634
0.243	0.385321	0.496835	0.005305	0.007938		0.243	0.395161	0.758065	0.007752	0.015579		0.243	0.449541	0.578947	0.005608	0.008717		0.243	0.625	0.530612	0.01107	0.009816		0.243	1.125	0.947368	0.022544	0.018515		0.243	0.466667	0.005383		0.71	1.42857	0.03485	1	0.060676		0.243	0.384615	0.5	0.009795	0.020643		0.243	0.537249	0.71875	0.004613
0.244	0.381818	0.496835	0.005238	0.007968		0.244	0.395161	0.758065	0.00769	0.015467		0.244	0.449541	0.578947	0.005606	0.008667		0.244	0.625	0.530612	0.010986	0.009802		0.244	1.125	0.925	0.022763	0.017629		0.244	0.462264	0.005432		0.77	1.25	0.031657	1	0.066409		0.244	0.384615	0.5	0.010001	0.020666		0.244	0.538571	0.729167	0.004627
0.245	0.386364	0.496835	0.005257	0.00795		0.245	0.395161	0.758065	0.007728	0.015361		0.245	0.449541	0.578947	0.005625	0.008796		0.245	0.625	0.530612	0.011099	0.009841		0.245	1.125	0.925	0.02266	0.017556		0.245	0.466981	0.005377		0.76	1.25	0.031506	1	0.066735		0.245	0.384615	0.5	0.009909	0.020764		0.245	0.539886	0.719388	0.004672
0.246	0.390909	0.5	0.005278	0.007876		0.246	0.403226	0.758065	0.007818	0.015368		0.246	0.449541	0.592105	0.005645	0.008825		0.246	0.625	0.530612	0.01116	0.009851		0.246	1.15625	0.925	0.02266	0.017552		0.246	0.471698	0.005355		0.75	1.42857	0.036006	1	0.066809		0.246	0.384615	0.5	0.00986	0.020824		0.246	0.541311	0.72449	0.00472
0.247	0.387387	0.5	0.005226	0.007837		0.247	0.404762	0.774194	0.00761	0.015377		0.247	0.454545	0.592105	0.005511	0.008816		0.247	0.625	0.530612	0.011127	0.009851		0.247	1.15625	0.95	0.022877	0.017324		0.247	0.471698	0.005372		0.74	1.42857	0.035859	1	0.063992		0.247	0.384615	0.5	0.009893	0.02086		0.247	0.542493	0.717172	0.004744
0.248	0.387387	0.5	0.005242	0.007811		0.248	0.398438	0.774194	0.007507	0.015354		0.248	0.454545	0.592105	0.005543	0.008922		0.248	0.625	0.530612	0.011054	0.00988		0.248	1.08824	0.95	0.021438	0.017408		0.248	0.471698	0.005372		0.79	1.375	0.032146	1	0.070058		0.248	0.384615	0.5	0.009926	0.02086		0.248	0.546742	0.727273	0.004749
0.249	0.387387	0.503165	0.005263	0.007849		0.249	0.398438	0.774194	0.007506	0.015365		0.249	0.454545	0.584416	0.005514	0.008816		0.249	0.625	0.530612	0.011037	0.009927		0.249	1.08824	0.95	0.021713	0.017447		0.249	0.471698	0.005372		0.78	1.375	0.031894	1	0.067605		0.249	0.403846	0.5	0.009948	0.020953		0.249	0.544693	0.73	0.004703
0.25	0.387387	0.503165	0.005282	0.00782		0.25	0.40625	0.774194	0.007499	0.015623		0.25	0.454545	0.584416	0.005553	0.008867		0.25	0.65	0.530612	0.011109	0.009995		0.25	1.08824	0.95	0.021804	0.017532		0.25	0.476415	0.005408		0.401	1.875	0.057232	0	0.035799		0.25	0.423077	0.5	0.009876	0.020742		0.25	0.544568	0.73	0.004679
0.251	0.387387	0.506411	0.005291	0.007825		0.251	0.40625	0.774194	0.00757	0.015749		0.251	0.454545	0.584416	0.005572	0.008886		0.251	0.65	0.530612	0.010933	0.009973		0.251	1.08824	0.95	0.021797	0.017764		0.251	0.476415	0.005425		0.876	1.22222	0.028545	1.5	0.076831		0.251	0.423077	0.5	0.009893	0.020571		0.251	0.547222	0.73	0.004652
0.252	0.387387	0.506494	0.005272	0.007822		0.252	0.40625	0.774194	0.00761	0.015855		0.252	0.454545	0.597403	0.005536	0.008827		0.252	0.634146	0.540816	0.010635	0.010007		0.252	1.11765	0.95	0.021617	0.0177		0.252	0.476636	0.005326		0.877	1.22222	0.028545	1.5	0.076229		0.252	0.423077	0.5	0.009922	0.0209		0.252	0.551247	0.706731	0.004617
0.253	0.396396	0.5	0.005261	0.007701		0.253	0.40625	0.774194	0.007675	0.015852		0.253	0.463636	0.582278	0.005523	0.008588		0.253	0.634146	0.540816	0.010414	0.010053		0.253	1.11765	0.95	0.02174	0.017444		0.253	0.476636	0.005345		0.874	1.22222	0.028545	1.5	0.076831		0.253	0.423077	0.5	0.00995	0.020921		0.253	0.552486	0.721154	0.004582
0.254	0.396396	0.493749	0.005315	0.007722		0.254	0.40625	0.774194	0.007614	0.015886		0.254	0.463636	0.582278	0.005579	0.00862		0.254	0.619048	0.540816	0.010202	0.01011		0.254	1.11765	0.95	0.021752	0.017385		0.254	0.476636	0.005345		0.875	1.22222	0.028545	1.5	0.076831		0.254	0.423077	0.5	0.010013	0.020921		0.254	0.552055	0.721154	0.004554
0.255	0.396396	0.496914	0.005371	0.007828		0.255	0.40625	0.774194	0.007572	0.015899		0.255	0.463636	0.582278	0.005588	0.008571		0.255	0.619048	0.55102	0.010235	0.010192		0.255	1.11765	0.95	0.02175	0.017247		0.255	0.476636	0.005345		0.695	1.42857	0.034639	1	0.059618		0.255	0.423077	0.5	0.009996	0.020921		0.255	0.553134	0.721154	0.004543
0.256	0.396396	0.496914	0.005352	0.007836		0.256	0.407692	0.774194	0.00747	0.015981		0.256	0.472727	0.582278	0.005618	0.008626		0.256	0.619048	0.55102	0.01039	0.010138		0.256	1.11765	0.95	0.022106	0.017204		0.256	0.476636	0.005384		0.873	1.22222	0.028545	1.5	0.076831		0.256	0.423077	0.5	0.010006	0.020921		0.256	0.558583	0.725962	0.004539
0.257	0.392857	0.5	0.0053	0.007899		0.257	0.415385	0.790323	0.007456	0.015964		0.257	0.472727	0.582278	0.005649	0.008633		0.257	0.619048	0.55102	0.010404	0.01002		0.257	1.11765	0.95	0.022072	0.017333		0.257	0.476636	0.005384		0.928	1.33333	0.028041	2	0.075672		0.257	0.423077	0.5	0.010049	0.020921		0.257	0.556911	0.725962	0.004514
0.258	0.392857	0.506329	0.005338	0.007838		0.258	0.409091	0.790323	0.007261	0.015955		0.258	0.472727	0.588608	0.00573	0.008694		0.258	0.604651	0.55102	0.010107	0.010045		0.258	1.11765	0.95	0.022097	0.017297		0.258	0.476636	0.005404		0.871	1.22222	0.028545	1.5	0.076831		0.258	0.423077	0.5	0.009933	0.020947		0.258	0.560976	0.735577	0.004544
0.259	0.392857	0.509415	0.005331	0.007826		0.259	0.409091	0.806452	0.007256	0.01586		0.259	0.477273	0.5875	0.005813	0.008476		0.259	0.604651	0.55102	0.010104	0.010058		0.259	1.11765	0.95	0.021947	0.017248		0.259	0.485981	0.005414		0.318	2	0.074893	0	0.067052		0.259	0.423077	0.625	0.009991	0.020739		0.259	0.561995	0.742857	0.004516
0.26	0.397321	0.509415	0.005301	0.007822		0.26	0.409091	0.806452	0.007236	0.015764		0.26	0.481818	0.5875	0.005866	0.008501		0.26	0.604651	0.55102	0.01006	0.01006		0.26	1.11765	0.95	0.021992	0.017213		0.26	0.485981	0.005414		0.878	1.22222	0.028545	1.5	0.076229		0.26	0.423077	0.625	0.009977	0.020739		0.26	0.563172	0.747619	0.004541
0.261	0.401786	0.51266	0.005244	0.007812		0.261	0.409091	0.806452	0.007236	0.015711		0.261	0.481818	0.5875	0.005831	0.008594		0.261	0.604651	0.55102	0.010068	0.010054		0.261	1.11765	0.975	0.022061	0.017357		0.261	0.485981	0.005414		0.879	1.22222	0.028545	1.5	0.076229		0.261	0.423077	0.625	0.009991	0.020668		0.261	0.56586	0.752381	0.004574
0.262	0.401786	0.512821	0.005265	0.007766		0.262	0.409091	0.806452	0.007269	0.015712		0.262	0.481818	0.5875	0.005888	0.008631		0.262	0.604651	0.55102	0.010007	0.010008		0.262	1.17647	0.975	0.022101	0.017463		0.262	0.485981	0.005414		0.976	1.2	0.024614	2	0.08375		0.262	0.423077	0.625	0.00995	0.020678		0.262	0.562334	0.745283	0.004563
0.263	0.401786	0.515838	0.005274	0.007817		0.263	0.409091	0.78125	0.0073	0.015068		0.263	0.481818	0.580247	0.00592	0.008524		0.263	0.604651	0.55102	0.009965	0.009812		0.263	1.17647	0.952381	0.022393	0.016763		0.263	0.485981	0.005414		0.924	1.33333	0.028439	2	0.075777		0.263	0.423077	0.625	0.009881	0.020678		0.263	0.557895	0.75	0.004503
0.264	0.401786	0.51266	0.005299	0.007766		0.264	0.409091	0.78125	0.007308	0.015341		0.264	0.481818	0.58642	0.006066	0.008516		0.264	0.604651	0.561224	0.010074	0.009909		0.264	1.17647	0.909091	0.022643	0.015793		0.264	0.485981	0.005491		0.588	2	0.047677	0.5	0.053227		0.264	0.423077	0.625	0.009983	0.020603		0.264	0.561842	0.747664	0.004471
0.265	0.401786	0.512348	0.005325	0.007707		0.265	0.409091	0.78125	0.007277	0.015325		0.265	0.490909	0.585366	0.006032	0.008366		0.265	0.604651	0.561224	0.010082	0.009917		0.265	1.17647	0.909091	0.022607	0.015766		0.265	0.485981	0.005491		0.589	2	0.047677	0.5	0.053359		0.265	0.423077	0.625	0.00999	0.020833		0.265	0.56168	0.75463	0.004452
0.266	0.401786	0.5125	0.005328	0.007747		0.266	0.402985	0.78125	0.007227	0.0155		0.266	0.486486	0.591463	0.005996	0.00842		0.266	0.604651	0.561224	0.010265	0.009893		0.266	1.17647	0.909091	0.022918	0.015749		0.266	0.485981	0.005491		0.929	1.33333	0.027984	2	0.076665		0.266	0.423077	0.625	0.009936	0.020604		0.266	0.564304	0.747706	0.004432
0.267	0.402655	0.5125	0.005267	0.007808		0.267	0.41791	0.78125	0.007241	0.015364		0.267	0.482143	0.597561	0.006016	0.008417		0.267	0.604651	0.571429	0.010229	0.009859		0.267	1.17647	0.909091	0.022757	0.015712		0.267	0.485981	0.005551		0.959	1.2	0.024601	2	0.080206		0.267	0.423077	0.625	0.009911	0.02029		0.267	0.568063	0.752294	0.004427
0.268	0.402655	0.515446	0.005298	0.007854		0.268	0.41791	0.796875	0.007249	0.015281		0.268	0.486726	0.597561	0.006015	0.008435		0.268	0.604651	0.571429	0.010329	0.009859		0.268	1.17647	0.909091	0.022667	0.015779		0.268	0.485981	0.005516		0.925	1.33333	0.028422	2	0.075777		0.268	0.423077	0.625	0.009846	0.02036		0.268	0.570681	0.752294	0.004406
0.269	0.40708	0.518072	0.005266	0.008006		0.269	0.41791	0.8125	0.007323	0.015419		0.269	0.486726	0.597561	0.006062	0.008479		0.269	0.604651	0.571429	0.010282	0.00992		0.269	1.17647	0.909091	0.022644	0.015884		0.269	0.485981	0.005596		0.582	2	0.047704	0.5	0.052172		0.269	0.423077	0.625	0.009931	0.02036		0.269	0.567358	0.75	0.004404
0.27	0.40708	0.51205	0.005273	0.007983		0.27	0.41791	0.8125	0.007327	0.015339		0.27	0.486726	0.590361	0.006115	0.008361		0.27	0.627907	0.571429	0.010392	0.00994		0.27	1.17647	0.869565	0.022693	0.015138		0.27	0.490741	0.005607		0.583	2	0.047677	0.5	0.053227		0.27	0.423077	0.625	0.009948	0.020426		0.27	0.565553	0.741071	0.004372
0.271	0.40708	0.512348	0.005269	0.007909		0.271	0.41791	0.8125	0.007333	0.015236		0.271	0.486726	0.596386	0.006155	0.008288		0.271	0.627907	0.571429	0.010285	0.009913		0.271	1.23529	0.869565	0.02278	0.015084		0.271	0.490741	0.005607		0.581	2	0.047439	0.5	0.052172		0.271	0.423077	0.625	0.010016	0.020426		0.271	0.567775	0.745536	0.004326
0.272	0.40708	0.51786	0.005253	0.00792		0.272	0.41791	0.8125	0.007338	0.015379		0.272	0.486726	0.60241	0.006139	0.008355		0.272	0.627907	0.571429	0.010279	0.009912		0.272	1.23529	0.891304	0.023002	0.015002		0.272	0.490741	0.005603		0.586	2	0.047677	0.5	0.053227		0.272	0.423077	0.625	0.009974	0.02042		0.272	0.568878	0.75	0.004327
0.273	0.40708	0.512348	0.005275	0.007776		0.273	0.41791	0.8125	0.007355	0.015428		0.273	0.49115	0.60241	0.006108	0.008471		0.273	0.627907	0.581633	0.01023	0.009836		0.273	1.23529	0.913043	0.02312	0.015061		0.273	0.490741	0.005645		0.587	2	0.047677	0.5	0.053227		0.273	0.423077	0.625	0.009963	0.02042		0.273	0.568354	0.75	0.004309
0.274	0.40708	0.518519	0.00525	0.007786		0.274	0.41791	0.8125	0.007394	0.015472		0.274	0.491228	0.60241	0.006056	0.008499		0.274	0.627907	0.581633	0.010124	0.009825		0.274	1.23529	0.913043	0.023111	0.015375		0.274	0.49537	0.00573		0.584	2	0.047677	0.5	0.053227		0.274	0.423077	0.625	0.010055	0.02042		0.274	0.56391	0.743363	0.004284
0.275	0.411504	0.512195	0.005285	0.007716		0.275	0.425373	0.8125	0.007486	0.015537		0.275	0.491228	0.60119	0.006101	0.008487		0.275	0.627907	0.581633	0.010191	0.009744		0.275	1.23529	0.913043	0.023083	0.015398		0.275	0.5	0.005715		0.585	2	0.047677	0.5	0.053227		0.275	0.442308	0.625	0.010161	0.020719		0.275	0.565	0.745614	0.004315
0.276	0.411504	0.515134	0.005314	0.007671		0.276	0.432836	0.8125	0.007428	0.015456		0.276	0.491228	0.607143	0.006086	0.008466		0.276	0.627907	0.581633	0.010338	0.009718		0.276	1.23529	0.913043	0.023101	0.015212		0.276	0.5	0.005715		0.915	1.33333	0.028645	2	0.075777		0.276	0.442308	0.625	0.010112	0.020779		0.276	0.57	0.754386	0.004325
0.277	0.415929	0.515134	0.005283	0.007661		0.277	0.432836	0.8125	0.007411	0.015394		0.277	0.491228	0.607143	0.006107	0.008558		0.277	0.639535	0.581633	0.010244	0.009647		0.277	1.23529	0.913043	0.023193	0.015136		0.277	0.495413	0.005661		0.657	1.66667	0.040306	1	0.060409		0.277	0.461538	0.625	0.010093	0.020779		0.277	0.573566	0.752174	0.004338
0.278	0.415929	0.518295	0.00529	0.007765		0.278	0.432836	0.84375	0.007479	0.015299		0.278	0.5	0.613095	0.00609	0.008579		0.278	0.639535	0.581633	0.010254	0.00958		0.278	1.23529	0.913043	0.023268	0.015103		0.278	0.495413	0.005652		0.927	1.33333	0.028041	2	0.075777		0.278	0.461538	0.625	0.009953	0.021422		0.278	0.571782	0.756522	0.004385
0.279	0.408696	0.517241	0.005205	0.007682		0.279	0.426471	0.84375	0.007356	0.015171		0.279	0.495652	0.619048	0.006008	0.008521		0.279	0.639535	0.591837	0.010282	0.009609		0.279	1.23529	0.913043	0.023199	0.01507		0.279	0.5	0.005585		0.921	1.33333	0.028502	2	0.075777		0.279	0.461538	0.625	0.009944	0.021237		0.279	0.567568	0.765217	0.004413
0.28	0.408696	0.52381	0.005201	0.007655		0.28	0.426471	0.84375	0.007353	0.015169		0.28	0.495652	0.619048	0.006062	0.008585		0.28	0.651163	0.591837	0.010214	0.009633		0.28	1.23529	0.913043	0.023386	0.015011		0.28	0.504545	0.005602		0.458	2	0.059947	0.5	0.043647		0.28	0.461538	0.625	0.009936	0.021297		0.28	0.56846	0.758621	0.00437
0.281	0.408696	0.52381	0.005179	0.007758		0.281	0.426471	0.84375	0.00737	0.015095		0.281	0.504348	0.619048	0.006109	0.008572		0.281	0.651163	0.591837	0.010174	0.009755		0.281	1.23529	0.913043	0.023296	0.015079		0.281	0.5	0.005528		0.459	2	0.059947	0.5	0.043647		0.281	0.461538	0.625	0.009894	0.021134		0.281	0.572127	0.760684	0.004398
0.282	0.408696	0.52381	0.00521	0.007708		0.282	0.426471	0.84375	0.007356	0.015067		0.282	0.504348	0.619048	0.006147	0.008607		0.282	0.651163	0.591837	0.010255	0.00973		0.282	1.23529	0.913043	0.023363	0.015014		0.282	0.504505	0.005524		0.513	1.8	0.048242	0.5	0.04645		0.282	0.461538	0.625	0.009896	0.021134		0.282	0.571256	0.760684	0.004316
0.283	0.417391	0.52381	0.00522	0.007708		0.283	0.426471	0.818182	0.007407	0.014561		0.283	0.504348	0.611765	0.006122	0.008666		0.283	0.651163	0.591837	0.01031	0.009855		0.283	1.23529	0.913043	0.02349	0.014977		0.283	0.504505	0.005524		0.512	1.8	0.048242	0.5	0.04645		0.283	0.461538	0.625	0.009876	0.021134		0.283	0.573494	0.758475	0.004314
0.284	0.417391	0.52381	0.005243	0.007713		0.284	0.441176	0.818182	0.007547	0.014626		0.284	0.5	0.623529	0.006138	0.008663		0.284	0.651163	0.591837	0.010285	0.009911		0.284	1.23529	0.913043	0.023525	0.015154		0.284	0.504505	0.005524		0.515	1.8	0.048242	0.5	0.04645		0.284	0.461538	0.625	0.009876	0.021134		0.284	0.570743	0.758475	0.004337
0.285	0.417391	0.517647	0.005219	0.007635		0.285	0.441176	0.818182	0.007488	0.014748		0.285	0.5	0.623529	0.006188	0.008649		0.285	0.651163	0.591837	0.010387	0.009853		0.285	1.23529	0.913043	0.02353	0.015168		0.285	0.504505	0.005526		0.514	1.8	0.048242	0.5	0.04645		0.285	0.461538	0.625	0.009844	0.021134		0.285	0.570406	0.762712	0.004377
0.286	0.410256	0.523404	0.005142	0.00773		0.286	0.441176	0.818182	0.007497	0.014825		0.286	0.491525	0.623529	0.006067	0.008615		0.286	0.636364	0.591837	0.010108	0.009971		0.286	1.23529	0.913043	0.023593	0.015242		0.286	0.504505	0.005653		0.517	1.8	0.048242	0.5	0.04717		0.286	0.461538	0.625	0.009962	0.021028		0.286	0.572447	0.764706	0.004386
0.287	0.410256	0.523256	0.005162	0.007577		0.287	0.434783	0.833333	0.007371	0.014907		0.287	0.495763	0.622093	0.006045	0.008507		0.287	0.636364	0.602041	0.010085	0.010092		0.287	1.23529	0.913043	0.023543	0.015225		0.287	0.504505	0.005653		0.516	1.8	0.048242	0.5	0.04645		0.287	0.461538	0.555556	0.010009	0.01861		0.287	0.570588	0.764706	0.004338
0.288	0.410256	0.523256	0.005155	0.007626		0.288	0.434783	0.848485	0.007378	0.014997		0.288	0.5	0.627907	0.006059	0.008404		0.288	0.659091	0.602041	0.010154	0.010138		0.288	1.23529	0.913043	0.023729	0.015284		0.288	0.504505	0.005653		0.519	1.8	0.048783	0.5	0.04717		0.288	0.461538	0.555556	0.010073	0.018527		0.288	0.570258	0.764706	0.004351
0.289	0.41453	0.523256	0.005174	0.007718		0.289	0.434783	0.848485	0.007437	0.015082		0.289	0.5	0.627907	0.006104	0.008381		0.289	0.644444	0.612245	0.009967	0.01012		0.289	1.23529	0.934783	0.024062	0.015288		0.289	0.504505	0.005653		0.451	2	0.060759	0.5	0.039886		0.289	0.461538	0.555556	0.010102	0.018711		0.289	0.569767	0.760331	0.004285
0.29	0.418803	0.523533	0.005129	0.007774		0.29	0.434783	0.848485	0.007445	0.015153		0.29	0.5	0.627907	0.006173	0.008349		0.29	0.644444	0.612245	0.010005	0.010059		0.29	1.23529	0.956522	0.0241	0.015323		0.29	0.504505	0.005639		0.452	2	0.060829	0.5	0.041439		0.29	0.461538	0.555556	0.010108	0.018761		0.29	0.569606	0.754098	0.004305
0.291	0.418803	0.523533	0.005177	0.007763		0.291	0.434783	0.848485	0.007454	0.015167		0.291	0.5	0.626437	0.006212	0.008259		0.291	0.644444	0.612245	0.010046	0.010016		0.291	1.23529	0.956522	0.024074	0.015481		0.291	0.504505	0.005639		0.453	2	0.060676	0.5	0.041439		0.291	0.461538	0.555556	0.010013	0.018772		0.291	0.571759	0.756098	0.004328
0.292	0.418803	0.52595	0.005264	0.007743		0.292	0.449275	0.848485	0.007459	0.015148		0.292	0.5	0.626437	0.006253	0.008215		0.292	0.644444	0.61	0.009995	0.009865		0.292	1.23529	0.956522	0.023961	0.015491		0.292	0.509009	0.005639		0.454	2	0.060676	0.5	0.041439		0.292	0.461538	0.555556	0.010026	0.018819		0.292	0.574074	0.764228	0.004363
0.293	0.415254	0.528751	0.005214	0.007787		0.293	0.449275	0.848485	0.007464	0.015003		0.293	0.504202	0.632184	0.00623	0.008249		0.293	0.644444	0.61	0.010062	0.009815		0.293	1.23529	0.956522	0.023884	0.015577		0.293	0.513514	0.005633		0.455	2	0.060676	0.5	0.041439		0.293	0.461538	0.555556	0.010006	0.018819		0.293	0.578704	0.764228	0.004345
0.294	0.411765	0.53012	0.005158	0.00777		0.294	0.449275	0.823529	0.007503	0.014659		0.294	0.504202	0.632184	0.006232	0.00826		0.294	0.655556	0.61	0.010049	0.009881		0.294	1.23529	0.956522	0.024001	0.015805		0.294	0.513514	0.005633		0.456	2	0.060676	0.5	0.041439		0.294	0.461538	0.555556	0.010029	0.018931		0.294	0.578522	0.766129	0.004345
0.295	0.411765	0.53012	0.005121	0.007765		0.295	0.449275	0.823529	0.007529	0.014677		0.295	0.504202	0.632184	0.006184	0.008248		0.295	0.666667	0.61	0.010065	0.009984		0.295	1.23529	0.956522	0.023821	0.015824		0.295	0.513514	0.005623		0.457	2	0.060315	0.5	0.042673		0.295	0.461538	0.555556	0.00992	0.01869		0.295	0.581986	0.766129	0.004359
0.296	0.411765	0.526273	0.005142	0.007663		0.296	0.449275	0.823529	0.007454	0.0147		0.296	0.504202	0.625	0.006193	0.008097		0.296	0.666667	0.61	0.010071	0.010062		0.296	1.23529	0.956522	0.023899	0.015875		0.296	0.513393	0.005589		0.887	1.27778	0.027917	1.5	0.07693		0.296	0.461538	0.555556	0.009884	0.01869		0.296	0.582759	0.761905	0.004346
0.297	0.411765	0.529347	0.005167	0.007676		0.297	0.449275	0.823529	0.00748	0.014803		0.297	0.504202	0.625	0.006215	0.008149		0.297	0.666667	0.598039	0.010054	0.009865		0.297	1.23529	0.956522	0.023903	0.015881		0.297	0.513393	0.005602		0.886	1.27778	0.027467	1.5	0.07693		0.297	0.461538	0.555556	0.009908	0.01869		0.297	0.584862	0.777778	0.004337
0.298	0.420168	0.532502	0.005152	0.007672		0.298	0.449275	0.823529	0.007482	0.014747		0.298	0.504202	0.625	0.006269	0.00806		0.298	0.666667	0.607843	0.00998	0.009862		0.298	1.26471	0.956522	0.023934	0.015978		0.298	0.517857	0.005689		0.885	1.22222	0.027416	1.5	0.07693		0.298	0.461538	0.555556	0.009747	0.018644		0.298	0.586957	0.771654	0.004369
0.299	0.420168	0.535299	0.00516	0.007648		0.299	0.449275	0.823529	0.007467	0.014546		0.299	0.504202	0.623596	0.006264	0.007922		0.299	0.688889	0.607843	0.010013	0.009861		0.299	1.29412	0.956522	0.02394	0.015972		0.299	0.517857	0.005689		0.943	1.33333	0.027637	2	0.078817		0.299	0.461538	0.555556	0.00983	0.018462		0.299	0.589041	0.779528	0.004308
0.3	0.420168	0.535299	0.005103	0.007716		0.3	0.449275	0.823529	0.007477	0.014465		0.3	0.512605	0.629213	0.006343	0.007902		0.3	0.688889	0.607843	0.009993	0.009801		0.3	1.29412	0.956522	0.02394	0.016007		0.3	0.517857	0.005707		0.739	1.42857	0.035859	1	0.063992		0.3	0.461538	0.555556	0.009892	0.018368		0.3	0.594533	0.777344	0.004331
0.301	0.420168	0.53752	0.005135	0.007714		0.301	0.463768	0.852941	0.007455	0.014477		0.301	0.512605	0.629213	0.006322	0.007998		0.301	0.688889	0.607843	0.010032	0.009803		0.301	1.29412	0.956522	0.024146	0.015911		0.301	0.517857	0.005707		0.738	1.42857	0.035859	1	0.063992		0.301	0.461538	0.555556	0.009908	0.018368		0.301	0.596811	0.78125	0.004305
0.302	0.420168	0.533333	0.005213	0.007756		0.302	0.463768	0.852941	0.007396	0.014655		0.302	0.512605	0.634831	0.006324	0.007983		0.302	0.688889	0.607843	0.010026	0.009822		0.302	1.29412	0.956522	0.024004	0.015884		0.302	0.522124	0.005754		0.229	2	0.101876	0	0.053889		0.302	0.461538	0.555556	0.009908	0.018368		0.302	0.598864	0.775194	0.00429
0.303	0.42437	0.529074	0.005221	0.007675		0.303	0.463768	0.852941	0.007447	0.01466		0.303	0.512605	0.640449	0.006323	0.007956		0.303	0.688889	0.607843	0.010038	0.009742		0.303	1.29412	0.956522	0.024016	0.015816		0.303	0.522124	0.005758		0.228	2	0.098446	0	0.053409		0.303	0.461538	0.555556	0.009831	0.01841		0.303	0.600907	0.782946	0.004295
0.304	0.42437	0.534487	0.005258	0.007707		0.304	0.463768	0.852941	0.007391	0.014652		0.304	0.512605	0.640449	0.006385	0.008029		0.304	0.688889	0.607843	0.010039	0.009719		0.304	1.29412	0.956522	0.024068	0.015876		0.304	0.522124	0.005758		0.223	2	0.096248	0	0.049237		0.304	0.461538	0.5	0.010065	0.016606		0.304	0.599099	0.786822	0.004255
0.305	0.420833	0.534487	0.005254	0.007667		0.305	0.463768	0.852941	0.007426	0.014576		0.305	0.512605	0.640449	0.006392	0.00815		0.305	0.688889	0.607843	0.010052	0.00967		0.305	1.29412	0.956522	0.02417	0.015802		0.305	0.522124	0.005758		0.222	2	0.096248	0	0.048607		0.305	0.480769	0.5	0.010086	0.016581		0.305	0.601351	0.780769	0.004262
0.306	0.425	0.528413	0.005303	0.00754		0.306	0.463768	0.852941	0.007486	0.014545		0.306	0.512605	0.640449	0.006399	0.00818		0.306	0.688889	0.607843	0.010129	0.009704		0.306	1.29412	0.956522	0.024311	0.015853		0.306	0.522124	0.005763		0.221	2	0.096248	0	0.048607		0.306	0.480769	0.5	0.010257	0.016678		0.306	0.603604	0.780769	0.004239
0.307	0.425	0.528736	0.005284	0.007583		0.307	0.463768	0.852941	0.007456	0.014486		0.307	0.521008	0.640449	0.006417	0.008177		0.307	0.688889	0.596154	0.010221	0.009563		0.307	1.29412	0.956522	0.024438	0.015853		0.307	0.522124	0.005763		0.732	1.42857	0.035859	1	0.063992		0.307	0.5	0.5	0.010249	0.016807		0.307	0.602018	0.772727	0.004245
0.308	0.421488	0.528736	0.005267	0.007625		0.308	0.463768	0.852941	0.007445	0.014512		0.308	0.521008	0.640449	0.006398	0.00819		0.308	0.673913	0.596154	0.00996	0.009532		0.308	1.29412	0.956522	0.024532	0.015895		0.308	0.522124	0.005763		0.227	2	0.098263	0	0.053409		0.308	0.5	0.5	0.010202	0.016813		0.308	0.605145	0.776515	0.004284
0.309	0.421488	0.528736	0.00525	0.00762		0.309	0.463768	0.852941	0.007486	0.014558		0.309	0.521008	0.651685	0.006389	0.008313		0.309	0.673913	0.605769	0.010025	0.009453		0.309	1.29412	0.956522	0.02452	0.015834		0.309	0.522124	0.005715		0.226	2	0.096248	0	0.053409		0.309	0.5	0.5	0.01021	0.016813		0.309	0.603104	0.784091	0.004246
0.31	0.421488	0.528736	0.005243	0.007598		0.31	0.463768	0.852941	0.007542	0.01441		0.31	0.521008	0.662921	0.006387	0.008305		0.31	0.673913	0.605769	0.010044	0.009473		0.31	1.29412	0.956522	0.024671	0.015865		0.31	0.522124	0.005715		0.225	2	0.096248	0	0.053409		0.31	0.5	0.5	0.010159	0.016905		0.31	0.606195	0.787879	0.004266
0.311	0.421488	0.536259	0.005255	0.007616		0.311	0.463768	0.852941	0.007504	0.014399		0.311	0.521008	0.662921	0.006464	0.00833		0.311	0.673913	0.605769	0.010118	0.009507		0.311	1.29412	0.956522	0.024563	0.015669		0.311	0.517544	0.005708		0.224	2	0.096248	0	0.049838		0.311	0.5	0.5	0.010041	0.016847		0.311	0.60307	0.789474	0.004228
0.312	0.418033	0.536673	0.005266	0.007598		0.312	0.463768	0.867647	0.007411	0.014422		0.312	0.520833	0.662921	0.006436	0.008379		0.312	0.673913	0.615385	0.01025	0.009482		0.312	1.29412	0.956522	0.024637	0.0157		0.312	0.52193	0.005738		0.661	1.66667	0.040233	1	0.059618		0.312	0.5	0.5	0.010087	0.016877		0.312	0.60262	0.783582	0.004219
0.313	0.418033	0.536673	0.005208	0.007566		0.313	0.463768	0.867647	0.007366	0.014348		0.313	0.520833	0.662921	0.006428	0.008454		0.313	0.673913	0.615385	0.0103	0.009471		0.313	1.22222	0.956522	0.023133	0.015676		0.313	0.526316	0.005724		0.501	1.8	0.047789	0.5	0.044935		0.313	0.5	0.5	0.010254	0.016787		0.313	0.600649	0.783582	0.00422
0.314	0.422131	0.537105	0.005212	0.007504		0.314	0.471014	0.882353	0.007363	0.014413		0.314	0.525	0.662921	0.006452	0.008458		0.314	0.673913	0.603774	0.010332	0.00924		0.314	1.15789	0.956522	0.021932	0.015676		0.314	0.521739	0.005698		0.881	1.22222	0.028385	1.5	0.075764		0.314	0.5	0.5	0.010218	0.016787		0.314	0.602371	0.787313	0.00422
0.315	0.422131	0.538894	0.005197	0.007435		0.315	0.471014	0.882353	0.007434	0.014486		0.315	0.525	0.662921	0.006467	0.008456		0.315	0.673913	0.603774	0.010355	0.009206		0.315	1.15789	0.956522	0.022051	0.0157		0.315	0.521739	0.005698		0.758	1.25	0.031506	1	0.067338		0.315	0.5	0.5	0.010271	0.016876		0.315	0.604077	0.792593	0.004208
0.316	0.42623	0.544444	0.005204	0.007456		0.316	0.478261	0.882353	0.007455	0.014466		0.316	0.525	0.662921	0.00652	0.008489		0.316	0.673913	0.603774	0.010427	0.009135		0.316	1.15789	0.956522	0.02203	0.015625		0.316	0.521739	0.005698		0.975	1.2	0.024614	2	0.08229		0.316	0.5	0.5	0.010234	0.017051		0.316	0.607296	0.796296	0.004232
0.317	0.42623	0.545983	0.005226	0.007417		0.317	0.478261	0.882353	0.007491	0.014466		0.317	0.529167	0.662921	0.006549	0.00845		0.317	0.684783	0.603774	0.010359	0.009156		0.317	1.15789	0.956522	0.022209	0.015804		0.317	0.521552	0.005658		0.421	2	0.059009	0	0.036777		0.317	0.5	0.5	0.010182	0.01696		0.317	0.608137	0.788321	0.004197
0.318	0.42623	0.539778	0.005317	0.007355		0.318	0.478261	0.882353	0.007524	0.014552		0.318	0.529167	0.662921	0.006605	0.008474		0.318	0.695652	0.603774	0.010309	0.009153		0.318	1.15789	0.916667	0.022334	0.01505		0.318	0.529915	0.005521		0.656	1.66667	0.040372	1	0.058818		0.318	0.5	0.5	0.010046	0.016926		0.318	0.607906	0.791971	0.004227
0.319	0.434426	0.54239	0.005353	0.007381		0.319	0.492754	0.882353	0.007612	0.014649		0.319	0.533333	0.668539	0.006631	0.008453		0.319	0.695652	0.603774	0.010263	0.009157		0.319	1.15789	0.916667	0.022086	0.01506		0.319	0.534188	0.005557		0.054	1	0.059397	0	0		0.319	0.5	0.5	0.010006	0.016858		0.319	0.609808	0.791971	0.004248
0.32	0.434426	0.54239	0.005383	0.007379		0.32	0.492754	0.882353	0.007617	0.01475		0.32	0.533333	0.674157	0.006583	0.008478		0.32	0.695652	0.613208	0.010231	0.009163		0.32	1.15789	0.916667	0.022093	0.014971		0.32	0.533898	0.005546		0.055	1	0.061291	0	0		0.32	0.5	0.5	0.010041	0.016883		0.32	0.609574	0.79562	0.00426
0.321	0.434426	0.546259	0.005347	0.007361		0.321	0.492754	0.882353	0.007564	0.014822		0.321	0.5375	0.674157	0.006555	0.008596		0.321	0.695652	0.622642	0.010191	0.009167		0.321	1.15789	0.916667	0.021901	0.015027		0.321	0.533898	0.005565		0.056	1	0.061157	0	0		0.321	0.5	0.5	0.010041	0.016967		0.321	0.612766	0.793478	0.004245
0.322	0.434426	0.544961	0.005358	0.007305		0.322	0.492754	0.857143	0.00756	0.014433		0.322	0.5375	0.674157	0.00655	0.008582		0.322	0.695652	0.622642	0.010265	0.009217		0.322	1.125	0.916667	0.020679	0.015021		0.322	0.529412	0.005534		0.057	1	0.061157	0	0		0.322	0.5	0.5	0.010137	0.017168		0.322	0.612288	0.797101	0.004255
0.323	0.438525	0.550858	0.005299	0.007403		0.323	0.492754	0.857143	0.00753	0.01449		0.323	0.5375	0.674157	0.006488	0.008551		0.323	0.695652	0.622642	0.010233	0.009225		0.323	1.15	0.916667	0.020835	0.01501		0.323	0.529412	0.005487		0.429	2	0.060655	0.25	0.037281		0.323	0.5	0.5	0.010071	0.017132		0.323	0.615466	0.800725	0.004235
0.324	0.442623	0.55377	0.005341	0.007402		0.324	0.492754	0.857143	0.007531	0.014608		0.324	0.5375	0.674157	0.006432	0.008561		0.324	0.695652	0.622642	0.010225	0.009222		0.324	1.15	0.916667	0.020925	0.015037		0.324	0.529412	0.005487		0.051	1	0.058472	0	0		0.324	0.481481	0.5	0.009611	0.016938		0.324	0.615222	0.802158	0.004251
0.325	0.442623	0.55377	0.005329	0.007292		0.325	0.492754	0.857143	0.007614	0.014679		0.325	0.541667	0.674157	0.00645	0.00854		0.325	0.695652	0.622642	0.010233	0.009188		0.325	1.15	0.916667	0.021035	0.015086		0.325	0.529412	0.005487		0.052	1	0.05873	0	0		0.325	0.481481	0.5	0.009559	0.016938		0.325	0.615789	0.8	0.004243
0.326	0.439024	0.55377	0.005355	0.007335		0.326	0.492754	0.833333	0.007644	0.014331		0.326	0.541667	0.679775	0.006472	0.008469		0.326	0.695652	0.622642	0.01025	0.009254		0.326	1.15	0.916667	0.021234	0.015257		0.326	0.529412	0.005487		0.053	1	0.059493	0	0		0.326	0.481481	0.5	0.009559	0.01696		0.326	0.616597	0.794326	0.004271
0.327	0.439024	0.547878	0.005389	0.007348		0.327	0.492754	0.833333	0.007684	0.014247		0.327	0.541667	0.685393	0.006451	0.008434		0.327	0.695652	0.622642	0.010279	0.009278		0.327	1.15	0.88	0.021244	0.014659		0.327	0.529412	0.005487		0.357	1.625	0.055489	0	0.035162		0.327	0.481481	0.5	0.009572	0.017118		0.327	0.617954	0.801418	0.004239
0.328	0.439024	0.548919	0.005376	0.007304		0.328	0.492754	0.833333	0.007635	0.014255		0.328	0.545833	0.685393	0.006464	0.008371		0.328	0.695652	0.622642	0.010309	0.009327		0.328	1.15	0.88	0.021238	0.014694		0.328	0.537815	0.005516		0.356	1.625	0.055576	0	0.035162		0.328	0.481481	0.5	0.009506	0.017118		0.328	0.620582	0.802817	0.004174
0.329	0.439024	0.549451	0.005322	0.007285		0.329	0.492754	0.833333	0.00761	0.01443		0.329	0.55	0.685393	0.006473	0.00834		0.329	0.706522	0.622642	0.010299	0.009317		0.329	1.15	0.88	0.021138	0.01455		0.329	0.537815	0.005516		0.355	1.625	0.055576	0	0.035162		0.329	0.481481	0.5	0.009667	0.016775		0.329	0.622661	0.797203	0.004201
0.33	0.439024	0.549451	0.005334	0.007282		0.33	0.492754	0.833333	0.007644	0.014364		0.33	0.55	0.685393	0.006435	0.008396		0.33	0.717391	0.622642	0.010426	0.009315		0.33	1.15	0.92	0.021132	0.01468		0.33	0.537815	0.005505		0.354	1.625	0.055576	0	0.035162		0.33	0.481481	0.5	0.009655	0.016869		0.33	0.623444	0.804196	0.004203
0.331	0.439024	0.557895	0.005349	0.00725		0.331	0.5	0.833333	0.007626	0.014428		0.331	0.55	0.691011	0.006522	0.008457		0.331	0.717391	0.622642	0.010447	0.009295		0.331	1.175	0.92	0.021148	0.014642		0.331	0.537815	0.005505		0.058	1	0.061554	0	0		0.331	0.481481	0.5	0.009613	0.016765		0.331	0.623188	0.787671	0.004221
0.332	0.447154	0.558017	0.005341	0.00721		0.332	0.5	0.833333	0.007524	0.014425		0.332	0.55	0.696629	0.006501	0.008545		0.332	0.717391	0.622642	0.010499	0.009284		0.332	1.175	0.92	0.021265	0.014822		0.332	0.537815	0.005505		0.059	1	0.06134	0	0		0.332	0.481481	0.5	0.009656	0.016765		0.332	0.623967	0.787671	0.004231
0.333	0.447154	0.55914	0.00541	0.007199		0.333	0.5	0.833333	0.007544	0.014328		0.333	0.55	0.696629	0.006544	0.008645		0.333	0.702128	0.622642	0.010306	0.009271		0.333	1.175	0.92	0.021329	0.014835		0.333	0.537815	0.005464		0.351	1.5	0.056082	0	0.035162		0.333	0.481481	0.5	0.009779	0.016598		0.333	0.624742	0.771812	0.004241
0.334	0.447154	0.553191	0.005452	0.007109		0.334	0.5	0.861111	0.007592	0.014221		0.334	0.55	0.696629	0.006558	0.008656		0.334	0.702128	0.622642	0.010205	0.009311		0.334	1.175	0.92	0.021533	0.014835		0.334	0.537815	0.005468		0.422	2	0.059009	0	0.036777		0.334	0.481481	0.5	0.009837	0.016734		0.334	0.625257	0.778523	0.004231
0.335	0.447154	0.55377	0.005493	0.007085		0.335	0.5	0.861111	0.007639	0.014183		0.335	0.554167	0.696629	0.006601	0.008641		0.335	0.702128	0.622642	0.010164	0.009221		0.335	1.175	0.92	0.021611	0.014911		0.335	0.537815	0.005468		0.645	1.66667	0.039838	1	0.05732		0.335	0.481481	0.5	0.009955	0.016734		0.335	0.621951	0.778523	0.004203
0.336	0.447154	0.554374	0.00549	0.007129		0.336	0.5	0.861111	0.00767	0.014173		0.336	0.553719	0.696629	0.006558	0.008653		0.336	0.702128	0.622642	0.010114	0.00925		0.336	1.175	0.92	0.021603	0.014965		0.336	0.537815	0.005468		0.644	1.66667	0.039838	1	0.05732		0.336	0.481481	0.5	0.009948	0.016869		0.336	0.623732	0.78	0.004176
0.337	0.447154	0.554374	0.005549	0.007162		0.337	0.5	0.861111	0.007712	0.014244		0.337	0.553719	0.696629	0.006536	0.008681		0.337	0.702128	0.622642	0.010072	0.00926		0.337	1.2	0.92	0.021614	0.014917		0.337	0.537815	0.005483		0.647	1.66667	0.040228	1	0.05732		0.337	0.482143	0.5	0.00956	0.016775		0.337	0.627789	0.774834	0.004226
0.338	0.45122	0.554374	0.005542	0.00717		0.338	0.5	0.861111	0.007746	0.014267		0.338	0.553719	0.696629	0.006522	0.008661		0.338	0.702128	0.622642	0.010138	0.009246		0.338	1.2	0.92	0.021446	0.014896		0.338	0.537815	0.005483		0.646	1.66667	0.039838	1	0.05732		0.338	0.5	0.5	0.009434	0.016618		0.338	0.628283	0.781457	0.00422
0.339	0.45122	0.559693	0.005533	0.007195		0.339	0.5	0.861111	0.007753	0.014355		0.339	0.553719	0.696629	0.006503	0.008662		0.339	0.702128	0.62037	0.010109	0.009133		0.339	1.2	0.92	0.021373	0.014971		0.339	0.537815	0.005479		0.128	1.5	0.079154	0	0		0.339	0.5	0.5	0.009364	0.016618		0.339	0.630303	0.788079	0.004204
0.34	0.447581	0.56383	0.005492	0.007153		0.34	0.5	0.861111	0.007664	0.014161		0.34	0.553719	0.702247	0.006543	0.00871		0.34	0.702128	0.62963	0.010209	0.009148		0.34	1.2	0.92	0.021441	0.014943		0.34	0.537815	0.005479		0.129	1.5	0.079154	0	0		0.34	0.5	0.5	0.009356	0.016629		0.34	0.632056	0.788079	0.004196
0.341	0.447581	0.56383	0.005458	0.007103		0.341	0.5	0.861111	0.007772	0.014204		0.341	0.561983	0.707865	0.006522	0.00877		0.341	0.712766	0.62963	0.010293	0.009183		0.341	1.2	0.94	0.021462	0.014951		0.341	0.537815	0.005525		0.643	1.66667	0.039838	1	0.05732		0.341	0.5	0.5	0.009415	0.016629		0.341	0.629259	0.788079	0.004197
0.342	0.447581	0.56383	0.005423	0.007114		0.342	0.514286	0.861111	0.00777	0.014196		0.342	0.561983	0.707865	0.006544	0.008827		0.342	0.712766	0.62963	0.010229	0.009124		0.342	1.14286	0.94	0.020477	0.015084		0.342	0.537815	0.005545		0.642	1.66667	0.039838	1	0.057022		0.342	0.5	0.5	0.009408	0.016579		0.342	0.633267	0.789474	0.004221
0.343	0.444	0.56383	0.005321	0.007093		0.343	0.514286	0.861111	0.00778	0.014251		0.343	0.561983	0.707865	0.006483	0.0089		0.343	0.723404	0.62963	0.010233	0.009114		0.343	1.14286	0.94	0.020594	0.015084		0.343	0.546218	0.005558		0.124	1.5	0.078269	0	0		0.343	0.5	0.5	0.009462	0.016579		0.343	0.632735	0.782468	0.004204
0.344	0.444	0.564524	0.005308	0.007146		0.344	0.514286	0.888889	0.007771	0.014196		0.344	0.561983	0.707865	0.006527	0.008912		0.344	0.723404	0.62963	0.010225	0.009096		0.344	1.14286	0.96	0.020499	0.015113		0.344	0.53719	0.005502		0.125	1.5	0.078496	0	0		0.344	0.5	0.5	0.009508	0.016579		0.344	0.636727	0.775641	0.004224
0.345	0.444444	0.565217	0.005261	0.007199		0.345	0.514286	0.888889	0.007802	0.01419		0.345	0.561983	0.707865	0.006546	0.008895		0.345	0.723404	0.62963	0.010235	0.009052		0.345	1.14286	0.96	0.0204	0.015094		0.345	0.53719	0.005494		0.126	1.5	0.078496	0	0		0.345	0.5	0.5	0.009487	0.016528		0.345	0.63745	0.775641	0.004217
0.346	0.444444	0.565217	0.005236	0.007223		0.346	0.514286	0.888889	0.007825	0.014288		0.346	0.561983	0.713483	0.00651	0.00888		0.346	0.723404	0.638889	0.010222	0.009077		0.346	1.14286	0.96	0.020207	0.015291		0.346	0.53719	0.005494		0.127	1.5	0.079039	0	0		0.346	0.5	0.5	0.009519	0.016229		0.346	0.641434	0.782051	0.004192
0.347	0.444882	0.569892	0.005212	0.007223		0.347	0.514286	0.864865	0.007901	0.013855		0.347	0.570248	0.719101	0.006487	0.00889		0.347	0.723404	0.638889	0.010237	0.009153		0.347	1.14286	0.96	0.020195	0.015292		0.347	0.545455	0.005494		0.649	1.66667	0.040228	1	0.05732		0.347	0.5	0.5	0.009483	0.016229		0.347	0.641153	0.780255	0.004143
0.348	0.444882	0.569892	0.005256	0.007257		0.348	0.514286	0.864865	0.007919	0.013898		0.348	0.565574	0.719101	0.006387	0.008896		0.348	0.723404	0.648148	0.010153	0.009092		0.348	1.14286	0.96	0.020122	0.015278		0.348	0.540984	0.005443		0.121	1.5	0.077714	0	0		0.348	0.5	0.5	0.009533	0.016362		0.348	0.640039	0.783439	0.004166
0.349	0.448819	0.575278	0.005241	0.00728		0.349	0.514286	0.864865	0.007893	0.013872		0.349	0.565574	0.724719	0.006403	0.008859		0.349	0.723404	0.636364	0.010217	0.008895		0.349	1.14286	0.96	0.020266	0.015201		0.349	0.540984	0.005443		0.122	1.5	0.077714	0	0		0.349	0.5	0.5	0.009528	0.016362		0.349	0.638507	0.789809	0.004142
0.35	0.448819	0.576087	0.005237	0.007278		0.35	0.514286	0.842105	0.007911	0.013448		0.35	0.565574	0.724719	0.006413	0.008843		0.35	0.723404	0.636364	0.01024	0.008819		0.35	1.14286	0.96	0.02029	0.015287		0.35	0.540984	0.005481		0.123	1.5	0.077714	0	0		0.35	0.5	0.5	0.009518	0.016309		0.35	0.640472	0.789809	0.004133
0.351	0.445312	0.576087	0.005229	0.007223		0.351	0.514286	0.842105	0.007939	0.013472		0.351	0.560976	0.730337	0.00638	0.008822		0.351	0.708333	0.636364	0.009943	0.008834		0.351	1.14286	0.96	0.020382	0.015256		0.351	0.540984	0.005505		0.908	1.33333	0.028694	1.5	0.075619		0.351	0.5	0.5	0.009763	0.016309		0.351	0.6409	0.796178	0.004138
0.352	0.445312	0.576087	0.005219	0.007286		0.352	0.514286	0.842105	0.007877	0.013536		0.352	0.560976	0.730337	0.006392	0.008761		0.352	0.708333	0.636364	0.009913	0.008894		0.352	1.14286	0.96	0.020552	0.01518		0.352	0.540984	0.005505		0.909	1.33333	0.028671	2	0.075712		0.352	0.5	0.5	0.009782	0.016309		0.352	0.641326	0.791139	0.004113
0.353	0.445736	0.579211	0.005164	0.007304		0.353	0.514286	0.842105	0.007864	0.013554		0.353	0.560976	0.730337	0.006411	0.008753		0.353	0.708333	0.636364	0.009872	0.008934		0.353	1.14286	0.96	0.02044	0.015273		0.353	0.536585	0.005496		0.906	1.33333	0.028484	1.5	0.077347		0.353	0.5	0.5	0.009786	0.016392		0.353	0.643969	0.797468	0.004135
0.354	0.442308	0.572948	0.005117	0.007219		0.354	0.514286	0.842105	0.007863	0.013487		0.354	0.565041	0.730337	0.006436	0.008782		0.354	0.71875	0.636364	0.009839	0.009006		0.354	1.14286	0.96	0.020349	0.015566		0.354	0.536585	0.005496		0.757	1.25	0.031506	1	0.066863		0.354	0.5	0.5	0.009554	0.016398		0.354	0.64466	0.795597	0.004118
0.355	0.446154	0.566819	0.005136	0.007168		0.355	0.514286	0.842105	0.007992	0.013517		0.355	0.569106	0.722222	0.006466	0.008722		0.355	0.71875	0.636364	0.009852	0.009015		0.355	1.16667	0.96	0.020327	0.015639		0.355	0.536585	0.005496		0.904	1.33333	0.028245	1.5	0.077347		0.355	0.482759	0.5	0.009214	0.016525		0.355	0.642857	0.79375	0.004098
0.356	0.446154	0.564755	0.005186	0.007092		0.356	0.514286	0.842105	0.008055	0.013525		0.356	0.569106	0.722222	0.006482	0.008701		0.356	0.71875	0.636364	0.009798	0.008978		0.356	1.16667	0.96	0.020348	0.015672		0.356	0.536585	0.005496		0.905	1.33333	0.028245	1.5	0.077347		0.356	0.482759	0.5	0.00915	0.016525		0.356	0.644788	0.8	0.004109
0.357	0.446154	0.564755	0.005188	0.007081		0.357	0.514286	0.820513	0.008092	0.013158		0.357	0.569106	0.722222	0.006433	0.008689		0.357	0.71875	0.636364	0.009804	0.008979		0.357	1.19048	0.96	0.020292	0.01572		0.357	0.544715	0.005522		0.902	1.33333	0.028245	1.5	0.077347		0.357	0.482759	0.5	0.009123	0.016525		0.357	0.648649	0.790123	0.004157
0.358	0.446154	0.5625	0.005182	0.007002		0.358	0.514286	0.833333	0.008113	0.01304		0.358	0.573171	0.722222	0.006437	0.008755		0.358	0.71875	0.636364	0.009826	0.008958		0.358	1.19048	0.96	0.020422	0.015765		0.358	0.540323	0.005453		0.423	2	0.059009	0	0.036777		0.358	0.482759	0.5	0.009027	0.016525		0.358	0.648077	0.796296	0.004157
0.359	0.45	0.5625	0.005166	0.007084		0.359	0.514286	0.846154	0.008148	0.012976		0.359	0.573171	0.722222	0.006468	0.008732		0.359	0.71875	0.636364	0.009826	0.00904		0.359	1.19048	0.96	0.0206	0.015758		0.359	0.540323	0.005453		0.756	1.42857	0.036006	1	0.066863		0.359	0.482759	0.5	0.009051	0.016773		0.359	0.650672	0.802469	0.004158
0.36	0.453846	0.5625	0.005153	0.007122		0.36	0.514286	0.846154	0.008179	0.013054		0.36	0.573171	0.722222	0.006419	0.008673		0.36	0.729167	0.645455	0.009809	0.009149		0.36	1.19048	0.96	0.020906	0.015689		0.36	0.540323	0.005453		0.979	1.2	0.024495	2	0.083581		0.36	0.482759	0.5	0.008991	0.016777		0.36	0.650096	0.805556	0.004179
0.361	0.453846	0.56542	0.005118	0.00713		0.361	0.514286	0.846154	0.008255	0.01311		0.361	0.577236	0.722222	0.006397	0.008705		0.361	0.729167	0.645455	0.009675	0.009136		0.361	1.19048	0.96	0.020785	0.015502		0.361	0.540323	0.005453		0.86	1.22222	0.028021	1.5	0.07691		0.361	0.482759	0.5	0.008977	0.016659		0.361	0.651718	0.808642	0.004199
0.362	0.453846	0.569219	0.005188	0.007148		0.362	0.528571	0.846154	0.008215	0.013068		0.362	0.577236	0.722222	0.006429	0.008741		0.362	0.729167	0.645455	0.009665	0.009171		0.362	1.19048	0.923077	0.020756	0.014994		0.362	0.540323	0.005429		0.978	1.2	0.024495	2	0.083581		0.362	0.482759	0.5	0.009019	0.016542		0.362	0.650854	0.803681	0.004176
0.363	0.453846	0.569219	0.005159	0.007166		0.363	0.528571	0.846154	0.008301	0.013095		0.363	0.577236	0.727778	0.006424	0.008778		0.363	0.729167	0.654545	0.009544	0.009235		0.363	1.13636	0.961538	0.019855	0.015142		0.363	0.540323	0.005423		0.612	2	0.047713	0.75	0.0567		0.363	0.482759	0.5	0.009005	0.016666		0.363	0.652462	0.809816	0.004187
0.364	0.453846	0.571429	0.005168	0.007179		0.364	0.528571	0.846154	0.00832	0.012979		0.364	0.577236	0.733333	0.006318	0.008682		0.364	0.729167	0.654545	0.009536	0.009206		0.364	1.13636	0.925926	0.019801	0.014455		0.364	0.540323	0.005428		0.632	2	0.0482	1	0.056789		0.364	0.5	0.5	0.008976	0.016666		0.364	0.653409	0.809816	0.004169
0.365	0.453846	0.571429	0.005292	0.007201		0.365	0.528571	0.846154	0.008362	0.013011		0.365	0.577236	0.733333	0.006331	0.008637		0.365	0.729167	0.654545	0.009608	0.009163		0.365	1.13636	0.925926	0.019874	0.014436		0.365	0.540323	0.005428		0.633	2	0.0482	1	0.056789		0.365	0.517241	0.5	0.008953	0.016664		0.365	0.655955	0.815951	0.004176
0.366	0.458015	0.571429	0.005278	0.007199		0.366	0.528571	0.825	0.008344	0.012635		0.366	0.581301	0.733333	0.00637	0.00863		0.366	0.729167	0.654545	0.009657	0.009378		0.366	1.13636	0.925926	0.020164	0.014579		0.366	0.540323	0.005428		0.634	2	0.0482	1	0.057022		0.366	0.517241	0.5	0.008888	0.016664		0.366	0.657845	0.810976	0.004143
0.367	0.454545	0.565657	0.005235	0.007081		0.367	0.528571	0.825	0.008397	0.012515		0.367	0.576613	0.733333	0.00628	0.008724		0.367	0.729167	0.654545	0.009723	0.009464		0.367	1.13636	0.925926	0.019945	0.014431		0.367	0.548387	0.005403		0.635	2	0.0482	1	0.057022		0.367	0.517241	0.5	0.00876	0.016664		0.367	0.65725	0.817073	0.004176
0.368	0.454545	0.569963	0.005215	0.007145		0.368	0.528571	0.825	0.008385	0.01253		0.368	0.576613	0.744444	0.00638	0.008702		0.368	0.729167	0.654545	0.009766	0.009417		0.368	1.13636	0.925926	0.019667	0.014432		0.368	0.548387	0.005415		0.636	2	0.0482	1	0.057022		0.368	0.517241	0.5	0.00874	0.01672		0.368	0.656367	0.823171	0.004166
0.369	0.454545	0.569963	0.00522	0.007099		0.369	0.528571	0.825	0.008289	0.012402		0.369	0.580645	0.744444	0.00637	0.008743		0.369	0.739583	0.663636	0.009764	0.009508		0.369	1.13636	0.925926	0.019643	0.014562		0.369	0.548387	0.005405		0.613	2	0.047713	0.75	0.0567		0.369	0.517241	0.5	0.008739	0.016777		0.369	0.650647	0.813253	0.004109
0.37	0.458333	0.569963	0.005225	0.007041		0.37	0.535714	0.825	0.008269	0.012474		0.37	0.576	0.744444	0.006322	0.008733		0.37	0.739583	0.672727	0.009892	0.009496		0.37	1.13636	0.925926	0.019661	0.014596		0.37	0.548387	0.00546		0.638	2	0.048082	1	0.057022		0.37	0.517241	0.55	0.008999	0.016773		0.37	0.650092	0.814371	0.004116
0.371	0.458333	0.569963	0.005205	0.007059		0.371	0.542857	0.825	0.008339	0.012538		0.371	0.576	0.744444	0.006321	0.008749		0.371	0.739583	0.672727	0.009971	0.009501		0.371	1.13636	0.925926	0.019848	0.014489		0.371	0.548387	0.00546		0.639	2	0.047843	1	0.057022		0.371	0.517241	0.6	0.009142	0.016768		0.371	0.653775	0.814371	0.00412
0.372	0.458333	0.579476	0.005218	0.007087		0.372	0.542857	0.85	0.008355	0.012624		0.372	0.576	0.744444	0.006274	0.008735		0.372	0.75	0.672727	0.009912	0.009538		0.372	1.13636	0.925926	0.019991	0.014592		0.372	0.548387	0.005426		0.759	1.25	0.031506	1	0.066735		0.372	0.517241	0.6	0.009174	0.016997		0.372	0.654412	0.820359	0.004123
0.373	0.462121	0.579476	0.005205	0.00714		0.373	0.542857	0.85	0.008434	0.012575		0.373	0.58	0.744444	0.006339	0.008736		0.373	0.75	0.672727	0.00992	0.009511		0.373	1.13636	0.925926	0.01996	0.014618		0.373	0.548387	0.005449		0.611	2	0.047713	0.75	0.0567		0.373	0.517241	0.6	0.009024	0.01705		0.373	0.655963	0.823353	0.004171
0.374	0.462121	0.579476	0.005215	0.007139		0.374	0.542857	0.85	0.008405	0.01261		0.374	0.58	0.755556	0.006361	0.008775		0.374	0.75	0.672727	0.009903	0.009436		0.374	1.13636	0.925926	0.019981	0.014823		0.374	0.548387	0.005449		0.621	2	0.047713	1	0.0568		0.374	0.517241	0.6	0.009045	0.016984		0.374	0.655109	0.818452	0.004118
0.375	0.462121	0.579476	0.005289	0.007123		0.375	0.542857	0.85	0.008524	0.012602		0.375	0.584	0.755556	0.006469	0.008768		0.375	0.75	0.672727	0.009974	0.009434		0.375	1.13636	0.944444	0.019943	0.014668		0.375	0.548387	0.005449		0.616	2	0.047713	0.75	0.056192		0.375	0.517241	0.6	0.009065	0.016976		0.375	0.654545	0.819527	0.00413
0.376	0.458647	0.579476	0.005246	0.007116		0.376	0.542857	0.85	0.008516	0.012718		0.376	0.588	0.755556	0.006511	0.008771		0.376	0.75	0.672727	0.009984	0.009411		0.376	1.15909	0.962963	0.019976	0.014729		0.376	0.552419	0.00542		0.972	1.2	0.024614	2	0.08229		0.376	0.517241	0.6	0.009006	0.016831		0.376	0.655797	0.817647	0.004091
0.377	0.458647	0.579476	0.005284	0.007136		0.377	0.542857	0.85	0.008426	0.01279		0.377	0.588	0.755556	0.00652	0.008743		0.377	0.75	0.681818	0.009877	0.00945		0.377	1.18182	0.962963	0.019959	0.014702		0.377	0.556452	0.005449		0.614	2	0.047713	0.75	0.0567		0.377	0.517241	0.6	0.009155	0.016831		0.377	0.651978	0.813953	0.004097
0.378	0.462406	0.573593	0.005319	0.007074		0.378	0.557143	0.85	0.008439	0.012779		0.378	0.592	0.755556	0.006445	0.008776		0.378	0.760417	0.690909	0.009961	0.009443		0.378	1.18182	0.962963	0.019911	0.014818		0.378	0.556452	0.005443		0.358	1.625	0.055489	0	0.035162		0.378	0.517241	0.6	0.009108	0.01694		0.378	0.650538	0.815029	0.004105
0.379	0.466165	0.573593	0.00534	0.007035		0.379	0.557143	0.85	0.008419	0.012786		0.379	0.592	0.766667	0.006443	0.008808		0.379	0.760417	0.690909	0.009981	0.009412		0.379	1.18182	0.962963	0.019995	0.014849		0.379	0.560484	0.005417		0.971	1.2	0.024614	2	0.08229		0.379	0.517241	0.6	0.009062	0.01694		0.379	0.651786	0.815029	0.004059
0.38	0.466165	0.576539	0.005354	0.007041		0.38	0.557143	0.85	0.008406	0.012839		0.38	0.592	0.758242	0.006458	0.008683		0.38	0.760417	0.690909	0.009861	0.009353		0.38	1.18182	0.962963	0.020131	0.014896		0.38	0.564516	0.005429		0.615	2	0.047713	0.75	0.0567		0.38	0.517241	0.6	0.009078	0.01694		0.38	0.650089	0.817919	0.004047
0.381	0.466165	0.57866	0.005375	0.007005		0.381	0.557143	0.8625	0.00837	0.012867		0.381	0.592	0.758242	0.006453	0.008712		0.381	0.770833	0.690909	0.00989	0.009346		0.381	1.18182	0.962963	0.020126	0.015016		0.381	0.564516	0.005438		0.838	1.375	0.031546	1.5	0.077229		0.381	0.517241	0.6	0.009078	0.016979		0.381	0.651865	0.823699	0.004037
0.382	0.462687	0.57866	0.00536	0.006958		0.382	0.549296	0.8625	0.008341	0.012985		0.382	0.590551	0.75	0.006279	0.008669		0.382	0.770833	0.690909	0.00984	0.009344		0.382	1.18182	0.962963	0.020064	0.015192		0.382	0.564516	0.005438		0.378	1.75	0.056239	0	0.035119		0.382	0.517241	0.6	0.009067	0.017086		0.382	0.652482	0.823699	0.004022
0.383	0.462687	0.581633	0.005398	0.006997		0.383	0.549296	0.841463	0.008403	0.012706		0.383	0.590551	0.76087	0.006317	0.008763		0.383	0.770833	0.690909	0.009875	0.009414		0.383	1.18182	0.962963	0.020195	0.015179		0.383	0.564516	0.005438		0.832	1.375	0.031487	1.5	0.077229		0.383	0.517241	0.6	0.009044	0.017074		0.383	0.658407	0.815341	0.004026
0.384	0.462687	0.581633	0.00538	0.007079		0.384	0.549296	0.853659	0.008412	0.012751		0.384	0.594488	0.76087	0.006384	0.008726		0.384	0.770833	0.690909	0.009876	0.009428		0.384	1.18182	0.962963	0.020109	0.015193		0.384	0.564516	0.005445		0.833	1.375	0.031487	1.5	0.077229		0.384	0.517241	0.6	0.009016	0.017061		0.384	0.657848	0.823864	0.004017
0.385	0.462687	0.581633	0.005418	0.007108		0.385	0.549296	0.833333	0.008451	0.012513		0.385	0.594488	0.752688	0.00638	0.008731		0.385	0.770833	0.690909	0.009938	0.009511		0.385	1.18182	0.981481	0.020246	0.015279		0.385	0.564516	0.005443		0.831	1.375	0.031487	1.5	0.077229		0.385	0.517241	0.6	0.009016	0.017047		0.385	0.659612	0.829545	0.004032
0.386	0.470149	0.591837	0.005419	0.007049		0.386	0.549296	0.833333	0.008465	0.012512		0.386	0.589844	0.752688	0.006281	0.008737		0.386	0.770833	0.690909	0.009958	0.009518		0.386	1.22727	0.981481	0.020309	0.01535		0.386	0.564516	0.005443		0.836	1.375	0.031487	1.5	0.077229		0.386	0.517241	0.6	0.009013	0.016915		0.386	0.660211	0.815642	0.004052
0.387	0.470149	0.592793	0.005439	0.006983		0.387	0.549296	0.833333	0.008475	0.012592		0.387	0.59375	0.758065	0.006267	0.00868		0.387	0.770833	0.690909	0.009914	0.009515		0.387	1.22727	0.981481	0.020273	0.015347		0.387	0.56	0.005398		0.837	1.375	0.031487	1.5	0.077229		0.387	0.517241	0.6	0.008942	0.016765		0.387	0.664613	0.80663	0.004046
0.388	0.470149	0.592793	0.005455	0.006958		0.388	0.541667	0.833333	0.008353	0.01256		0.388	0.589147	0.758065	0.006204	0.008551		0.388	0.770833	0.709091	0.009909	0.009481		0.388	1.22727	1	0.020531	0.015449		0.388	0.56	0.005416		0.834	1.375	0.031487	1.5	0.077229		0.388	0.517241	0.6	0.008989	0.016688		0.388	0.664912	0.812155	0.004051
0.389	0.470149	0.592793	0.005406	0.006886		0.389	0.534247	0.833333	0.008233	0.012508		0.389	0.584615	0.763441	0.00614	0.008524		0.389	0.770833	0.709091	0.010029	0.009519		0.389	1.22727	1	0.020586	0.015581		0.389	0.563492	0.005385		0.835	1.375	0.031487	1.5	0.077229		0.389	0.517241	0.6	0.008991	0.016835		0.389	0.663176	0.81768	0.004074
0.39	0.466667	0.592793	0.005394	0.00687		0.39	0.534247	0.833333	0.00821	0.012504		0.39	0.584615	0.763441	0.006097	0.008497		0.39	0.770833	0.709091	0.009986	0.009443		0.39	1.22727	1	0.02079	0.015628		0.39	0.563492	0.005385		0.916	1.33333	0.028645	2	0.075777		0.39	0.517241	0.6	0.008982	0.016835		0.39	0.660622	0.813187	0.004056
0.391	0.474074	0.592793	0.005412	0.006932		0.391	0.527027	0.833333	0.0081	0.012642		0.391	0.584615	0.763441	0.006119	0.008522		0.391	0.765306	0.709091	0.009873	0.009398		0.391	1.22727	1	0.021052	0.015486		0.391	0.571429	0.005406		0.628	2	0.048213	1	0.056443		0.391	0.534483	0.6	0.00893	0.016739		0.391	0.662651	0.814208	0.004066
0.392	0.474074	0.589118	0.005402	0.006847		0.392	0.527027	0.813953	0.008127	0.012277		0.392	0.588462	0.765957	0.006146	0.008393		0.392	0.77551	0.709091	0.009902	0.00941		0.392	1.22727	1	0.020943	0.015447		0.392	0.571429	0.005406		0.728	1.42857	0.035859	1	0.063992		0.392	0.534483	0.6	0.008899	0.016739		0.392	0.66041	0.814208	0.004024
0.393	0.470588	0.589118	0.005401	0.006861		0.393	0.527027	0.813953	0.008173	0.012305		0.393	0.583969	0.765957	0.006062	0.008463		0.393	0.76	0.709091	0.009703	0.00944		0.393	1.22727	1	0.020924	0.015573		0.393	0.571429	0.005406		0.487	2	0.059827	0.5	0.043392		0.393	0.551724	0.6	0.008817	0.01668		0.393	0.66041	0.8125	0.004034
0.394	0.470588	0.59	0.005395	0.006867		0.394	0.527027	0.813953	0.008186	0.012327		0.394	0.583969	0.765957	0.006036	0.008468		0.394	0.76	0.709091	0.009831	0.009438		0.394	1.22727	1	0.020975	0.015438		0.394	0.571429	0.005444		0.974	1.2	0.024614	2	0.08229		0.394	0.551724	0.6	0.008856	0.016759		0.394	0.662692	0.810811	0.004049
0.395	0.470588	0.59	0.005409	0.006914		0.395	0.527027	0.813953	0.008138	0.012321		0.395	0.587786	0.765957	0.006035	0.008444		0.395	0.76	0.709091	0.009916	0.009453		0.395	1.22727	0.964286	0.020845	0.014976		0.395	0.571429	0.005484		0.486	2	0.059827	0.5	0.043392		0.395	0.551724	0.6	0.008851	0.016759		0.395	0.660745	0.806452	0.004089
0.396	0.470588	0.59	0.005447	0.006858		0.396	0.533784	0.825581	0.008127	0.012286		0.396	0.587786	0.771277	0.006056	0.008437		0.396	0.76	0.709091	0.009908	0.009386		0.396	1.22727	0.931034	0.020638	0.014385		0.396	0.571429	0.005505		0.717	1.42857	0.035953	1	0.062107		0.396	0.551724	0.6	0.008883	0.016759		0.396	0.660473	0.80914	0.004133
0.397	0.470588	0.595	0.005483	0.006858		0.397	0.540541	0.837209	0.008072	0.012163		0.397	0.587786	0.771277	0.00605	0.008399		0.397	0.76	0.709091	0.009756	0.009458		0.397	1.22727	0.931034	0.020568	0.014367		0.397	0.571429	0.005537		0.08	1.5	0.07627	0	0		0.397	0.551724	0.6	0.008724	0.016759		0.397	0.661889	0.811828	0.004131
0.398	0.474265	0.6	0.005465	0.006839		0.398	0.540541	0.837209	0.008046	0.012211		0.398	0.587121	0.776596	0.006012	0.008399		0.398	0.76	0.696429	0.009742	0.00932		0.398	1.22727	0.9	0.020433	0.013805		0.398	0.571429	0.005537		0.09	1.5	0.079282	0	0		0.398	0.551724	0.6	0.008771	0.016774		0.398	0.662185	0.817204	0.004142
0.399	0.477941	0.594059	0.005435	0.006728		0.399	0.540541	0.818182	0.008076	0.011894		0.399	0.587121	0.776596	0.006016	0.008362		0.399	0.76	0.696429	0.009627	0.009329		0.399	1.22727	0.916667	0.020304	0.013809		0.399	0.571429	0.005537		0.02	1	0.087727	0	0		0.399	0.551724	0.6	0.008782	0.016751		0.399	0.663043	0.825269	0.00406
0.4	0.477941	0.594059	0.005449	0.006692		0.4	0.540541	0.818182	0.007994	0.011859		0.4	0.590909	0.776596	0.006008	0.008343		0.4	0.76	0.696429	0.009726	0.009225		0.4	1.22727	0.933333	0.020342	0.013709		0.4	0.571429	0.005537		0.03	0.5	0.051747	0	0		0.4	0.551724	0.6	0.00878	0.016848		0.4	0.667224	0.825269	0.004089
0.401	0.477941	0.594096	0.00543	0.006611		0.401	0.540541	0.818182	0.007984	0.011994		0.401	0.590909	0.776596	0.006075	0.008288		0.401	0.76	0.705357	0.009716	0.009221		0.401	1.27273	0.933333	0.020373	0.013726		0.401	0.571429	0.005537		0.06	1	0.06134	0	0		0.401	0.551724	0.6	0.008695	0.016918		0.401	0.66778	0.825269	0.004108
0.402	0.477941	0.588269	0.005435	0.006587		0.402	0.554054	0.818182	0.008085	0.011913		0.402	0.594697	0.768421	0.00609	0.008238		0.402	0.76	0.705357	0.009737	0.009277		0.402	1.27273	0.933333	0.020654	0.013543		0.402	0.571429	0.005537		0.07	1	0.072516	0	0		0.402	0.551724	0.6	0.008676	0.016867		0.402	0.668885	0.823529	0.004108
0.403	0.477941	0.59	0.005426	0.006567		0.403	0.554054	0.818182	0.008078	0.01195		0.403	0.594697	0.768421	0.006106	0.008236		0.403	0.78	0.714286	0.00989	0.009265		0.403	1.27273	0.933333	0.020881	0.013611		0.403	0.571429	0.005537		0.04	0.5	0.054074	0	0		0.403	0.551724	0.6	0.008667	0.016753		0.403	0.666391	0.827128	0.004039
0.404	0.477941	0.591117	0.005453	0.006553		0.404	0.546667	0.818182	0.007988	0.012048		0.404	0.590226	0.773684	0.006083	0.008206		0.404	0.78	0.714286	0.010011	0.009249		0.404	1.27273	0.933333	0.020714	0.013578		0.404	0.571429	0.005537		0.05	1	0.057899	0	0		0.404	0.551724	0.6	0.008655	0.016753		0.404	0.67053	0.832447	0.004042
0.405	0.474453	0.586538	0.005386	0.006578		0.405	0.546667	0.8	0.007872	0.011734		0.405	0.593985	0.778947	0.006063	0.008266		0.405	0.78	0.714286	0.009938	0.009272		0.405	1.27273	0.933333	0.020679	0.013553		0.405	0.571429	0.005537		0.722	1.42857	0.035859	1	0.062237		0.405	0.551724	0.6	0.008529	0.016753		0.405	0.668863	0.835106	0.004053
0.406	0.474453	0.588269	0.005405	0.00652		0.406	0.546667	0.822222	0.007831	0.011758		0.406	0.593985	0.778947	0.006066	0.008223		0.406	0.78	0.714286	0.009981	0.009298		0.406	1.27273	0.933333	0.020719	0.013776		0.406	0.571429	0.005549		0.714	1.42857	0.035878	1	0.060676		0.406	0.551724	0.6	0.008595	0.016753		0.406	0.668309	0.837766	0.004021
0.407	0.481752	0.590238	0.005395	0.006565		0.407	0.56	0.804348	0.007762	0.011519		0.407	0.593985	0.778947	0.006123	0.008274		0.407	0.78	0.714286	0.00983	0.009305		0.407	1.29546	0.933333	0.020603	0.013709		0.407	0.575397	0.005543		0.721	1.42857	0.035859	1	0.062237		0.407	0.551724	0.6	0.008549	0.016753		0.407	0.669951	0.837766	0.004003
0.408	0.478261	0.590476	0.005361	0.006593		0.408	0.552632	0.804348	0.007603	0.011513		0.408	0.589552	0.778947	0.006078	0.008246		0.408	0.78	0.714286	0.009902	0.009306		0.408	1.29546	0.933333	0.020446	0.013752		0.408	0.575397	0.005566		0.723	1.42857	0.035859	1	0.062237		0.408	0.551724	0.6	0.008708	0.016635		0.408	0.66721	0.840426	0.003978
0.409	0.478261	0.590476	0.005384	0.006635		0.409	0.545455	0.804348	0.007526	0.011518		0.409	0.588889	0.778947	0.005943	0.008243		0.409	0.78	0.714286	0.009915	0.009261		0.409	1.31818	0.933333	0.020553	0.01385		0.409	0.575397	0.005553		0.713	1.42857	0.035322	1	0.060676		0.409	0.551724	0.545455	0.008682	0.015234		0.409	0.666126	0.843085	0.00395
0.41	0.478261	0.590476	0.005421	0.006586		0.41	0.545455	0.804348	0.007565	0.011513		0.41	0.592593	0.770833	0.00598	0.008166		0.41	0.78	0.701754	0.009922	0.009105		0.41	1.31818	0.933333	0.020707	0.013887		0.41	0.575397	0.005553		0.489	2	0.059827	0.5	0.043392		0.41	0.551724	0.545455	0.008713	0.015288		0.41	0.665858	0.848404	0.003968
0.411	0.478261	0.585722	0.005495	0.006498		0.411	0.545455	0.787234	0.007584	0.01132		0.411	0.592593	0.765306	0.005957	0.007968		0.411	0.78	0.689655	0.009922	0.009041		0.411	1.31818	0.933333	0.020679	0.013866		0.411	0.575397	0.005553		0.712	1.42857	0.035322	1	0.060676		0.411	0.551724	0.545455	0.00884	0.015422		0.411	0.667742	0.843915	0.003975
0.412	0.478261	0.585722	0.005527	0.006467		0.412	0.545455	0.787234	0.00759	0.0114		0.412	0.596296	0.765306	0.005966	0.007998		0.412	0.78	0.689655	0.009921	0.009055		0.412	1.31818	0.933333	0.020669	0.013873		0.412	0.579365	0.005535		0.532	1.8	0.048765	0.5	0.046436		0.412	0.551724	0.545455	0.008787	0.015422		0.412	0.66881	0.851852	0.003982
0.413	0.478261	0.585722	0.005513	0.006502		0.413	0.545455	0.787234	0.007569	0.011432		0.413	0.6	0.765306	0.006031	0.008044		0.413	0.764706	0.698276	0.0097	0.009088		0.413	1.31818	0.933333	0.020704	0.013922		0.413	0.587302	0.005546		0.488	2	0.059827	0.5	0.043392		0.413	0.551724	0.545455	0.00876	0.015447		0.413	0.671222	0.847368	0.00401
0.414	0.478261	0.582929	0.005523	0.006413		0.414	0.538462	0.787234	0.007483	0.01145		0.414	0.595588	0.765306	0.005976	0.00798		0.414	0.764706	0.698276	0.009663	0.009084		0.414	1.31818	0.933333	0.02077	0.013897		0.414	0.582677	0.005495		0.069	1	0.072516	0	0		0.414	0.551724	0.545455	0.00873	0.015447		0.414	0.671474	0.847368	0.003958
0.415	0.481884	0.585722	0.005499	0.006432		0.415	0.538462	0.787234	0.007461	0.01149		0.415	0.595588	0.765306	0.006014	0.007998		0.415	0.764706	0.698276	0.009652	0.009078		0.415	1.31818	0.95	0.020642	0.014012		0.415	0.586614	0.005468		0.068	1	0.071878	0	0		0.415	0.551724	0.545455	0.008706	0.015411		0.415	0.66746	0.855263	0.003951
0.416	0.481884	0.585722	0.005485	0.006462		0.416	0.538462	0.787234	0.0074	0.011426		0.416	0.595588	0.765306	0.006096	0.008026		0.416	0.784314	0.686441	0.009656	0.008937		0.416	1.31818	0.966667	0.020733	0.014037		0.416	0.582031	0.005429		0.065	1	0.066475	0	0		0.416	0.586207	0.545455	0.008802	0.015271		0.416	0.669572	0.853403	0.003945
0.417	0.485507	0.589566	0.005465	0.006524		0.417	0.538462	0.787234	0.007426	0.011409		0.417	0.595588	0.765306	0.006113	0.008037		0.417	0.784314	0.694915	0.009686	0.009075		0.417	1.31818	0.966667	0.020677	0.013931		0.417	0.582031	0.005429		0.064	1	0.064322	0	0		0.417	0.586207	0.545455	0.00882	0.015271		0.417	0.669304	0.854167	0.003922
0.418	0.485507	0.590689	0.005468	0.006528		0.418	0.538462	0.787234	0.007416	0.011402		0.418	0.595588	0.770408	0.006092	0.008086		0.418	0.784314	0.694915	0.00961	0.009188		0.418	1.31818	0.966667	0.020723	0.013851		0.418	0.582031	0.005429		0.067	1	0.071878	0	0		0.418	0.586207	0.545455	0.008841	0.015271		0.418	0.670616	0.856771	0.003915
0.419	0.48913	0.593326	0.005429	0.006539		0.419	0.544304	0.787234	0.007239	0.011294		0.419	0.591241	0.77551	0.006032	0.008109		0.419	0.784314	0.694915	0.00965	0.009108		0.419	1.31818	0.966667	0.020721	0.013892		0.419	0.582031	0.00541		0.066	1	0.071878	0	0		0.419	0.586207	0.545455	0.0089	0.015271		0.419	0.671924	0.854922	0.003882
0.42	0.492754	0.593326	0.005406	0.006533		0.42	0.544304	0.78125	0.007259	0.010958		0.42	0.59854	0.780612	0.006052	0.008138		0.42	0.784314	0.694915	0.009674	0.009186		0.42	1.26087	0.966667	0.01977	0.013977		0.42	0.582031	0.00541		0.061	1	0.062636	0	0		0.42	0.586207	0.545455	0.008996	0.015271		0.42	0.672956	0.851282	0.003863
0.421	0.492754	0.593326	0.005362	0.006532		0.421	0.544304	0.78125	0.007255	0.010983		0.421	0.59854	0.785714	0.00607	0.008074		0.421	0.784314	0.694915	0.009686	0.009216		0.421	1.26087	0.966667	0.019644	0.013882		0.421	0.582031	0.005414		0.063	1	0.062692	0	0		0.421	0.586207	0.545455	0.00906	0.015239		0.421	0.6719	0.853846	0.003846
0.422	0.492754	0.593326	0.005361	0.006525		0.422	0.544304	0.78125	0.00734	0.011062		0.422	0.605839	0.785714	0.006056	0.008071		0.422	0.784314	0.694915	0.009642	0.009206		0.422	1.26087	0.966667	0.0196	0.013898		0.422	0.582031	0.005414		0.062	1	0.062636	0	0		0.422	0.586207	0.545455	0.009057	0.015316		0.422	0.672656	0.857143	0.003802
0.423	0.492754	0.595247	0.005368	0.006495		0.423	0.544304	0.78125	0.007383	0.011037		0.423	0.605839	0.785714	0.006	0.008065		0.423	0.784314	0.711864	0.009618	0.009288		0.423	1.26087	0.966667	0.01951	0.01393		0.423	0.582031	0.005414		0.726	1.42857	0.035859	1	0.063014		0.423	0.586207	0.545455	0.00911	0.015316		0.423	0.670807	0.852792	0.003763
0.424	0.492754	0.597142	0.005427	0.006507		0.424	0.55	0.791667	0.007269	0.011087		0.424	0.605839	0.785714	0.005936	0.008057		0.424	0.769231	0.711864	0.00951	0.009262		0.424	1.26087	0.966667	0.019465	0.014004		0.424	0.582031	0.005423		0.724	1.42857	0.035859	1	0.062237		0.424	0.586207	0.545455	0.009095	0.015215		0.424	0.669753	0.852792	0.003761
0.425	0.492754	0.600971	0.00542	0.006536		0.425	0.55	0.791667	0.007315	0.011101		0.425	0.605839	0.785714	0.005912	0.008034		0.425	0.769231	0.711864	0.009537	0.00918		0.425	1.26087	0.966667	0.019403	0.014127		0.425	0.582031	0.005445		0.872	1.22222	0.028545	1.5	0.076831		0.425	0.586207	0.545455	0.00906	0.01529		0.425	0.665138	0.85101	0.003775
0.426	0.492754	0.601942	0.005415	0.006534		0.426	0.55	0.791667	0.007355	0.011101		0.426	0.613139	0.785714	0.005953	0.008052		0.426	0.769231	0.711864	0.009562	0.009187		0.426	1.26087	0.966667	0.01942	0.014181		0.426	0.581395	0.005442		0.725	1.42857	0.035859	1	0.062237		0.426	0.586207	0.545455	0.009209	0.01529		0.426	0.663872	0.856061	0.003751
0.427	0.5	0.601942	0.005424	0.006472		0.427	0.55	0.791667	0.007363	0.011183		0.427	0.613139	0.785714	0.005968	0.008079		0.427	0.769231	0.711864	0.009578	0.009177		0.427	1.28261	0.966667	0.0191	0.014236		0.427	0.581395	0.005442		0.461	2	0.059947	0.5	0.043647		0.427	0.586207	0.545455	0.009239	0.015328		0.427	0.66895	0.854271	0.003738
0.428	0.5	0.602951	0.005425	0.006483		0.428	0.55	0.791667	0.007338	0.011248		0.428	0.613139	0.777778	0.005949	0.008016		0.428	0.769231	0.711864	0.009568	0.009203		0.428	1.30435	0.966667	0.019002	0.014237		0.428	0.581395	0.005442		0.789	1.375	0.032146	1	0.070058		0.428	0.586207	0.545455	0.00917	0.015237		0.428	0.668437	0.848259	0.003725
0.429	0.5	0.605769	0.005358	0.006509		0.429	0.55	0.802083	0.007313	0.011226		0.429	0.613139	0.777778	0.00591	0.008055		0.429	0.769231	0.711864	0.009537	0.009094		0.429	1.30435	0.966667	0.019279	0.014224		0.429	0.581395	0.00548		0.463	2	0.059947	0.5	0.043647		0.429	0.586207	0.545455	0.009161	0.015237		0.429	0.669196	0.846535	0.00371
0.43	0.5	0.608683	0.005386	0.006556		0.43	0.55625	0.802083	0.007323	0.011193		0.43	0.613139	0.78	0.005901	0.007954		0.43	0.788462	0.720339	0.009502	0.009097		0.43	1.30435	0.966667	0.019247	0.014272		0.43	0.581395	0.00548		0.462	2	0.059947	0.5	0.043647		0.43	0.586207	0.545455	0.009161	0.015237		0.43	0.670455	0.84901	0.003687
0.431	0.5	0.610587	0.005386	0.006507		0.431	0.55625	0.8125	0.007433	0.011189		0.431	0.613139	0.78	0.005927	0.007893		0.431	0.788462	0.720339	0.00945	0.009171		0.431	1.25	0.966667	0.018346	0.014248		0.431	0.589147	0.005357		0.465	2	0.059947	0.5	0.043647		0.431	0.586207	0.545455	0.009151	0.015272		0.431	0.67197	0.847291	0.003679
0.432	0.5	0.600971	0.005332	0.006466		0.432	0.5625	0.8125	0.007466	0.011259		0.432	0.616788	0.772277	0.005964	0.007901		0.432	0.788462	0.720339	0.009358	0.009055		0.432	1.25	0.966667	0.018379	0.014279		0.432	0.589147	0.005357		0.464	2	0.059947	0.5	0.043647		0.432	0.583333	0.545455	0.008983	0.015272		0.432	0.674242	0.848039	0.00368
0.433	0.5	0.605769	0.005349	0.006531		0.433	0.5625	0.8125	0.007498	0.011272		0.433	0.620438	0.772277	0.006012	0.007871		0.433	0.788462	0.708333	0.009379	0.008991		0.433	1.25	0.983333	0.0188	0.014378		0.433	0.589147	0.005357		0.467	2	0.059761	0.5	0.043647		0.433	0.6	0.545455	0.008946	0.015179		0.433	0.6727	0.852941	0.003662
0.434	0.5	0.606623	0.005353	0.006471		0.434	0.5625	0.8125	0.007491	0.011294		0.434	0.620438	0.772277	0.006002	0.00794		0.434	0.788462	0.716667	0.009399	0.008931		0.434	1.25	1	0.018792	0.014533		0.434	0.589147	0.005357		0.466	2	0.059947	0.5	0.043647		0.434	0.6	0.545455	0.008888	0.015195		0.434	0.671922	0.857843	0.003664
0.435	0.5	0.606623	0.00536	0.00648		0.435	0.5625	0.8125	0.007596	0.011404		0.435	0.620438	0.772277	0.006038	0.00792		0.435	0.788462	0.704918	0.009425	0.008813		0.435	1.25	1	0.018825	0.014508		0.435	0.589147	0.005357		0.469	2	0.059761	0.5	0.043647		0.435	0.6	0.545455	0.008915	0.015226		0.435	0.672156	0.856098	0.003649
0.436	0.5	0.60766	0.00533	0.006485		0.436	0.5625	0.8125	0.007578	0.011401		0.436	0.620438	0.772277	0.006016	0.007948		0.436	0.788462	0.704918	0.009407	0.008807		0.436	1.25	1	0.018891	0.01455		0.436	0.596899	0.005392		0.468	2	0.059761	0.5	0.043647		0.436	0.6	0.545455	0.008881	0.015226		0.436	0.674401	0.863415	0.003667
0.437	0.5	0.606623	0.005378	0.006466		0.437	0.5625	0.8125	0.007543	0.011437		0.437	0.620438	0.772277	0.006046	0.007984		0.437	0.788462	0.704918	0.009402	0.0087		0.437	1.25	1	0.018805	0.014579		0.437	0.596899	0.00534		0.782	1.375	0.031894	1	0.067605		0.437	0.6	0.545455	0.008844	0.015186		0.437	0.673621	0.863415	0.003656
0.438	0.5	0.606623	0.005391	0.006384		0.438	0.5625	0.8125	0.007557	0.011467		0.438	0.620438	0.772277	0.006091	0.008079		0.438	0.788462	0.704918	0.009343	0.008696		0.438	1.29167	1	0.018729	0.014575		0.438	0.596899	0.00534		0.783	1.375	0.031975	1	0.067605		0.438	0.6	0.545455	0.008857	0.0152		0.438	0.670858	0.863415	0.003636
0.439	0.507246	0.606623	0.00541	0.006372		0.439	0.5625	0.822917	0.007639	0.011502		0.439	0.615942	0.782178	0.006026	0.008124		0.439	0.788462	0.713115	0.009301	0.008653		0.439	1.29167	1	0.01868	0.014627		0.439	0.596899	0.005343		0.784	1.375	0.031975	1	0.067605		0.439	0.6	0.545455	0.008845	0.015213		0.439	0.671091	0.864078	0.003628
0.44	0.507246	0.606623	0.005422	0.006356		0.44	0.54878	0.822917	0.007486	0.011587		0.44	0.615108	0.782178	0.005962	0.008164		0.44	0.788462	0.713115	0.009263	0.008685		0.44	1.29167	1	0.018751	0.014629		0.44	0.596899	0.005343		0.785	1.375	0.031975	1	0.067605		0.44	0.6	0.590909	0.008832	0.015226		0.44	0.668622	0.864734	0.003564
0.441	0.507246	0.613943	0.005434	0.006402		0.441	0.54878	0.822917	0.007468	0.011571		0.441	0.618705	0.782178	0.005957	0.008169		0.441	0.798077	0.713115	0.009198	0.008729		0.441	1.29167	1	0.018729	0.014748		0.441	0.596899	0.005343		0.786	1.375	0.031975	1	0.067605		0.441	0.6	0.590909	0.008831	0.015183		0.441	0.668613	0.865385	0.003596
0.442	0.507246	0.613943	0.00548	0.006362		0.442	0.54878	0.822917	0.007456	0.011631		0.442	0.618705	0.782178	0.005942	0.00824		0.442	0.807692	0.713115	0.00924	0.008722		0.442	1.29167	1	0.018694	0.014924		0.442	0.604651	0.005352		0.787	1.375	0.032055	1	0.070058		0.442	0.6	0.590909	0.008866	0.01525		0.442	0.667151	0.870192	0.003582
0.443	0.503597	0.613943	0.005433	0.006349		0.443	0.54878	0.822917	0.007488	0.011681		0.443	0.618705	0.792079	0.00593	0.008207		0.443	0.807692	0.721311	0.009233	0.008766		0.443	1.29167	1	0.018732	0.014922		0.443	0.604651	0.005354		0.018	1	0.08764	0	0		0.443	0.6	0.590909	0.008799	0.015152		0.443	0.668116	0.870192	0.003605
0.444	0.503597	0.613943	0.005439	0.006358		0.444	0.54878	0.822917	0.007455	0.011688		0.444	0.625899	0.792079	0.006002	0.008163		0.444	0.807692	0.721311	0.009314	0.008782		0.444	1.29167	1	0.018751	0.014978		0.444	0.604651	0.005354		0.019	1	0.086334	0	0		0.444	0.6	0.590909	0.008759	0.015152		0.444	0.670043	0.870192	0.003579
0.445	0.507194	0.609307	0.005445	0.006322		0.445	0.54878	0.833333	0.007433	0.011595		0.445	0.625899	0.784314	0.005999	0.008067		0.445	0.807692	0.721311	0.009297	0.008842		0.445	1.29167	0.967742	0.018759	0.01448		0.445	0.604651	0.005354		0.99	1.13636	0.022056	2	0.082266		0.445	0.6	0.590909	0.008728	0.015272		0.445	0.668831	0.872596	0.003546
0.446	0.510791	0.609307	0.005394	0.006357		0.446	0.560976	0.833333	0.007373	0.01159		0.446	0.625899	0.784314	0.006018	0.008088		0.446	0.807692	0.721311	0.009297	0.008805		0.446	1.29167	0.967742	0.019072	0.01443		0.446	0.604651	0.005348		0.98	1.2	0.024495	2	0.083581		0.446	0.6	0.590909	0.008728	0.015292		0.446	0.670749	0.875598	0.003558
0.447	0.510791	0.610317	0.005386	0.006414		0.447	0.554217	0.833333	0.007278	0.011657		0.447	0.625899	0.784314	0.006065	0.008072		0.447	0.807692	0.721311	0.009308	0.008802		0.447	1.24	0.967742	0.018298	0.01469		0.447	0.604651	0.005348		0.548	1.8	0.047371	0.5	0.047341		0.447	0.6	0.590909	0.008737	0.015533		0.447	0.672911	0.87799	0.003554
0.448	0.510791	0.610317	0.005393	0.006437		0.448	0.560241	0.833333	0.007231	0.011653		0.448	0.625899	0.794118	0.006051	0.008111		0.448	0.807692	0.721311	0.009301	0.008851		0.448	1.24	0.967742	0.018236	0.014764		0.448	0.608527	0.005364		0.549	1.8	0.04713	0.5	0.048242		0.448	0.6	0.590909	0.008867	0.015487		0.448	0.673381	0.882775	0.003545
0.449	0.507143	0.611111	0.005313	0.006442		0.449	0.560241	0.833333	0.007229	0.011676		0.449	0.625899	0.794118	0.006039	0.008157		0.449	0.807692	0.721311	0.009395	0.008888		0.449	1.24	0.967742	0.018236	0.014793		0.449	0.612403	0.005353		0.546	1.8	0.047659	0.5	0.047341		0.449	0.6	0.590909	0.008808	0.015607		0.449	0.673352	0.876777	0.003506
0.45	0.507143	0.611111	0.00528	0.006436		0.45	0.560241	0.833333	0.007236	0.011675		0.45	0.625899	0.794118	0.006024	0.008099		0.45	0.807692	0.721311	0.009469	0.008883		0.45	1.24	0.967742	0.018341	0.01483		0.45	0.612403	0.005353		0.011	0	0.070345	0	0		0.45	0.6	0.590909	0.008765	0.015559		0.45	0.676218	0.872642	0.003552
0.451	0.507143	0.614646	0.00528	0.006405		0.451	0.566265	0.833333	0.007223	0.011734		0.451	0.629496	0.794118	0.006032	0.008147		0.451	0.817308	0.721311	0.009502	0.008949		0.451	1.24	0.967742	0.018347	0.014768		0.451	0.612403	0.005353		0.012	0	0.075639	0	0		0.451	0.6	0.636364	0.008767	0.015573		0.451	0.675714	0.868545	0.003546
0.452	0.510714	0.617502	0.005241	0.00645		0.452	0.566265	0.833333	0.007249	0.011723		0.452	0.633094	0.786408	0.00602	0.008043		0.452	0.826923	0.729508	0.009547	0.008954		0.452	1.24	0.967742	0.018249	0.014761		0.452	0.612403	0.005353		0.013	0	0.081222	0	0		0.452	0.6	0.636364	0.008788	0.015573		0.452	0.673542	0.873239	0.003561
0.453	0.514286	0.617502	0.005242	0.00653		0.453	0.566265	0.84375	0.007307	0.011689		0.453	0.633094	0.786408	0.006025	0.007983		0.453	0.826923	0.729508	0.009443	0.008932		0.453	1.19231	0.967742	0.017544	0.014851		0.453	0.612403	0.005353		0.014	1	0.081029	0	0		0.453	0.6	0.636364	0.008808	0.015523		0.453	0.673759	0.867442	0.003538
0.454	0.514286	0.620412	0.005218	0.006519		0.454	0.566265	0.84375	0.007322	0.01173		0.454	0.628571	0.791262	0.005979	0.007977		0.454	0.826923	0.729508	0.009348	0.008971		0.454	1.21154	0.967742	0.017499	0.014939		0.454	0.612403	0.005364		0.015	1	0.086287	0	0		0.454	0.6	0.636364	0.00891	0.015472		0.454	0.675887	0.863426	0.003531
0.455	0.514286	0.619902	0.005213	0.006476		0.455	0.566265	0.854167	0.00732	0.011798		0.455	0.628571	0.791262	0.005964	0.007952		0.455	0.826923	0.729508	0.009319	0.009004		0.455	1.23077	0.953125	0.017592	0.014363		0.455	0.612403	0.005364		0.016	1	0.085965	0	0		0.455	0.6	0.636364	0.008894	0.015257		0.455	0.679178	0.868056	0.003509
0.456	0.514286	0.619902	0.00518	0.006463		0.456	0.566265	0.854167	0.007344	0.011958		0.456	0.632143	0.791262	0.005956	0.008021		0.456	0.826923	0.737705	0.009293	0.009047		0.456	1.23077	0.953125	0.017552	0.014308		0.456	0.612403	0.005412		0.017	1	0.086899	0	0		0.456	0.6	0.636364	0.00892	0.015259		0.456	0.679632	0.864055	0.00351
0.457	0.514286	0.619902	0.00516	0.006432		0.457	0.572289	0.854167	0.007367	0.011954		0.457	0.632143	0.796117	0.00593	0.008042		0.457	0.826923	0.737705	0.009242	0.009065		0.457	1.23077	0.953125	0.017657	0.014303		0.457	0.612403	0.00542		0.609	2	0.047713	0.75	0.054539		0.457	0.6	0.636364	0.008907	0.015315		0.457	0.681047	0.866359	0.003508
0.458	0.514286	0.619902	0.005156	0.006432		0.458	0.572289	0.854167	0.00734	0.011926		0.458	0.62766	0.796117	0.005927	0.008061		0.458	0.826923	0.737705	0.009236	0.009137		0.458	1.23077	0.96875	0.017608	0.014241		0.458	0.612403	0.00542		0.608	2	0.047713	0.75	0.054123		0.458	0.6	0.636364	0.00898	0.015041		0.458	0.681241	0.866359	0.003503
0.459	0.514184	0.619902	0.005104	0.006435		0.459	0.572289	0.854167	0.007343	0.011923		0.459	0.631206	0.796117	0.005923	0.008053		0.459	0.826923	0.714286	0.009322	0.008781		0.459	1.23077	0.96875	0.017635	0.014144		0.459	0.612403	0.00542		0.764	1.25	0.031506	1	0.066735		0.459	0.6	0.636364	0.009015	0.015151		0.459	0.681435	0.870968	0.00348
0.46	0.514184	0.619902	0.005115	0.006407		0.46	0.572289	0.854167	0.007332	0.01187		0.46	0.631206	0.796117	0.005955	0.007995		0.46	0.826923	0.714286	0.009311	0.008798		0.46	1.23077	0.96875	0.017656	0.014077		0.46	0.620155	0.005497		0.765	1.25	0.031506	1	0.066735		0.46	0.6	0.636364	0.009039	0.015151		0.46	0.681627	0.869266	0.003489
0.461	0.51773	0.619902	0.00513	0.006445		0.461	0.572289	0.854167	0.007279	0.011879		0.461	0.631206	0.796117	0.005961	0.008042		0.461	0.826923	0.714286	0.009283	0.008796		0.461	1.23077	0.96875	0.01771	0.014123		0.461	0.620155	0.005529		0.762	1.25	0.031506	1	0.066735		0.461	0.6	0.636364	0.009073	0.015205		0.461	0.678969	0.87156	0.003484
0.462	0.514085	0.622737	0.005091	0.006485		0.462	0.572289	0.875	0.007347	0.011817		0.462	0.634752	0.800971	0.005936	0.008074		0.462	0.826923	0.714286	0.009262	0.008821		0.462	1.23077	0.939394	0.017667	0.013771		0.462	0.620155	0.005546		0.763	1.25	0.031506	1	0.066735		0.462	0.6	0.636364	0.009085	0.015309		0.462	0.681502	0.87156	0.003476
0.463	0.514085	0.623853	0.005112	0.006469		0.463	0.578313	0.875	0.007334	0.011816		0.463	0.634752	0.805825	0.005944	0.008084		0.463	0.826923	0.714286	0.009283	0.00883		0.463	1.23077	0.939394	0.017599	0.013803		0.463	0.620155	0.005546		0.944	1.33333	0.027637	2	0.078817		0.463	0.6	0.636364	0.009069	0.015193		0.463	0.682197	0.876147	0.003482
0.464	0.514085	0.618182	0.005119	0.006398		0.464	0.578313	0.875	0.007334	0.011805		0.464	0.633803	0.81068	0.005891	0.008095		0.464	0.846154	0.714286	0.009308	0.00882		0.464	1.23077	0.939394	0.017595	0.014012		0.464	0.620155	0.005546		0.761	1.25	0.031506	1	0.066735		0.464	0.6	0.636364	0.009075	0.015189		0.464	0.684722	0.876712	0.003486
0.465	0.51049	0.619276	0.005099	0.006364		0.465	0.578313	0.875	0.007335	0.011704		0.465	0.633803	0.81068	0.005918	0.008161		0.465	0.846154	0.714286	0.009241	0.008831		0.465	1.23077	0.939394	0.017624	0.013852		0.465	0.620155	0.005584		0.601	2	0.047541	0.5	0.052443		0.465	0.6	0.636364	0.009166	0.015189		0.465	0.684466	0.877273	0.003473
0.466	0.51049	0.619276	0.005124	0.006399		0.466	0.578313	0.875	0.007317	0.011637		0.466	0.633803	0.81068	0.005922	0.008226		0.466	0.846154	0.710938	0.009351	0.008751		0.466	1.23077	0.939394	0.017679	0.013802		0.466	0.620155	0.005584		0.603	2	0.047713	0.5	0.054167		0.466	0.6	0.636364	0.009252	0.015189		0.466	0.68724	0.884091	0.003489
0.467	0.51049	0.622685	0.005125	0.006362		0.467	0.578313	0.875	0.007315	0.011577		0.467	0.629371	0.815534	0.005864	0.0082		0.467	0.846154	0.71875	0.009387	0.00877		0.467	1.23077	0.939394	0.017548	0.013664		0.467	0.620155	0.00557		0.602	2	0.047713	0.5	0.052443		0.467	0.6	0.636364	0.009199	0.015403		0.467	0.688366	0.882353	0.003483
0.468	0.51049	0.626136	0.005159	0.006347		0.468	0.578313	0.875	0.00729	0.011583		0.468	0.636364	0.815534	0.005905	0.008203		0.468	0.846154	0.71875	0.00937	0.008781		0.468	1.23077	0.939394	0.017633	0.01363		0.468	0.620155	0.00557		0.605	2	0.047713	0.75	0.054123		0.468	0.6	0.636364	0.009201	0.015397		0.468	0.688797	0.886878	0.003471
0.469	0.51049	0.626136	0.005204	0.006388		0.469	0.578313	0.885417	0.007272	0.011614		0.469	0.636364	0.807692	0.005935	0.008013		0.469	0.846154	0.71875	0.009424	0.008756		0.469	1.23077	0.939394	0.017545	0.013743		0.469	0.620155	0.005538		0.604	2	0.047713	0.75	0.054123		0.469	0.6	0.636364	0.009229	0.015397		0.469	0.691298	0.887387	0.00345
0.47	0.510345	0.627315	0.005084	0.006385		0.47	0.578313	0.895833	0.007271	0.011565		0.47	0.627586	0.807692	0.005859	0.007976		0.47	0.846154	0.71875	0.009444	0.0088		0.47	1.23077	0.939394	0.017581	0.013841		0.47	0.627907	0.005569		0.607	2	0.047713	0.75	0.054123		0.47	0.6	0.636364	0.009229	0.015337		0.47	0.690771	0.88565	0.003437
0.471	0.510345	0.62963	0.005107	0.006406		0.471	0.578313	0.877551	0.007222	0.011325		0.471	0.627586	0.807692	0.005832	0.007957		0.471	0.846154	0.71875	0.009479	0.008787		0.471	1.23077	0.939394	0.017519	0.013728		0.471	0.627907	0.005515		0.606	2	0.047713	0.75	0.054123		0.471	0.6	0.636364	0.00924	0.015379		0.471	0.691884	0.892377	0.003431
0.472	0.510345	0.62963	0.005154	0.006396		0.472	0.578313	0.877551	0.007287	0.011359		0.472	0.627586	0.817308	0.005837	0.007973		0.472	0.846154	0.71875	0.00956	0.008722		0.472	1.23077	0.969697	0.017565	0.013679		0.472	0.627907	0.005539		0.955	1.2	0.024838	2	0.080746		0.472	0.6	0.636364	0.009251	0.015379		0.472	0.690672	0.892377	0.003436
0.473	0.510345	0.62963	0.005151	0.006414		0.473	0.571429	0.877551	0.007194	0.011335		0.473	0.626712	0.817308	0.005825	0.007936		0.473	0.865385	0.71875	0.009543	0.008719		0.473	1.23077	0.969697	0.017542	0.013819		0.473	0.631783	0.005556		0.371	1.75	0.056365	0	0.035119		0.473	0.633333	0.636364	0.009294	0.01548		0.473	0.695473	0.896861	0.003418
0.474	0.517241	0.62963	0.005136	0.006412		0.474	0.571429	0.877551	0.007295	0.011433		0.474	0.630137	0.817308	0.0058	0.00794		0.474	0.865385	0.71875	0.009569	0.008719		0.474	1.25	0.969697	0.01751	0.013923		0.474	0.631783	0.005556		0.942	1.33333	0.027637	2	0.079295		0.474	0.633333	0.636364	0.009302	0.015445		0.474	0.695622	0.893333	0.003424
0.475	0.517241	0.63013	0.005083	0.006464		0.475	0.577381	0.877551	0.007326	0.011419		0.475	0.630137	0.817308	0.005795	0.008069		0.475	0.849057	0.71875	0.009415	0.008657		0.475	1.25	0.969697	0.017571	0.013886		0.475	0.635659	0.005557		0.304	2	0.072363	0	0.066939		0.475	0.633333	0.636364	0.009236	0.015445		0.475	0.697548	0.889381	0.003418
0.476	0.517241	0.631329	0.005129	0.006447		0.476	0.577381	0.877551	0.007325	0.01145		0.476	0.630137	0.826923	0.005774	0.008067		0.476	0.849057	0.71875	0.009381	0.008704		0.476	1.25	0.969697	0.017501	0.013868		0.476	0.635659	0.005501		0.305	2	0.07211	0	0.066939		0.476	0.633333	0.636364	0.009231	0.01537		0.476	0.697011	0.893805	0.003412
0.477	0.517241	0.633478	0.005125	0.006467		0.477	0.577381	0.877551	0.007379	0.011493		0.477	0.633562	0.826923	0.005789	0.00808		0.477	0.849057	0.71875	0.009393	0.008703		0.477	1.26923	0.969697	0.017564	0.013895		0.477	0.635659	0.00546		0.306	2	0.072477	0	0.066939		0.477	0.633333	0.636364	0.00924	0.015359		0.477	0.695799	0.893805	0.003398
0.478	0.524138	0.635146	0.005146	0.006475		0.478	0.583333	0.877551	0.007364	0.011535		0.478	0.633562	0.826923	0.00576	0.008045		0.478	0.849057	0.71875	0.009449	0.008698		0.478	1.26923	0.969697	0.017412	0.013902		0.478	0.643411	0.005398		0.307	2	0.075105	0	0.066939		0.478	0.633333	0.636364	0.009355	0.015359		0.478	0.699187	0.896018	0.003385
0.479	0.520548	0.638889	0.005064	0.006461		0.479	0.583333	0.877551	0.00733	0.01159		0.479	0.633562	0.819048	0.005813	0.00801		0.479	0.833333	0.71875	0.009208	0.008747		0.479	1.26923	0.969697	0.017411	0.013972		0.479	0.643411	0.005398		0.301	2	0.07198	0	0.06681		0.479	0.633333	0.636364	0.009472	0.015171		0.479	0.697439	0.894273	0.003379
0.48	0.520548	0.638889	0.005023	0.006477		0.48	0.583333	0.86	0.007318	0.011498		0.48	0.636986	0.811321	0.005807	0.007937		0.48	0.833333	0.71875	0.009252	0.008708		0.48	1.26923	0.969697	0.017529	0.014045		0.48	0.643411	0.005398		0.302	2	0.07198	0	0.06681		0.48	0.633333	0.636364	0.009377	0.0152		0.48	0.697847	0.898678	0.003376
0.481	0.516892	0.638889	0.004966	0.006439		0.481	0.583333	0.86	0.00734	0.011537		0.481	0.632653	0.811321	0.005777	0.007995		0.481	0.833333	0.71875	0.009215	0.00864		0.481	1.26923	0.969697	0.017658	0.014097		0.481	0.643411	0.005406		0.303	2	0.072363	0	0.06681		0.481	0.633333	0.636364	0.009404	0.0152		0.481	0.698925	0.894737	0.003378
0.482	0.516892	0.638889	0.004956	0.00645		0.482	0.583333	0.86	0.007312	0.011464		0.482	0.632653	0.811321	0.005819	0.007988		0.482	0.842593	0.71875	0.009213	0.008641		0.482	1.26923	0.969697	0.017571	0.01396		0.482	0.633588	0.005307		0.267	2.5	0.109003	0	0.062563		0.482	0.633333	0.636364	0.009451	0.0152		0.482	0.702013	0.894737	0.003397
0.483	0.516892	0.638889	0.004958	0.006465		0.483	0.583333	0.86	0.007355	0.011444		0.483	0.636054	0.811321	0.005823	0.007971		0.483	0.842593	0.71875	0.009261	0.008602		0.483	1.26923	0.969697	0.017637	0.013978		0.483	0.633588	0.005307		0.266	2.5	0.108809	0	0.062563		0.483	0.633333	0.636364	0.0095	0.0152		0.483	0.704027	0.893478	0.003366
0.484	0.516892	0.638889	0.004963	0.00646		0.484	0.583333	0.87	0.007339	0.011509		0.484	0.636054	0.816038	0.005876	0.007985		0.484	0.842593	0.726562	0.009242	0.008582		0.484	1.26923	1	0.017568	0.0139		0.484	0.633588	0.005307		0.265	2.5	0.108826	0	0.062563		0.484	0.633333	0.636364	0.009543	0.015171		0.484	0.704424	0.895652	0.003383
0.485	0.513423	0.639264	0.004908	0.006449		0.485	0.583333	0.87	0.007254	0.011603		0.485	0.639456	0.816038	0.005922	0.007978		0.485	0.842593	0.726562	0.009222	0.008612		0.485	1.26923	1	0.017723	0.014012		0.485	0.628788	0.005256		0.264	2.5	0.108054	0	0.062563		0.485	0.633333	0.636364	0.009622	0.015305		0.485	0.707219	0.897826	0.003345
0.486	0.513423	0.640921	0.004914	0.006429		0.486	0.583333	0.88	0.007236	0.011547		0.486	0.639456	0.820755	0.005886	0.008059		0.486	0.851852	0.734375	0.009213	0.008695		0.486	1.26923	1	0.017723	0.013855		0.486	0.628788	0.005257		0.308	2	0.075105	0	0.066939		0.486	0.633333	0.636364	0.009657	0.015343		0.486	0.708	0.892241	0.003305
0.487	0.516779	0.640921	0.004926	0.006432		0.487	0.583333	0.88	0.00722	0.011504		0.487	0.639456	0.820755	0.005899	0.008048		0.487	0.851852	0.734375	0.009171	0.008708		0.487	1.26923	1	0.017785	0.013824		0.487	0.628788	0.005257		0.262	2.5	0.107284	0	0.062563		0.487	0.633333	0.636364	0.009599	0.015435		0.487	0.703704	0.896552	0.003284
0.488	0.516779	0.645503	0.004966	0.006453		0.488	0.583333	0.88	0.007192	0.011485		0.488	0.646259	0.825472	0.005924	0.008036		0.488	0.851852	0.734375	0.009116	0.008739		0.488	1.26923	1	0.017777	0.013753		0.488	0.628788	0.005257		0.261	2.5	0.107284	0	0.062563		0.488	0.633333	0.636364	0.009527	0.015364		0.488	0.707011	0.898707	0.00326
0.489	0.516779	0.648398	0.00496	0.006423		0.489	0.583333	0.88	0.007193	0.011507		0.489	0.646259	0.825472	0.005921	0.008038		0.489	0.851852	0.734375	0.009136	0.008729		0.489	1.26923	1	0.017999	0.01377		0.489	0.628788	0.005257		0.115	1.5	0.078127	0	0		0.489	0.633333	0.636364	0.009512	0.015455		0.489	0.709656	0.893162	0.00324
0.49	0.516779	0.648398	0.004949	0.006458		0.49	0.589286	0.88	0.007229	0.011568		0.49	0.646259	0.825472	0.005954	0.008015		0.49	0.851852	0.734375	0.009085	0.008658		0.49	1.26923	1	0.017899	0.013745		0.49	0.628788	0.005257		0.114	1.5	0.078199	0	0		0.49	0.633333	0.636364	0.009498	0.015455		0.49	0.709763	0.893617	0.003189
0.491	0.516779	0.648398	0.004924	0.00646		0.491	0.595238	0.88	0.007216	0.011608		0.491	0.653061	0.830189	0.005929	0.008017		0.491	0.851852	0.734375	0.00903	0.00873		0.491	1.28846	1	0.017933	0.013693		0.491	0.628788	0.005257		0.117	1.5	0.078127	0	0		0.491	0.633333	0.636364	0.009492	0.015455		0.491	0.711741	0.890295	0.003169
0.492	0.513333	0.651376	0.004881	0.006478		0.492	0.595238	0.88	0.007205	0.011687		0.492	0.653061	0.830189	0.00591	0.008021		0.492	0.851852	0.734375	0.00898	0.008709		0.492	1.28846	1	0.018074	0.013588		0.492	0.628788	0.005257		0.116	1.5	0.078127	0	0		0.492	0.633333	0.636364	0.009476	0.015235		0.492	0.709593	0.894515	0.003147
0.493	0.513245	0.651376	0.004824	0.006506		0.493	0.595238	0.88	0.007179	0.01174		0.493	0.653061	0.830189	0.005925	0.008015		0.493	0.87037	0.734375	0.008978	0.008646		0.493	1.28846	1	0.018014	0.01359		0.493	0.628788	0.005257		0.111	1.5	0.078199	0	0		0.493	0.633333	0.636364	0.00938	0.015084		0.493	0.711286	0.894515	0.003125
0.494	0.513158	0.645455	0.004829	0.00643		0.494	0.595238	0.88	0.007184	0.011794		0.494	0.648649	0.82243	0.005866	0.007897		0.494	0.87037	0.723077	0.008999	0.008441		0.494	1.28846	1	0.01801	0.013569		0.494	0.628788	0.005257		0.113	1.5	0.078199	0	0		0.494	0.633333	0.636364	0.009397	0.015096		0.494	0.711664	0.894958	0.003143
0.495	0.513158	0.645455	0.004809	0.006413		0.495	0.595238	0.88	0.00719	0.011789		0.495	0.644295	0.82243	0.005806	0.007866		0.495	0.87037	0.723077	0.008997	0.008443		0.495	1.30769	1	0.017944	0.013573		0.495	0.628788	0.005257		0.112	1.5	0.078199	0	0		0.495	0.633333	0.636364	0.009384	0.015096		0.495	0.712418	0.894958	0.003116
0.496	0.513158	0.643828	0.004811	0.006325		0.496	0.595238	0.88	0.007203	0.011763		0.496	0.651007	0.82243	0.005783	0.007855		0.496	0.87037	0.723077	0.009047	0.008409		0.496	1.30769	1.0303	0.017969	0.013469		0.496	0.632576	0.005289		0.119	1.5	0.077714	0	0		0.496	0.633333	0.636364	0.009441	0.015129		0.496	0.714099	0.891667	0.003101
0.497	0.513158	0.645455	0.004779	0.006334		0.497	0.595238	0.862745	0.007212	0.011425		0.497	0.651007	0.827103	0.005862	0.007941		0.497	0.87037	0.723077	0.009017	0.008406		0.497	1.30769	1.0303	0.018026	0.013547		0.497	0.632576	0.005286		0.118	1.5	0.077714	0	0		0.497	0.633333	0.636364	0.009498	0.01486		0.497	0.715776	0.89375	0.003091
0.498	0.516447	0.647333	0.004748	0.006332		0.498	0.595238	0.862745	0.00723	0.011407		0.498	0.651007	0.827103	0.005897	0.007883		0.498	0.87037	0.723077	0.009021	0.008397		0.498	1.30769	1	0.018237	0.013202		0.498	0.632576	0.005286		0.285	1.66667	0.074287	0	0.06681		0.498	0.633333	0.636364	0.009537	0.014947		0.498	0.717448	0.897917	0.00308
0.499	0.516447	0.648649	0.004749	0.006295		0.499	0.595238	0.862745	0.007232	0.011553		0.499	0.651007	0.831776	0.005936	0.007868		0.499	0.854545	0.723077	0.008923	0.008394		0.499	1.30769	0.971429	0.018295	0.012733		0.499	0.636364	0.005298		0.284	1.66667	0.074704	0	0.06681		0.499	0.633333	0.636364	0.009374	0.014978		0.499	0.717448	0.892562	0.003075
0.5	0.519737	0.651597	0.00475	0.006404		0.5	0.595238	0.862745	0.007152	0.011592		0.5	0.651007	0.831776	0.005978	0.007867		0.5	0.839286	0.723077	0.008751	0.008331		0.5	1.30769	0.971429	0.018387	0.012721		0.5	0.636364	0.005298		0.287	1.66667	0.074287	0	0.06681		0.5	0.633333	0.636364	0.009422	0.014978		0.5	0.715953	0.892562	0.003062
0.501	0.519737	0.651597	0.00474	0.006401		0.501	0.607143	0.862745	0.007171	0.011619		0.501	0.651007	0.831776	0.005982	0.007895		0.501	0.839286	0.723077	0.008707	0.008351		0.501	1.30769	0.971429	0.018388	0.012799		0.501	0.636364	0.005304		0.286	1.66667	0.074287	0	0.06681		0.501	0.65	0.636364	0.009321	0.014844		0.501	0.718547	0.889344	0.003067
0.502	0.519737	0.654706	0.004705	0.006412		0.502	0.607143	0.862745	0.007188	0.011601		0.502	0.646667	0.831776	0.00598	0.007868		0.502	0.839286	0.723077	0.008669	0.008352		0.502	1.25926	0.971429	0.017746	0.012919		0.502	0.636364	0.00531		0.281	2.5	0.109935	0	0.066667		0.502	0.666667	0.636364	0.009301	0.014873		0.502	0.719276	0.889796	0.003083
0.503	0.519737	0.654706	0.00476	0.006444		0.503	0.607143	0.862745	0.007191	0.011583		0.503	0.646667	0.836449	0.005986	0.007973		0.503	0.848214	0.730769	0.008706	0.008239		0.503	1.25926	0.971429	0.01784	0.01293		0.503	0.636364	0.005269		0.283	2.5	0.111884	0	0.066667		0.503	0.666667	0.636364	0.009341	0.014873		0.503	0.72	0.889796	0.003051
0.504	0.519737	0.654706	0.004729	0.006434		0.504	0.607143	0.846154	0.007245	0.011386		0.504	0.646667	0.841121	0.006029	0.007971		0.504	0.857143	0.730769	0.008701	0.008244		0.504	1.27778	0.971429	0.017857	0.012938		0.504	0.639098	0.005232		0.282	2.5	0.109935	0	0.066667		0.504	0.666667	0.636364	0.009316	0.014873		0.504	0.718509	0.893878	0.003054
0.505	0.519737	0.654706	0.004738	0.006432		0.505	0.607143	0.846154	0.0072	0.011372		0.505	0.653333	0.841121	0.006038	0.007978		0.505	0.842105	0.730769	0.008589	0.008243		0.505	1.27778	0.971429	0.017806	0.01298		0.505	0.634328	0.005279		0.289	1.66667	0.074397	0	0.06681		0.505	0.666667	0.636364	0.009363	0.014873		0.505	0.717949	0.890244	0.003045
0.506	0.526316	0.656262	0.004721	0.006433		0.506	0.607143	0.846154	0.007225	0.011369		0.506	0.653333	0.841121	0.006057	0.007986		0.506	0.842105	0.730769	0.008643	0.008218		0.506	1.27778	0.971429	0.017924	0.013003		0.506	0.641791	0.005271		0.288	1.66667	0.074287	0	0.06681		0.506	0.666667	0.636364	0.009377	0.014873		0.506	0.719872	0.896341	0.003028
0.507	0.526316	0.65198	0.004729	0.006365		0.507	0.607143	0.855769	0.007244	0.011304		0.507	0.653333	0.841121	0.00606	0.007983		0.507	0.842105	0.730769	0.008653	0.008204		0.507	1.2963	0.971429	0.017952	0.013017		0.507	0.641791	0.005271		0.983	1.09091	0.022268	2	0.082413		0.507	0.666667	0.636364	0.009353	0.0149		0.507	0.720513	0.894737	0.003004
0.508	0.526316	0.653521	0.00474	0.006333		0.508	0.607143	0.849057	0.007292	0.011052		0.508	0.653333	0.833333	0.006056	0.00796		0.508	0.842105	0.738462	0.008639	0.008215		0.508	1.2963	0.971429	0.018176	0.012996		0.508	0.641791	0.005271		0.811	1.375	0.032158	1.5	0.072502		0.508	0.666667	0.636364	0.009321	0.014702		0.508	0.725641	0.891129	0.003009
0.509	0.526316	0.653521	0.00474	0.006344		0.509	0.613095	0.849057	0.007282	0.011043		0.509	0.653333	0.837963	0.00606	0.007919		0.509	0.842105	0.738462	0.008613	0.008203		0.509	1.2963	0.971429	0.018201	0.012985		0.509	0.641791	0.005289		0.753	1.42857	0.036006	1	0.066863		0.509	0.666667	0.636364	0.009119	0.014702		0.509	0.725992	0.889558	0.00299
0.51	0.526316	0.656381	0.004757	0.006392		0.51	0.613095	0.849057	0.007294	0.011017		0.51	0.653333	0.837963	0.006055	0.007905		0.51	0.842105	0.738462	0.008662	0.008197		0.51	1.2963	0.971429	0.018176	0.013137		0.51	0.641791	0.005289		0.981	1.2	0.024495	2	0.083581		0.51	0.666667	0.636364	0.009092	0.014671		0.51	0.727621	0.891566	0.002997
0.511	0.526316	0.65336	0.004758	0.006351		0.511	0.605882	0.849057	0.007249	0.011067		0.511	0.655629	0.842593	0.006052	0.007929		0.511	0.842105	0.738462	0.008717	0.008116		0.511	1.2963	0.971429	0.018227	0.013209		0.511	0.641791	0.005335		0.161	1.75	0.091081	0	0		0.511	0.666667	0.636364	0.009119	0.014754		0.511	0.727041	0.89759	0.002984
0.512	0.526316	0.654859	0.00478	0.006383		0.512	0.605882	0.849057	0.007212	0.011091		0.512	0.65894	0.847222	0.006074	0.007879		0.512	0.844828	0.738462	0.00878	0.008157		0.512	1.2963	0.971429	0.018378	0.013237		0.512	0.641791	0.005335		0.162	1.75	0.09048	0	0		0.512	0.666667	0.636364	0.009101	0.014754		0.512	0.727389	0.896207	0.002989
0.513	0.529605	0.65502	0.004804	0.006319		0.513	0.605882	0.849057	0.007228	0.011039		0.513	0.662252	0.851852	0.006092	0.007936		0.513	0.844828	0.738462	0.008796	0.008194		0.513	1.2963	0.985714	0.018378	0.01338		0.513	0.641791	0.005345		0.163	1.75	0.09048	0	0		0.513	0.666667	0.636364	0.009302	0.014779		0.513	0.729299	0.894636	0.002954
0.514	0.532895	0.652174	0.004785	0.006287		0.514	0.611765	0.849057	0.007215	0.011123		0.514	0.662252	0.851852	0.006075	0.007924		0.514	0.844828	0.746154	0.008796	0.008287		0.514	1.2963	0.985714	0.018488	0.013385		0.514	0.641791	0.005345		0.164	1.75	0.09048	0	0		0.514	0.666667	0.636364	0.009318	0.014779		0.514	0.730916	0.89662	0.002957
0.515	0.532895	0.653521	0.004767	0.006317		0.515	0.611765	0.849057	0.007274	0.011133		0.515	0.662252	0.851852	0.006102	0.007884		0.515	0.844828	0.753846	0.008744	0.008265		0.515	1.25	0.985714	0.01775	0.013472		0.515	0.641791	0.005345		0.165	1.75	0.09048	0	0		0.515	0.666667	0.636364	0.0094	0.014779		0.515	0.733503	0.896825	0.002928
0.516	0.532895	0.656415	0.00479	0.006323		0.516	0.611765	0.833333	0.007137	0.010933		0.516	0.668874	0.851852	0.006113	0.007898		0.516	0.844828	0.753846	0.008837	0.008273		0.516	1.25	1	0.017762	0.013453		0.516	0.641791	0.005345		0.166	1.75	0.09048	0	0		0.516	0.666667	0.636364	0.00944	0.014779		0.516	0.731692	0.897233	0.002914
0.517	0.529412	0.657776	0.004786	0.006334		0.517	0.617647	0.833333	0.00709	0.010873		0.517	0.668874	0.851852	0.00614	0.007905		0.517	0.844828	0.753846	0.008826	0.008284		0.517	1.25	1	0.017704	0.013501		0.517	0.641791	0.005345		0.167	1.75	0.090174	0	0		0.517	0.666667	0.636364	0.009471	0.014779		0.517	0.731447	0.897233	0.002903
0.518	0.529412	0.657776	0.004814	0.006345		0.518	0.617647	0.842593	0.007143	0.010877		0.518	0.668874	0.851852	0.006213	0.007861		0.518	0.844828	0.753846	0.008822	0.008291		0.518	1.25	1	0.017719	0.013442		0.518	0.637037	0.005323		0.168	1.75	0.090174	0	0		0.518	0.666667	0.636364	0.009527	0.014779		0.518	0.72995	0.894118	0.00289
0.519	0.529412	0.657776	0.004827	0.00629		0.519	0.617647	0.842593	0.007128	0.010865		0.519	0.668874	0.851852	0.006193	0.007946		0.519	0.830508	0.753846	0.008771	0.008384		0.519	1.25	1	0.017822	0.01346		0.519	0.636029	0.00525		0.169	1.75	0.090636	0	0		0.519	0.666667	0.636364	0.009446	0.014827		0.519	0.730914	0.894531	0.002891
0.52	0.535948	0.663636	0.004812	0.006339		0.52	0.623529	0.842593	0.007093	0.01079		0.52	0.664474	0.856481	0.006222	0.007969		0.52	0.830508	0.753846	0.008775	0.00841		0.52	1.25	1.02857	0.017846	0.01344		0.52	0.636029	0.00525		0.941	1.33333	0.027753	2	0.079295		0.52	0.666667	0.636364	0.009461	0.014827		0.52	0.730961	0.891262	0.002901
0.521	0.535948	0.663636	0.004833	0.006354		0.521	0.623529	0.827273	0.00723	0.010526		0.521	0.660131	0.856481	0.006256	0.007997		0.521	0.830508	0.753846	0.008792	0.00841		0.521	1.25	1.02857	0.017868	0.01337		0.521	0.636029	0.00525		0.817	1.375	0.032072	1.5	0.072502		0.521	0.666667	0.636364	0.009477	0.014827		0.521	0.731009	0.888031	0.002874
0.522	0.535948	0.663636	0.004863	0.006343		0.522	0.623529	0.836364	0.007279	0.010525		0.522	0.660131	0.853211	0.006255	0.007858		0.522	0.830508	0.753846	0.008856	0.008414		0.522	1.25	1.02857	0.017964	0.013403		0.522	0.639706	0.005249		0.988	1.09091	0.022089	2	0.082266		0.522	0.666667	0.636364	0.009503	0.014827		0.522	0.731965	0.888031	0.002868
0.523	0.535948	0.663715	0.004856	0.006369		0.523	0.623529	0.836364	0.007319	0.010555		0.523	0.660131	0.853211	0.006282	0.007838		0.523	0.830508	0.753846	0.008867	0.008414		0.523	1.25	1.02857	0.017893	0.013357		0.523	0.639706	0.005262		0.48	2	0.059372	0.5	0.043609		0.523	0.666667	0.636364	0.009469	0.014827		0.523	0.732919	0.88676	0.002845
0.524	0.535948	0.657889	0.004875	0.00629		0.524	0.623529	0.836364	0.007351	0.010609		0.524	0.666667	0.845455	0.006311	0.007751		0.524	0.838983	0.753846	0.008828	0.008383		0.524	1.25	1.02857	0.017884	0.013403		0.524	0.639706	0.005302		0.49	2	0.059827	0.5	0.042862		0.524	0.683333	0.636364	0.00954	0.014794		0.524	0.734491	0.888889	0.002824
0.525	0.535948	0.657889	0.004879	0.006322		0.525	0.623529	0.836364	0.007325	0.010649		0.525	0.666667	0.845455	0.006328	0.007763		0.525	0.838983	0.753846	0.008853	0.008445		0.525	1.25	1.02857	0.017835	0.013482		0.525	0.639706	0.005302		0.46	2	0.059947	0.5	0.043647		0.525	0.683333	0.636364	0.009621	0.014794		0.525	0.733911	0.888889	0.002818
0.526	0.535948	0.659417	0.004847	0.006306		0.526	0.616279	0.836364	0.007303	0.010618		0.526	0.662338	0.845455	0.006269	0.007713		0.526	0.847458	0.753846	0.008813	0.008482		0.526	1.25	1.02857	0.017821	0.013589		0.526	0.639706	0.00531		0.47	2	0.05974	0.5	0.043647		0.526	0.7	0.636364	0.009655	0.014783		0.526	0.735476	0.885714	0.002809
0.527	0.532468	0.659417	0.004819	0.00629		0.527	0.616279	0.836364	0.007331	0.010632		0.527	0.662338	0.845455	0.006297	0.007721		0.527	0.833333	0.769231	0.008671	0.008399		0.527	1.25	1.02857	0.017863	0.013528		0.527	0.639706	0.00531		0.44	2	0.059319	0.25	0.037281		0.527	0.7	0.636364	0.009699	0.014748		0.527	0.735512	0.883019	0.002816
0.528	0.532468	0.659417	0.004809	0.006289		0.528	0.616279	0.836364	0.007301	0.010663		0.528	0.662338	0.845455	0.006335	0.007711		0.528	0.833333	0.769231	0.008712	0.008332		0.528	1.25	1.02857	0.017862	0.013458		0.528	0.639706	0.005324		0.45	2	0.060722	0.5	0.039886		0.528	0.7	0.636364	0.00972	0.014713		0.528	0.735547	0.883019	0.0028
0.529	0.532468	0.659417	0.00479	0.006253		0.529	0.609195	0.836364	0.007235	0.010641		0.529	0.662338	0.845455	0.006314	0.007724		0.529	0.833333	0.769231	0.008669	0.008224		0.529	1.25	1.02857	0.017981	0.013499		0.529	0.639706	0.005324		0.42	2	0.059009	0	0.036777		0.529	0.7	0.636364	0.00974	0.01481		0.529	0.736486	0.885126	0.002778
0.53	0.535714	0.66369	0.004799	0.006234		0.53	0.609195	0.836364	0.007193	0.010637		0.53	0.662338	0.845455	0.00631	0.007672		0.53	0.819672	0.769231	0.008557	0.008165		0.53	1.25	1.02857	0.018009	0.013557		0.53	0.639706	0.005324		0.43	2	0.060655	0.25	0.037281		0.53	0.7	0.636364	0.009747	0.014717		0.53	0.735907	0.887005	0.002765
0.531	0.535714	0.665152	0.004779	0.006226		0.531	0.614943	0.836364	0.007138	0.010704		0.531	0.658065	0.85	0.006257	0.007712		0.531	0.819672	0.757576	0.00847	0.008076		0.531	1.26786	1.02857	0.017991	0.013557		0.531	0.639706	0.005324		0.41	2	0.05713	0	0.036777		0.531	0.7	0.636364	0.00983	0.014619		0.531	0.737164	0.890566	0.002757
0.532	0.535714	0.665152	0.004775	0.00618		0.532	0.62069	0.836364	0.007176	0.010748		0.532	0.66129	0.85	0.006235	0.00772		0.532	0.806452	0.746269	0.008337	0.007943		0.532	1.26786	1.02857	0.018035	0.013665		0.532	0.639706	0.005324		0.843	1.375	0.031474	1.5	0.077746		0.532	0.7	0.636364	0.0099	0.014619		0.532	0.737485	0.889309	0.002785
0.533	0.535484	0.669643	0.004741	0.006198		0.533	0.62069	0.836364	0.007217	0.010783		0.533	0.660256	0.85	0.006143	0.007739		0.533	0.806452	0.746269	0.0083	0.007958		0.533	1.26786	1.02857	0.018183	0.013689		0.533	0.639706	0.005324		0.348	1.5	0.056082	0	0.035173		0.533	0.7	0.636364	0.010047	0.014422		0.533	0.736585	0.889723	0.002776
0.534	0.535484	0.669643	0.004746	0.006209		0.534	0.62069	0.836364	0.007239	0.01081		0.534	0.660256	0.85	0.006164	0.007724		0.534	0.806452	0.746269	0.008285	0.007989		0.534	1.28571	1.02857	0.018234	0.013774		0.534	0.639706	0.005357		0.841	1.375	0.031474	1.5	0.077746		0.534	0.7	0.636364	0.010217	0.014422		0.534	0.736044	0.891791	0.002767
0.535	0.532051	0.669643	0.004686	0.006255		0.535	0.62069	0.836364	0.007105	0.010769		0.535	0.651899	0.859091	0.006087	0.007737		0.535	0.806452	0.753731	0.008271	0.008015		0.535	1.28571	1.02857	0.018223	0.013772		0.535	0.639706	0.005357		0.847	1.375	0.031474	1.5	0.077192		0.535	0.7	0.636364	0.010169	0.014422		0.535	0.735472	0.893858	0.002749
0.536	0.532051	0.669643	0.004678	0.00622		0.536	0.62069	0.836364	0.007162	0.010763		0.536	0.654088	0.859091	0.006065	0.007712		0.536	0.806452	0.761194	0.008309	0.007977		0.536	1.28571	1.02857	0.018173	0.013917		0.536	0.635036	0.005354		0.846	1.375	0.031474	1.5	0.077746		0.536	0.7	0.636364	0.010178	0.014205		0.536	0.737001	0.897582	0.002756
0.537	0.538462	0.665192	0.004682	0.006161		0.537	0.626437	0.836364	0.007164	0.010818		0.537	0.654088	0.859091	0.006108	0.007676		0.537	0.806452	0.761194	0.008302	0.008041		0.537	1.28571	1.02857	0.018228	0.013981		0.537	0.635036	0.005354		0.845	1.375	0.031474	1.5	0.077746		0.537	0.677419	0.636364	0.009949	0.014205		0.537	0.736747	0.892593	0.002751
0.538	0.538462	0.665192	0.004692	0.00612		0.538	0.626437	0.836364	0.00716	0.01081		0.538	0.657233	0.863636	0.006162	0.007672		0.538	0.806452	0.761194	0.008315	0.008072		0.538	1.30357	1.02857	0.018106	0.014061		0.538	0.635036	0.005354		0.844	1.375	0.031474	1.5	0.077746		0.538	0.677419	0.636364	0.009987	0.014162		0.538	0.739759	0.896296	0.002731
0.539	0.535032	0.665192	0.004671	0.006154		0.539	0.626437	0.836364	0.007139	0.010858		0.539	0.657233	0.863636	0.006158	0.007669		0.539	0.806452	0.761194	0.008351	0.008056		0.539	1.30357	1.02857	0.018077	0.01415		0.539	0.635036	0.005354		0.849	1.375	0.031474	1.5	0.077192		0.539	0.677419	0.636364	0.010055	0.014162		0.539	0.741566	0.889908	0.00271
0.54	0.535032	0.665192	0.004655	0.006172		0.54	0.625	0.836364	0.006967	0.01088		0.54	0.657233	0.863636	0.006137	0.007672		0.54	0.801587	0.761194	0.008085	0.008072		0.54	1.30357	1.02857	0.018068	0.014222		0.54	0.635036	0.005343		0.848	1.375	0.031474	1.5	0.077192		0.54	0.677419	0.636364	0.010048	0.014162		0.54	0.741587	0.895221	0.002692
0.541	0.535032	0.66523	0.004664	0.006206		0.541	0.625	0.836364	0.006996	0.010882		0.541	0.657233	0.872727	0.006129	0.007666		0.541	0.809524	0.761194	0.008118	0.008		0.541	1.30357	1.02857	0.017967	0.01426		0.541	0.642336	0.005346		0.778	1.375	0.031894	1	0.067605		0.541	0.677419	0.636364	0.010048	0.01425		0.541	0.743389	0.893773	0.002676
0.542	0.535032	0.66954	0.004678	0.006247		0.542	0.625	0.836364	0.006991	0.010911		0.542	0.657233	0.877273	0.00611	0.007797		0.542	0.809524	0.761194	0.008148	0.007924		0.542	1.32143	1.02857	0.017991	0.014181		0.542	0.642336	0.005346		0.986	1.09091	0.0222	2	0.082266		0.542	0.677419	0.636364	0.009987	0.01425		0.542	0.743114	0.894161	0.002654
0.543	0.535032	0.66954	0.00467	0.006274		0.543	0.625	0.836364	0.006995	0.010923		0.543	0.657233	0.877273	0.00611	0.007781		0.543	0.809524	0.761194	0.008194	0.007853		0.543	1.32143	1.05714	0.017979	0.014214		0.543	0.642336	0.005346		0.947	1.33333	0.027637	2	0.080032		0.543	0.677419	0.636364	0.009986	0.01425		0.543	0.745215	0.894353	0.002636
0.544	0.535032	0.66954	0.004669	0.00635		0.544	0.625	0.845455	0.007015	0.010842		0.544	0.657233	0.877273	0.006121	0.007794		0.544	0.809524	0.761194	0.008203	0.007857		0.544	1.32143	1.02778	0.017927	0.013896		0.544	0.642336	0.005346		0.788	1.375	0.032055	1	0.070058		0.544	0.677419	0.636364	0.010056	0.01425		0.544	0.746411	0.894545	0.00263
0.545	0.535032	0.672414	0.004678	0.006362		0.545	0.625	0.845455	0.007032	0.010828		0.545	0.657233	0.877273	0.006103	0.007795		0.545	0.809524	0.761194	0.008165	0.007874		0.545	1.32143	1.02778	0.017868	0.013842		0.545	0.642336	0.005346		0.438	2	0.060371	0.25	0.037281		0.545	0.677419	0.636364	0.010085	0.014277		0.545	0.746117	0.894545	0.002614
0.546	0.535032	0.672414	0.004654	0.006424		0.546	0.625	0.845455	0.007061	0.010847		0.546	0.660377	0.881818	0.006103	0.007828		0.546	0.809524	0.761194	0.008259	0.007854		0.546	1.32143	1.02778	0.017899	0.013911		0.546	0.642336	0.005346		0.439	2	0.060371	0.25	0.037281		0.546	0.677419	0.636364	0.010046	0.014231		0.546	0.745238	0.898182	0.002602
0.547	0.535032	0.675326	0.004649	0.006423		0.547	0.625	0.845455	0.007055	0.010889		0.547	0.660377	0.881818	0.00609	0.007862		0.547	0.809524	0.75	0.008197	0.007733		0.547	1.32143	1.02778	0.017918	0.014054		0.547	0.642336	0.005343		0.436	2	0.060371	0.25	0.037281		0.547	0.677419	0.636364	0.009999	0.014125		0.547	0.744958	0.901818	0.002604
0.548	0.535032	0.675326	0.004645	0.006463		0.548	0.625	0.854545	0.007029	0.010833		0.548	0.660377	0.881818	0.0061	0.007864		0.548	0.796875	0.75	0.00809	0.007738		0.548	1.32143	1.02778	0.01803	0.014181		0.548	0.642336	0.005343		0.951	1.2	0.024742	2	0.079218		0.548	0.677419	0.636364	0.010019	0.014125		0.548	0.747038	0.901818	0.002613
0.549	0.535032	0.669567	0.004634	0.006427		0.549	0.625	0.854545	0.007066	0.010855		0.549	0.660377	0.881818	0.006113	0.007866		0.549	0.796875	0.75	0.008106	0.007809		0.549	1.32143	1.02778	0.017837	0.014184		0.549	0.642336	0.005343		0.028	1	0.09959	0	0		0.549	0.677419	0.636364	0.010037	0.014137		0.549	0.747045	0.8973	0.002614
0.55	0.538217	0.67249	0.004617	0.006431		0.55	0.625	0.854545	0.007071	0.01088		0.55	0.666667	0.886364	0.006147	0.007903		0.55	0.796875	0.75	0.008122	0.007833		0.55	1.32143	1.02778	0.018069	0.014214		0.55	0.642336	0.005343		0.434	2	0.060371	0.25	0.037281		0.55	0.677419	0.636364	0.010028	0.014137		0.55	0.748524	0.895683	0.002609
0.551	0.541401	0.674002	0.00461	0.00643		0.551	0.625	0.854545	0.007115	0.010889		0.551	0.666667	0.882883	0.006146	0.007783		0.551	0.796875	0.75	0.008161	0.007843		0.551	1.32143	1.02778	0.018031	0.014284		0.551	0.642336	0.005343		0.502	1.8	0.047789	0.5	0.044935		0.551	0.677419	0.636364	0.009959	0.014029		0.551	0.74941	0.892857	0.002628
0.552	0.541401	0.675439	0.004616	0.006411		0.552	0.630682	0.854545	0.007151	0.010962		0.552	0.666667	0.875	0.006166	0.00771		0.552	0.796875	0.75	0.008167	0.007774		0.552	1.32143	1.02778	0.018067	0.014242		0.552	0.645985	0.005373		0.503	1.8	0.047789	0.5	0.044935		0.552	0.677419	0.636364	0.009974	0.01392		0.552	0.752358	0.891459	0.002658
0.553	0.541401	0.67685	0.004618	0.00636		0.553	0.630682	0.854545	0.007168	0.01099		0.553	0.666667	0.875	0.006189	0.007728		0.553	0.804688	0.75	0.008145	0.007688		0.553	1.32143	1.02778	0.018087	0.01415		0.553	0.645985	0.005373		0.435	2	0.060371	0.25	0.037281		0.553	0.677419	0.636364	0.009974	0.013645		0.553	0.753828	0.893428	0.002652
0.554	0.541401	0.679803	0.004655	0.006363		0.554	0.636364	0.854545	0.007154	0.010999		0.554	0.666667	0.875	0.00622	0.007634		0.554	0.804688	0.75	0.008123	0.007694		0.554	1.32143	1.04167	0.018075	0.014133		0.554	0.645985	0.005373		0.506	1.8	0.047955	0.5	0.044935		0.554	0.677419	0.636364	0.010008	0.013645		0.554	0.755595	0.893428	0.002664
0.555	0.541401	0.679803	0.004689	0.006321		0.555	0.636364	0.854545	0.00714	0.010995		0.555	0.666667	0.875	0.006243	0.007633		0.555	0.804688	0.73913	0.008133	0.007574		0.555	1.32143	1.05556	0.01831	0.01412		0.555	0.645985	0.005373		0.507	1.8	0.047955	0.5	0.044935		0.555	0.677419	0.636364	0.010082	0.013645		0.555	0.755582	0.890459	0.002653
0.556	0.541401	0.681034	0.004707	0.00632		0.556	0.636364	0.854545	0.007153	0.010912		0.556	0.666667	0.875	0.006265	0.007677		0.556	0.8125	0.73913	0.008123	0.00752		0.556	1.33929	1.05556	0.018359	0.014048		0.556	0.645985	0.005333		0.504	1.8	0.047831	0.5	0.044935		0.556	0.677419	0.636364	0.010038	0.013531		0.556	0.756757	0.893993	0.002666
0.557	0.541401	0.675439	0.004703	0.006309		0.557	0.636364	0.854545	0.007166	0.010899		0.557	0.666667	0.876106	0.00628	0.007626		0.557	0.8125	0.73913	0.008214	0.007535		0.557	1.33929	1.05556	0.018415	0.01395		0.557	0.645985	0.005333		0.505	1.8	0.047831	0.5	0.044935		0.557	0.677419	0.636364	0.010032	0.013531		0.557	0.758519	0.897527	0.002667
0.558	0.544586	0.677005	0.004677	0.006293		0.558	0.636364	0.854545	0.007118	0.010869		0.558	0.666667	0.876106	0.006304	0.007605		0.558	0.8125	0.73913	0.008215	0.007516		0.558	1.33929	1.05556	0.018489	0.013929		0.558	0.645985	0.005333		0.432	2	0.060258	0.25	0.037281		0.558	0.677419	0.636364	0.009984	0.013477		0.558	0.760258	0.899293	0.002658
0.559	0.541139	0.679994	0.004661	0.006304		0.559	0.636364	0.854545	0.007065	0.010945		0.559	0.666667	0.880531	0.006277	0.007579		0.559	0.8	0.73913	0.008092	0.007492		0.559	1.33929	1.05556	0.018477	0.013929		0.559	0.645985	0.005333		0.508	1.8	0.048242	0.5	0.044935		0.559	0.677419	0.681818	0.009968	0.013484		0.559	0.761124	0.90106	0.002638
0.56	0.544304	0.682588	0.004674	0.006275		0.56	0.636364	0.854545	0.007013	0.010955		0.56	0.672956	0.884956	0.006284	0.007604		0.56	0.8	0.753623	0.00812	0.007528		0.56	1.33929	1.05556	0.018456	0.013991		0.56	0.645985	0.005333		0.509	1.8	0.048242	0.5	0.04645		0.56	0.677419	0.681818	0.009913	0.013552		0.56	0.761404	0.901581	0.002624
0.561	0.547468	0.683344	0.00464	0.006226		0.561	0.642045	0.854545	0.007005	0.010949		0.561	0.672956	0.884956	0.00632	0.007552		0.561	0.8	0.753623	0.007991	0.00741		0.561	1.35714	1.05556	0.018431	0.014023		0.561	0.645985	0.005333		0.433	2	0.060371	0.25	0.037281		0.561	0.677419	0.681818	0.009913	0.013552		0.561	0.76285	0.90493	0.002631
0.562	0.550633	0.683761	0.00466	0.006208		0.562	0.642045	0.854545	0.007011	0.010955		0.562	0.672956	0.884956	0.00632	0.007551		0.562	0.8	0.76087	0.008006	0.007359		0.562	1.35714	1.05556	0.018498	0.014006		0.562	0.649635	0.005353		0.408	2	0.05713	0	0.03576		0.562	0.677419	0.681818	0.009835	0.013552		0.562	0.761932	0.908451	0.002609
0.563	0.550633	0.685101	0.004662	0.006181		0.563	0.642045	0.872727	0.007035	0.010941		0.563	0.66875	0.884956	0.006301	0.007541		0.563	0.8	0.76087	0.008056	0.007397		0.563	1.35714	1.05556	0.018492	0.013929		0.563	0.649635	0.005353		0.431	2	0.060258	0.25	0.037281		0.563	0.677419	0.681818	0.009824	0.013552		0.563	0.761628	0.911972	0.002589
0.564	0.550633	0.686441	0.004663	0.006212		0.564	0.642045	0.872727	0.00704	0.010983		0.564	0.66875	0.884956	0.006282	0.007479		0.564	0.787879	0.768116	0.007954	0.007421		0.564	1.35714	1.02703	0.018495	0.013657		0.564	0.644928	0.005332		0.977	1.2	0.024495	2	0.083787		0.564	0.677419	0.681818	0.009808	0.013372		0.564	0.763066	0.908772	0.002604
0.565	0.550633	0.689076	0.004649	0.006215		0.565	0.647727	0.872727	0.007076	0.011029		0.565	0.66875	0.884956	0.006289	0.007494		0.565	0.787879	0.757143	0.007945	0.007301		0.565	1.35714	1.02703	0.018737	0.013634		0.565	0.644928	0.005332		0.483	2	0.060032	0.5	0.043609		0.565	0.677419	0.681818	0.009784	0.013372		0.565	0.764774	0.901042	0.002602
0.566	0.550633	0.689076	0.004622	0.006204		0.566	0.647727	0.872727	0.007087	0.010973		0.566	0.66875	0.884956	0.006291	0.007485		0.566	0.787879	0.757143	0.007962	0.007298		0.566	1.35714	1.02703	0.018819	0.013708		0.566	0.644928	0.005332		0.482	2	0.059372	0.5	0.043609		0.566	0.677419	0.681818	0.009781	0.013372		0.566	0.763889	0.904514	0.002598
0.567	0.550633	0.689365	0.004638	0.006242		0.567	0.640449	0.872727	0.006942	0.011008		0.567	0.66875	0.889381	0.006256	0.007576		0.567	0.787879	0.757143	0.007908	0.007327		0.567	1.31035	1.02703	0.01802	0.013673		0.567	0.635714	0.005235		0.481	2	0.059372	0.5	0.043609		0.567	0.677419	0.681818	0.009809	0.013315		0.567	0.765318	0.903114	0.002618
0.568	0.550633	0.690356	0.004634	0.006328		0.568	0.640449	0.872727	0.00693	0.010984		0.568	0.66875	0.889381	0.006256	0.007616		0.568	0.787879	0.757143	0.007899	0.007336		0.568	1.31035	1.02703	0.01795	0.01377		0.568	0.635714	0.005235		0.729	1.42857	0.035859	1	0.063992		0.568	0.709677	0.681818	0.009841	0.013315		0.568	0.766744	0.898625	0.002615
0.569	0.550633	0.692308	0.004627	0.006307		0.569	0.640449	0.872727	0.006986	0.010931		0.569	0.66875	0.893805	0.006262	0.00764		0.569	0.80303	0.757143	0.00786	0.007254		0.569	1.31035	1.05405	0.017962	0.013697		0.569	0.642857	0.005179		0.339	1.5	0.055893	0	0.070345		0.569	0.709677	0.727273	0.009822	0.013389		0.569	0.766974	0.900514	0.002624
0.57	0.556962	0.692308	0.00466	0.00636		0.57	0.640449	0.872727	0.006918	0.010942		0.57	0.66875	0.893805	0.006265	0.00766		0.57	0.791045	0.757143	0.007755	0.007281		0.57	1.31035	1.05405	0.017991	0.013697		0.57	0.642857	0.005203		0.338	1.5	0.055893	0	0.070345		0.57	0.709677	0.727273	0.009852	0.013521		0.57	0.763429	0.90411	0.002642
0.571	0.556962	0.689076	0.004686	0.00635		0.571	0.640449	0.872727	0.006921	0.010948		0.571	0.671875	0.893805	0.006246	0.007617		0.571	0.791045	0.757143	0.007865	0.007254		0.571	1.31035	1.05405	0.01797	0.013647		0.571	0.642857	0.005203		0.485	2	0.059827	0.5	0.043609		0.571	0.709677	0.727273	0.009966	0.013521		0.571	0.764269	0.905663	0.002628
0.572	0.556962	0.690371	0.004678	0.006347		0.572	0.640449	0.872727	0.006935	0.010936		0.572	0.675	0.89823	0.006213	0.007653		0.572	0.791045	0.757143	0.007924	0.007262		0.572	1.31035	1.05405	0.017859	0.01366		0.572	0.642857	0.005203		0.484	2	0.060032	0.5	0.043609		0.572	0.709677	0.727273	0.010013	0.013641		0.572	0.766553	0.907216	0.002596
0.573	0.556962	0.692308	0.004695	0.006357		0.573	0.646067	0.872727	0.006939	0.010951		0.573	0.675	0.890351	0.006214	0.007552		0.573	0.791045	0.757143	0.007922	0.00728		0.573	1.31035	1.05405	0.017856	0.013633		0.573	0.638298	0.005163		0.335	2	0.074983	0	0.070345		0.573	0.709677	0.727273	0.010013	0.013641		0.573	0.766819	0.907216	0.002602
0.574	0.556962	0.687478	0.004712	0.00632		0.574	0.646067	0.881818	0.006938	0.010863		0.574	0.678125	0.890351	0.006199	0.007519		0.574	0.791045	0.757143	0.007937	0.007285		0.574	1.31035	1.05405	0.017902	0.013603		0.574	0.638298	0.005163		0.334	2	0.074983	0	0.070345		0.574	0.709677	0.727273	0.010019	0.013641		0.574	0.767084	0.903061	0.002612
0.575	0.556962	0.688016	0.00474	0.006325		0.575	0.651685	0.881818	0.006943	0.010871		0.575	0.678125	0.894737	0.00617	0.007502		0.575	0.791045	0.757143	0.007967	0.007343		0.575	1.31035	1.05405	0.017892	0.013482		0.575	0.638298	0.005163		0.337	1.5	0.056237	0	0.070345		0.575	0.709677	0.727273	0.010003	0.013639		0.575	0.767918	0.906463	0.002618
0.576	0.556962	0.689365	0.004744	0.006276		0.576	0.651685	0.890909	0.006987	0.010882		0.576	0.68125	0.894737	0.006194	0.007521		0.576	0.791045	0.757143	0.007932	0.007363		0.576	1.31035	1.05405	0.017904	0.013512		0.576	0.638298	0.005208		0.336	2	0.074983	0	0.070345		0.576	0.709677	0.727273	0.009998	0.013694		0.576	0.770193	0.908163	0.00261
0.577	0.560127	0.689365	0.004766	0.006261		0.577	0.651685	0.890909	0.007004	0.010909		0.577	0.68125	0.894737	0.006226	0.007526		0.577	0.791045	0.757143	0.007976	0.007336		0.577	1.31035	1.05405	0.017988	0.013527		0.577	0.638298	0.005208		0.331	2	0.074686	0	0.070324		0.577	0.709677	0.727273	0.010003	0.013694		0.577	0.773038	0.911414	0.002612
0.578	0.560127	0.689655	0.004739	0.006362		0.578	0.651685	0.890909	0.007	0.010972		0.578	0.68125	0.886957	0.006217	0.007484		0.578	0.791045	0.746479	0.008018	0.007259		0.578	1.31035	1.05405	0.017861	0.013482		0.578	0.638298	0.005208		0.727	1.42857	0.035859	1	0.063014		0.578	0.709677	0.727273	0.00998	0.013694		0.578	0.773295	0.913114	0.002599
0.579	0.560127	0.690661	0.004723	0.006393		0.579	0.651685	0.890909	0.007035	0.010933		0.579	0.68125	0.886957	0.006176	0.007522		0.579	0.791045	0.746479	0.008019	0.007241		0.579	1.31035	1.05405	0.01779	0.013609		0.579	0.64539	0.005174		0.333	2	0.074983	0	0.070324		0.579	0.709677	0.727273	0.010042	0.013694		0.579	0.774688	0.913415	0.002638
0.58	0.560127	0.684856	0.004729	0.006341		0.58	0.644444	0.890909	0.006901	0.010937		0.58	0.68125	0.886957	0.006156	0.007552		0.58	0.791045	0.746479	0.008063	0.007232		0.58	1.31035	1.05405	0.01776	0.013556		0.58	0.64539	0.005173		0.332	2	0.074685	0	0.070324		0.58	0.709677	0.727273	0.010015	0.013694		0.58	0.776644	0.916667	0.002671
0.581	0.560127	0.684856	0.004755	0.006391		0.581	0.65	0.890909	0.006901	0.01095		0.581	0.68125	0.886957	0.006145	0.007531		0.581	0.791045	0.736111	0.008031	0.007126		0.581	1.31035	1.05405	0.0179	0.013499		0.581	0.64539	0.005173		0.987	1.09091	0.0222	2	0.082266		0.581	0.709677	0.727273	0.009972	0.013624		0.581	0.777149	0.920206	0.002669
0.582	0.563291	0.684856	0.00475	0.006432		0.582	0.655556	0.890909	0.006885	0.010993		0.582	0.68125	0.891304	0.006196	0.007519		0.582	0.791045	0.736111	0.008038	0.00708		0.582	1.22581	1.05405	0.016738	0.013483		0.582	0.64539	0.005173		0.021	1	0.088398	0	0		0.582	0.709677	0.727273	0.009937	0.013552		0.582	0.775959	0.920339	0.002672
0.583	0.563291	0.687803	0.004714	0.006523		0.583	0.655556	0.890909	0.006903	0.011016		0.583	0.6875	0.891304	0.006181	0.00753		0.583	0.791045	0.736111	0.008043	0.00708		0.583	1.22581	1.05405	0.016716	0.013459		0.583	0.64539	0.005173		0.349	1.5	0.056082	0	0.035162		0.583	0.709677	0.727273	0.009951	0.013552		0.583	0.775338	0.922034	0.002656
0.584	0.563291	0.682044	0.00474	0.006471		0.584	0.655556	0.890909	0.006915	0.010994		0.584	0.6875	0.887931	0.006171	0.007472		0.584	0.798507	0.743056	0.008072	0.007082		0.584	1.22581	1.05405	0.01678	0.013308		0.584	0.64539	0.005228		0.023	1	0.089691	0	0		0.584	0.709677	0.727273	0.009949	0.013484		0.584	0.776715	0.915825	0.002658
0.585	0.563291	0.683384	0.004748	0.006412		0.585	0.655556	0.890909	0.006914	0.011022		0.585	0.6875	0.887931	0.006189	0.007449		0.585	0.80597	0.743056	0.007994	0.007071		0.585	1.22581	1.06757	0.016774	0.013335		0.585	0.64539	0.005228		0.022	1	0.088398	0	0		0.585	0.709677	0.727273	0.009951	0.013477		0.585	0.776655	0.915966	0.002666
0.586	0.563291	0.683384	0.00475	0.006388		0.586	0.655556	0.890909	0.006936	0.011068		0.586	0.6875	0.892241	0.006212	0.007491		0.586	0.80597	0.743056	0.007951	0.006997		0.586	1.22581	1.06757	0.016824	0.013268		0.586	0.652482	0.005218		0.025	1	0.092113	0	0		0.586	0.709677	0.727273	0.009936	0.013477		0.586	0.777156	0.916107	0.00268
0.587	0.56962	0.683384	0.004734	0.006401		0.587	0.655556	0.9	0.006879	0.011025		0.587	0.6875	0.892241	0.006196	0.007478		0.587	0.80597	0.743056	0.007934	0.00706		0.587	1.22581	1.08108	0.016793	0.013326		0.587	0.652482	0.005218		0.024	1	0.089803	0	0		0.587	0.709677	0.727273	0.009983	0.013477		0.587	0.777095	0.916248	0.002654
0.588	0.56962	0.687483	0.004785	0.006416		0.588	0.655556	0.909091	0.006878	0.011047		0.588	0.6875	0.892241	0.006178	0.007462		0.588	0.80597	0.75	0.007942	0.007045		0.588	1.22581	1.08108	0.016666	0.013355		0.588	0.652482	0.005174		0.027	1	0.097255	0	0		0.588	0.709677	0.727273	0.009817	0.013344		0.588	0.775056	0.919732	0.002662
0.589	0.56962	0.688525	0.0048	0.006398		0.589	0.666667	0.909091	0.006832	0.011055		0.589	0.690625	0.896552	0.006151	0.00745		0.589	0.80597	0.75	0.007906	0.006992		0.589	1.22581	1.08108	0.016538	0.013351		0.589	0.651408	0.005185		0.026	1	0.093738	0	0		0.589	0.709677	0.727273	0.009828	0.013273		0.589	0.776169	0.92	0.002676
0.59	0.56962	0.690066	0.004828	0.006425		0.59	0.666667	0.909091	0.006829	0.011119		0.59	0.690625	0.896552	0.006151	0.007473		0.59	0.80597	0.75	0.007923	0.006985		0.59	1.22581	1.08108	0.016561	0.013425		0.59	0.651408	0.005175		0.029	1	0.103138	0	0		0.59	0.725806	0.727273	0.00974	0.013128		0.59	0.776667	0.92	0.002659
0.591	0.56962	0.690066	0.004815	0.006434		0.591	0.666667	0.918182	0.006847	0.011152		0.591	0.690625	0.896552	0.006125	0.007432		0.591	0.80597	0.75	0.007924	0.006959		0.591	1.22581	1.08108	0.016536	0.013445		0.591	0.651408	0.005175		0.341	1.5	0.055893	0	0.070353		0.591	0.725806	0.727273	0.009822	0.013296		0.591	0.778516	0.9218	0.002613
0.592	0.56962	0.695284	0.004838	0.006447		0.592	0.666667	0.927273	0.00681	0.011133		0.592	0.690625	0.905172	0.006131	0.007435		0.592	0.80597	0.75	0.007893	0.00697		0.592	1.22581	1.08108	0.016514	0.013544		0.592	0.651408	0.005214		0.342	1.5	0.056204	0	0.070353		0.592	0.741935	0.727273	0.009744	0.013082		0.592	0.778761	0.920403	0.002638
0.593	0.56962	0.696187	0.004851	0.006426		0.593	0.666667	0.927273	0.00681	0.011089		0.593	0.69375	0.905172	0.0061	0.007398		0.593	0.794118	0.75	0.007793	0.006909		0.593	1.22581	1.08108	0.016351	0.013602		0.593	0.65493	0.005207		0.343	1.5	0.056204	0	0.070353		0.593	0.741935	0.727273	0.009781	0.013153		0.593	0.781527	0.914474	0.002636
0.594	0.56962	0.696187	0.004832	0.006431		0.594	0.666667	0.927273	0.006858	0.011075		0.594	0.692547	0.905172	0.00607	0.007389		0.594	0.801471	0.75	0.00779	0.00693		0.594	1.22581	1.08108	0.016515	0.013648		0.594	0.65493	0.005207		0.344	1.5	0.056204	0	0.070353		0.594	0.741935	0.727273	0.00964	0.012945		0.594	0.781215	0.914754	0.002636
0.595	0.572785	0.696187	0.004834	0.006434		0.595	0.666667	0.927273	0.006909	0.011061		0.595	0.692547	0.905172	0.006067	0.007383		0.595	0.808824	0.75	0.007817	0.006952		0.595	1.22581	1.08108	0.016695	0.013764		0.595	0.65493	0.005207		0.345	1.5	0.056082	0	0.035173		0.595	0.741935	0.727273	0.009652	0.012945		0.595	0.78232	0.918033	0.00264
0.596	0.572785	0.696721	0.004848	0.006413		0.596	0.666667	0.927273	0.006929	0.011054		0.596	0.691358	0.905172	0.006041	0.007421		0.596	0.808824	0.75	0.007821	0.006973		0.596	1.24194	1.08108	0.016718	0.013882		0.596	0.65493	0.005252		0.346	1.5	0.056082	0	0.035173		0.596	0.741935	0.727273	0.009657	0.012912		0.596	0.78453	0.918301	0.002639
0.597	0.572785	0.696721	0.004856	0.006421		0.597	0.666667	0.927273	0.006941	0.011015		0.597	0.694444	0.905172	0.005997	0.007465		0.597	0.808824	0.75	0.007793	0.006975		0.597	1.24194	1.09459	0.016739	0.013884		0.597	0.65493	0.005252		0.347	1.5	0.056082	0	0.035173		0.597	0.741935	0.727273	0.009657	0.012959		0.597	0.785557	0.906602	0.002648
0.598	0.575949	0.696721	0.004882	0.006431		0.598	0.666667	0.927273	0.006932	0.010977		0.598	0.697531	0.909483	0.006018	0.00758		0.598	0.808824	0.75	0.007756	0.006975		0.598	1.25806	1.09459	0.01688	0.01392		0.598	0.661972	0.00528		0.159	1.75	0.091081	0	0		0.598	0.71875	0.727273	0.009394	0.012966		0.598	0.787445	0.90851	0.002636
0.599	0.575949	0.696721	0.004895	0.006418		0.599	0.666667	0.927273	0.00692	0.010971		0.599	0.697531	0.913793	0.006027	0.007567		0.599	0.808824	0.756944	0.007753	0.006963		0.599	1.25806	1.09459	0.016779	0.013916		0.599	0.661972	0.00528		0.158	1.5	0.086566	0	0		0.599	0.71875	0.727273	0.009296	0.012966		0.599	0.787445	0.909968	0.002666
0.6	0.575949	0.696721	0.004955	0.006421		0.6	0.666667	0.927273	0.006922	0.010962		0.6	0.697531	0.913793	0.00606	0.007623		0.6	0.808824	0.763889	0.007797	0.00693		0.6	1.25806	1.09459	0.016735	0.013784		0.6	0.661972	0.00528		0.654	1.66667	0.040372	1	0.057584		0.6	0.71875	0.727273	0.009383	0.013117		0.6	0.788779	0.913462	0.002681
0.601	0.575949	0.696721	0.004952	0.006444		0.601	0.666667	0.927273	0.00694	0.010947		0.601	0.693252	0.913793	0.005998	0.007689		0.601	0.808824	0.763889	0.007793	0.006925		0.601	1.25806	1.07895	0.01682	0.013441		0.601	0.661972	0.00528		0.655	1.66667	0.040372	1	0.057584		0.601	0.71875	0.727273	0.009413	0.013201		0.601	0.787281	0.910543	0.002686
0.602	0.575949	0.691362	0.004945	0.006395		0.602	0.666667	0.927273	0.006904	0.010942		0.602	0.693252	0.905983	0.005984	0.00768		0.602	0.808824	0.763889	0.007801	0.007003		0.602	1.25806	1.07895	0.016896	0.013491		0.602	0.661972	0.00527		0.652	1.66667	0.040405	1	0.057172		0.602	0.71875	0.727273	0.009438	0.013201		0.602	0.789157	0.905063	0.002694
0.603	0.575949	0.695468	0.004956	0.006353		0.603	0.666667	0.910714	0.006912	0.010685		0.603	0.695122	0.905983	0.005959	0.007671		0.603	0.808824	0.763889	0.007845	0.007056		0.603	1.25806	1.07895	0.016985	0.013473		0.603	0.661972	0.00527		0.653	1.66667	0.040405	1	0.057584		0.603	0.71875	0.727273	0.009333	0.013305		0.603	0.78821	0.907937	0.002676
0.604	0.575949	0.695818	0.00495	0.006403		0.604	0.666667	0.928571	0.006898	0.010801		0.604	0.695122	0.91453	0.005983	0.007564		0.604	0.808824	0.763889	0.00784	0.00707		0.604	1.27419	1.07895	0.017022	0.013379		0.604	0.661972	0.00527		0.651	1.66667	0.040405	1	0.05732		0.604	0.71875	0.727273	0.009333	0.013155		0.604	0.790393	0.906795	0.002704
[truncated: 396 more rows]
[truncated: 6 more columns]

## Sheet: SupplFig2
SupplFig2A					SupplFig2B
FDR_cut	CNV_type	TP	FP		FDR_cut	Type	Feature	value
0.05	A_Loss	46	5		0.05	Class	C1	75
0.1	A_Loss	56	7		0.05	Class	C2	15.4762
0.15	A_Loss	63	11		0.05	Class	C3	7.14286
0.2	A_Loss	71	14		0.05	Class	C4	2.38095
[truncated: 76 more rows]

## Sheet: SupplFig3
SupplFig3 (left bubble plot)									SupplFig3 (right bubble plot)
[truncated: 454 more rows]

[truncated: 5 more sheets: SupplFig4, SupplFig5, SupplFig7, SupplFig8, SupplFig9]
